# Supplementary material for: Preference of position in the proximity of various sugars revealed by location analysis of Drosophila melanogaster
Source: Sci Rep. 2024 May 17;14:11285. doi: 10.1038/s41598-024-61457-w (PMC11101431; doi:10.1038/s41598-024-61457-w)
Supplement: Supplementary file 1 — Supplementary Information 1. [file 41598_2024_61457_MOESM1_ESM.zip]

Archive with 10 entries (9 files):
- Sorbitol-Kato-R2-Analyzed_data_20240430/
- Sorbitol-Kato-R2-Analyzed_data_20240430/Sup_Fig_1.xlsx
- Sorbitol-Kato-R2-Analyzed_data_20240430/Sup_Fig_2.xlsx
- Sorbitol-Kato-R2-Analyzed_data_20240430/Sup_Fig_3.xlsx
- Sorbitol-Kato-R2-Analyzed_data_20240430/Sup_Fig_4.xlsx
- Sorbitol-Kato-R2-Analyzed_data_20240430/Sup_Fig_5.xlsx
- Sorbitol-Kato-R2-Analyzed_data_20240430/Sup_Fig_6.xlsx
- Sorbitol-Kato-R2-Analyzed_data_20240430/Sup_Fig_7(1).xlsx
- Sorbitol-Kato-R2-Analyzed_data_20240430/Sup_Fig_7.xlsx
- Sorbitol-Kato-R2-Analyzed_data_20240430/Sup_Fig_8.xlsx
