# Supplementary material for: Preference of position in the proximity of various sugars revealed by location analysis of Drosophila melanogaster
Source: Sci Rep. 2024 May 17;14:11285. doi: 10.1038/s41598-024-61457-w (PMC11101431; doi:10.1038/s41598-024-61457-w)
Supplement: Supplementary file 1 — Supplementary Information 1. [file 41598_2024_61457_MOESM1_ESM.zip › Sorbitol-Kato-R2-Analyzed_data_20240430/Sup_Fig_1.xlsx]

## Sheet: Sup_Fig_1a
Sup Fig. 1a
220811																		220831
water																		water
	V1					V6	V7	V8	V9	V10	V11	V12	V13	V14		V16			V1	V2	V3	V4	V5	V6	V7	V8		V10	V11	V12	V13		V15	V16
1	0.0177778	0.0494444	0.173889	0.0722222	0.319444	0.0211111	0.63	0.325556	0.104444	0.335	1.64833	0.128333	0.243333	0.358889		0.05		1	0.105556	0.247222	0.00833333	0.0172222	0.0922222	0.78	0.182222	0.00611111		1.97111	0.0766667	0.688889	0.194444		0.251667	0.139444
2	0.0144444	0.0244444	0.035	2.75778	0.140556	0.005	0.0955556	0.0888889	0.0222222	0.0816667	0.188889	0.0444444	0.0544444	0.0761111		0.00833333		2	0.015	4.38833	0.00166667	0.00277778	0.00777778	3.44222	0.0538889	0.00333333		0.269444	0.0211111	0.144444	0.0477778		0.0411111	0.0355556
3	0.0494444	0.9	0.101667	0.0633333	0.210556	0.0116667	2.72333	0.250556	0.289444	0.55	0.739444	0.154444	0.125	0.124444		0.0683333		3	0.0261111	0.721111	0.00388889	0.00944444	0.156667	0.0666667	0.177778	0.00722222		0.696111	0.0455556	0.275	0.138889		0.12	0.100556
4	0.0516667	8.23889	0.0855556	0.0694444	2.29667	0.0166667	0.243333	1.56	0.0672222	0.756667	1.075	0.0777778	0.281667	0.167222		0.0188889		4	0.0288889	1.30722	0.00555556	0.00666667	9.80667	0.00222222	0.66	0.005		0.637222	0.095	1.61944	0.192778		3.45778	0.0655556
5	0.238333	0.227778	9.44056	6.14	0.748333	3.11111	0.253333	0.339444	0.0422222	0.243889	0.618889	0.0883333	1.83333	0.227778		0.0288889		5	0.0272222	0.283333	0.00833333	0.00944444	1.55889	0.00111111	1.28389	0.00333333		0.563333	0.1	1.01222	1.635		5.78333	0.0816667
6	1.62667	0.0327778	0.48	0.0716667	0.251667	1.00833	0.306111	1.46167	0.0405556	0.661667	0.443889	0.0877778	2.59222	1.08389		0.0155556		6	0.0244444	3.31556	0.00777778	2.39944	0.0338889	0.00111111	0.111667	0.390556		0.593333	2.76222	1.36333	2.86889		0.579444	0.186111
7	5.49722	0.0488889	0.621111	2.205	2.22722	6.54944	0.596111	3.435	0.0338889	0.268889	0.601667	0.105	0.978333	1.57667		0.0261111		7	0.0388889	0.225	0.0177778	1.21111	0.0461111	0.00111111	1.09556	2.74111		0.648333	0.720556	0.378333	0.393889		0.334444	2.20444
8	0.644444	1.41444	0.0883333	0.075	0.885	0.0444444	0.434444	0.306667	0.0766667	0.221667	0.58	0.300556	3.23444	1.68889		0.0177778		8	0.0466667	0.236667	0.0938889	6.09167	0.05	1.54611	0.901667	0.0505556		0.610556	1.48944	0.661111	3.68111		0.197778	2.44778
9	0.0966667	0.133889	0.0872222	0.0627778	0.287222	1.12167	0.561667	0.237222	0.0461111	0.255556	0.42	0.264444	0.392778	0.341111		0.0233333		9	6.63056	0.133889	0.0288889	0.0433333	0.0238889	0.000555556	3.12889	5.91111		1.11	1.24111	0.474444	0.512222		0.122778	0.56
10	0.127222	0.588889	0.085	0.065	0.402222	0.0372222	0.391667	0.278333	0.130556	0.251667	0.501667	0.547222	0.380556	0.806667		0.0188889		10	0.687222	0.131667	1.41667	0.0333333	0.0216667	0.000555556	0.117778	1.16389		0.823333	0.583889	0.916111	0.415556		0.157778	0.221111
11	0.97	0.045	0.085	0.0594444	0.276667	0.0238889	0.461667	0.387222	0.0772222	0.279444	0.521111	2.12889	0.395	1.36444		0.258889		11	4.13778	0.123889	1.99056	0.808889	0.0305556	0.000555556	1.08722	1.58778		0.587222	0.442778	0.517222	0.398889		0.0994444	2.28222
12	2.03556	0.0511111	0.133889	0.0738889	0.347778	0.0144444	1.35278	0.306667	0.0644444	0.173333	0.505	7.07222	0.246111	0.878889		0.826111		12	0.09	0.166111	5.70222	0.632222	0.0377778	0.000555556	0.187222	0.00555556		0.523333	0.803333	0.383889	0.495		0.0894444	3.02222
13	0.427222	0.135556	0.125	0.0566667	0.295556	0.00944444	2.19333	0.42	4.87	5.03556	0.616667	0.261667	0.246111	1.87611		0.0166667		13	0.0477778	0.114444	0.178333	0.0305556	0.0338889	0.000555556	0.51	0.103333		0.43	1.68833	1.31722	0.148889		0.121111	0.174444
14	0.112222	0.0227778	0.103889	0.0788889	0.181667	0.00722222	0.626667	1.12722	1.62333	0.287222	0.614444	0.257222	0.310556	0.495		10.555		14	0.0283333	0.162222	2.28222	0.409444	0.015	5.71	1.87056	0.00388889		0.471111	1.72778	0.226667	0.267778		0.286111	0.135
15	0.0694444	0.0322222	0.121111	0.0444444	2.65056	0.00444444	0.417222	0.829444	3.19111	2.06667	0.725556	0.212222	0.162778	0.362222		0.0172222		15	0.0261111	0.226667	0.0638889	0.270556	0.0216667	0.437222	0.437222	0.00277778		0.471667	0.065	1.23556	0.266667		0.0827778	0.0916667
16	0.00722222	0.01	0.0711111	0.0144444	0.148889	0.00111111	0.0972222	0.0977778	0.915556	0.0916667	0.322222	0.0383333	0.0616667	0.095		0.00555556		16	0.0116667	0.0455556	0.100556	0.00722222	0.00666667	0.00333333	0.0316667	0.00111111		0.19	0.0477778	0.128333	0.0472222		0.0377778	0.0283333
17	0.0144444	0.0438889	0.161667	0.09	0.33	0.0127778	0.615556	0.548333	0.405	0.439444	1.87722	0.231111	0.461667	0.476667		0.0444444		17	0.0277778	0.171111	0.0894444	0.0166667	0.0566667	0.00611111	0.162778	0.0133333		1.40389	0.0894444	0.657778	0.295		0.237222	0.223889
sucrose																		sucrose
	V1	V2	V3	V4	V5	V6	V7	V8	V9	V10	V11	V12	V13	V14	V15	V16			V1	V2	V3	V4	V5	V6	V7	V8	V9	V10	V11	V12	V13	V14	V15	V16
1	9.16278	0.756111	0.374444	4.36944	0.117778	0.216667	7.42278	5.68944	0.123333	0.560556	0.540556	2.26333	5.21111	1.81944	0.200556	0.126111		1	0.0483333	0.0472222	0.468889	10.3694	0.0238889	0.739444	0.0466667	0.0194444	0.101667	0.361111	5.70056	0	0.0844444	4.11111	1.18944	0.740556
2	0.005	1.06556	0.0105556	0.0111111	0.015	0.0177778	0.0455556	0.0344444	0.00777778	0.456667	0.0144444	0.0444444	0.0227778	2.19889	0.02	0.0127778		2	0.00333333	0.005	0.577222	0.0355556	0.00388889	0.0344444	0.00555556	0.00222222	0.00722222	0.102222	0.0133333	0	0.0183333	0.0194444	0.00777778	0.0244444
3	2.48278	2.35667	0.253333	0.293889	0.0344444	1.53056	0.0911111	0.638889	0.0333333	0.873889	0.534444	0.114444	0.0738889	0.0327778	0.0588889	0.0272222		3	0.00944444	0.015	0.0788889	0.0677778	0.0116667	1.54556	0.01	0.00888889	0.0177778	0.463889	0.21	0	0.189444	2.41556	0.04	0.0822222
4	0.03	3.24444	0.355556	0.02	4.81	0.779444	0.0805556	3.78056	0.0666667	0.238889	0.252778	0.276111	0.055	4.52444	0.0533333	0.0922222		4	0.00888889	0.00944444	2.49056	0.0888889	0.0111111	0.925556	0.00777778	0.502778	0.0222222	0.488333	0.035	0.00166667	0.0877778	4.82167	0.0183333	0.0572222
5	0.0366667	0.952222	0.0866667	0.0394444	0.101111	1.035	0.0972222	0.247222	0.0738889	0.311111	0.106667	0.277222	0.656667	0.0466667	0.0577778	0.155556		5	0.0677778	0.0211111	0.0977778	0.0855556	0.0205556	1.05778	0.0172222	1.26889	0.0488889	0.692222	0.0444444	0.000555556	0.102222	0.0222222	0.0233333	0.03
6	0.0194444	0.0594444	0.504444	0.0272222	1.07167	0.09	0.139444	0.101111	1.09278	1.78944	0.458333	0.835	0.0405556	0.0705556	0.91	0.227778		6	1.75889	0.0316667	0.158889	0.0666667	0.0305556	0.242222	0.0144444	0.0127778	0.0433333	0.174444	0.135556	0.00888889	0.155	0.0494444	0.0272222	0.0327778
7	0.0272222	0.0738889	0.0372222	2.79556	3.14278	0.0405556	0.124444	0.108333	0.34	1.18667	0.242222	2.80167	2.18889	1.47333	0.432778	0.0916667		7	6.4	0.579444	0.395	0.107222	0.0444444	0.386111	0.045	0.00833333	0.237778	0.355	0.0694444	0.00666667	1.36667	0.0355556	0.0177778	0.0561111
8	0.0322222	0.134444	1.70833	0.412778	2.01056	0.0911111	0.2	0.188889	2.98667	0.818333	0.365	1.81833	0.113333	0.217778	0.247222	0.0966667		8	0.03	0.105556	0.313889	0.145	0.0172222	0.12	0.0333333	9.04889	0.282778	0.205556	0.0566667	0.395	2.43556	0.395	0.438889	0.242778
9	0.0272222	0.126667	2.27111	3.28833	0.16	0.0427778	0.141667	0.141667	3.92778	2.97	0.179444	1.10222	0.0616667	0.572778	3.59	0.111111		9	0.0566667	5.24278	0.0966667	0.159444	0.015	4.14611	1.86833	0.0127778	5.57722	0.196667	0.0477778	1.85	1.13778	0.0166667	0.0638889	4.64444
10	0.0461111	0.125	4.995	0.0561111	0.0666667	0.0827778	0.190556	0.147778	1.33	0.101111	2.00111	0.341667	0.154444	0.219444	5.63278	0.169444		10	0.0522222	0.0872222	1.38333	0.259444	0.0305556	0.201111	1.25944	0.605556	5.46722	0.247222	2.35722	9.72333	6.12389	0.0138889	10.0144	0.543889
11	0.0188889	0.109444	0.05	0.0933333	0.0644444	0.0733333	0.132778	0.117222	0.0633333	1.95222	5.71167	0.150556	0.0911111	0.23	0.223889	0.11		11	1.59667	5.725	0.618889	0.103333	0.498333	1.395	6.08389	0.150556	0.0383333	0.109444	1.03611	0.0138889	0.113889	0.0122222	0.0433333	2.90833
12	0.00944444	0.0594444	1.28	0.065	0.075	3.43222	0.181667	0.155556	0.0972222	0.0944444	0.384444	1.18889	0.0655556	0.0411111	0.175	5.535		12	0.0505556	0.0494444	5.13056	0.0922222	0.468333	0.217778	2.52667	0.0127778	0.0216667	3.06056	2.01944	0	0.0422222	0.0561111	0.0166667	1.38778
13	0.0211111	0.0966667	0.0422222	0.369444	0.0816667	4.30333	0.108889	0.123889	0.378333	0.259444	0.301667	0.255556	3.045	0.283333	0.122778	0.170556		13	0.776667	0.0177778	0.0822222	0.08	3.32722	0.735556	0.0327778	0.304444	0.0255556	1.41333	0.0577778	0	0.0333333	0.00444444	0.0322222	0.822778
14	0.0127778	1.56111	0.00388889	0.0311111	0.0677778	0.102222	0.152778	0.161667	1.30667	0.0894444	0.525	0.154444	0.0527778	0.0533333	0.0638889	4.78722		14	0.00944444	0.0427778	0.0422222	0.075	0.952778	0.135556	0.0111111	0.00833333	0.0244444	3.81056	0.0688889	0	0.0172222	0.00777778	0.0161111	0.0716667
15	0.0133333	1.08111	0.0105556	0.0305556	0.0688889	0.065	2.58611	0.0961111	0.0572222	0.0861111	0.164444	0.126667	0.0527778	0.104444	0.0683333	0.206667		15	0.00944444	0.0105556	0.0411111	0.0716667	1.55833	0.0438889	0.0105556	0.00833333	0.0188889	0.145556	0.0511111	0	0.0272222	0.00611111	0.0177778	0.266111
16	0.00666667	0.0172222	0.00111111	0.0355556	0.0277778	0.0133333	0.0477778	0.0627778	0.0122222	0.0255556	0.0444444	0.0311111	0.0216667	0.0138889	0.0344444	0.01		16	0.00555556	0.00333333	0.015	0.04	0.0166667	0.0138889	0.00444444	0.00277778	0.0133333	0.0161111	0.015	0	0.00722222	0.00166667	0.00555556	0.0172222
17	0.0483333	0.180556	0.0155556	0.0611111	0.0844444	0.0838889	0.256667	0.204444	0.102778	0.186111	0.173333	0.218333	0.0927778	0.0977778	0.108333	0.07		17	1.11611	0.00666667	0.00888889	0.152778	4.96944	0.06	0.0227778	0.0222222	0.0516667	0.157778	0.0816667	0	0.0577778	0.0111111	0.0272222	0.0716667
	V9	V10	V11	V12	V13	V14	V15	V16	V9	V10	V11	V12	V13	V14	V15	V16
1	1.40722	0.24	0.885	0.226667	5.33667	0.0777778	0.143333	2.13333	1.28056	0.119444	6.24333	0.24	0.378889	0.341111	0.045	0.03
2	1.09444	0.0355556	0.0955556	0.075	0.0983333	0.0311111	0.0505556	0.182778	0.0655556	0.0211111	0.00888889	0.0516667	0.100556	0.0238889	0.00444444	0.01
3	0.235556	0.0955556	1.09556	0.156111	0.526111	0.0577778	0.441111	0.693333	0.250556	0.0761111	1.45556	0.148889	0.935	0.0627778	0.00611111	0.0177778
4	0.144444	0.09	1.66	0.238333	0.251667	0.196667	4.21333	0.57	0.488889	0.0527778	2.89389	0.131667	4.10611	0.118333	0.12	0.655556
5	0.544444	2.18667	3.91833	1.29111	0.342222	0.0833333	4.40222	1.01222	0.145556	0.0472222	0.0372222	2.95056	0.378889	0.0738889	0.0155556	0.085
6	0.119444	0.278889	1.01222	0.208889	0.307222	0.0538889	0.762778	0.522778	0.818333	0.0538889	0.0227778	1.86	0.528333	0.0822222	0.0727778	0.232222
7	0.0861111	6.14833	0.2	0.77	0.316111	0.04	0.176667	0.646111	0.109444	0.0783333	0.0688889	4.945	0.337222	0.468889	0.0205556	0.168333
8	0.0983333	0.266667	0.203889	1.76611	0.406667	0.05	0.166111	0.798889	0.144444	0.0338889	0.0616667	0.228333	0.366667	2.72778	0.0194444	3.695
9	0.0966667	0.295	0.322222	0.172778	0.528333	0.0755556	0.1	0.905556	0.831111	0.035	0.045	0.296667	0.253889	1.38333	1.35222	0.0616667
10	0.11	1.285	0.270556	0.247778	0.522222	0.0572222	0.318333	0.790556	6.03389	0.125556	0.055	0.167778	0.411111	3.615	0.0238889	6.54889
11	0.0988889	0.278889	0.215	0.183889	0.365556	0.0216667	0.0911111	0.753333	0.177222	5.55722	0.0433333	0.226667	0.203333	0.100556	0.771111	0.0416667
12	2.46944	0.223333	0.142222	0.168889	0.308889	0.0305556	0.0705556	0.601111	0.0888889	5.37667	0.0316667	0.124444	0.312222	0.0816667	0.322222	0.0516667
13	1.02722	0.116667	0.159444	0.745556	0.375556	0.0333333	0.0644444	0.467778	0.835556	0.0938889	0.0561111	0.121667	0.5	0.0622222	9.16056	0.0738889
14	2.69111	0.102778	1.22167	2.99444	0.581111	4.29944	0.175556	0.41	0.118889	0.0872222	0.592222	0.0894444	1.94333	0.162778	0.0338889	0.234444
15	1.16611	0.0838889	0.135	2.04611	0.8	3	0.593333	0.420556	0.0994444	0.0844444	0.0705556	0.106667	0.583333	2.52778	0.00777778	0.0388889
16	0.0383333	0.0327778	0.0566667	0.468333	0.268889	1.34444	0.0216667	0.158333	0.352222	0.0155556	0.0133333	0.0494444	0.08	0.0216667	0.00666667	0.00833333
17	0.572222	0.24	0.406667	0.24	0.664444	2.54722	0.208889	0.933333	0.159444	0.141667	0.300556	0.261111	0.581111	0.146111	0.0177778	0.0466667
	water		sucrose		sorbitol
	average	SEM	average	SEM	average	SEM
v1	0.341296	0.0858045	1.9396	0.500205	1.19552	0.47441
v2	0.470407	0.204175	0.207357	0.0929083	0.12184	0.0658661
v3	0.396889	0.130451	0.533232	0.150312	0.390868	0.109699
v4	1.22989	0.430825	0.976886	0.283231	0.995729	0.360028
v5	1.36444	0.417992	0.390354	0.156729	1.09465	0.36709
v6	1.02674	0.250206	0.496364	0.191605	0.433542	0.122188
v7	1.39424	0.349873	0.976296	0.300789	0.91125	0.458915
v8	1.20393	0.340392	1.02145	0.362303	0.689618	0.272126
v9	1.10844	0.399399	1.60141	0.385335	0.422188	0.113384
v10	0.710111	0.327019	1.9403	0.542385	1.28642	0.535812
v11	1.08096	0.380494	1.2315	0.426525	0.57059	0.337167
v12	1.27404	0.47559	1.2119	0.423771	0.650278	0.347834
v13	1.14948	0.470895	0.930606	0.417296	0.868368	0.558458
v14	1.46665	0.580371	0.861212	0.450627	0.983646	0.325911
v15	0.98687	0.504267	0.669848	0.457179	0.735243	0.240279
v16	0.622167	0.531179	0.502525	0.484303	0.183542	0.0847882
v17	0.873444	0.561185	0.781886	0.528682	0.466701	0.151838

## Sheet: Sup_Fig_1b
Sup Fig. 1b
group	titer
water	0.0177778		df<-read.csv("220811+220831_sugar_total_night_3groups.csv",header=TRUE,sep=",")							average	SEM	n
water	0.0494444		> tapply(df$titer, df$group, shapiro.test)						water	0.318582	0.0856477	29
water	0.173889		water						sucrose	2.00858	0.530518	31
water	0.0722222								sorbitol	1.19552	0.47441	16
water	0.319444			Shapiro-Wilk normality test
water	0.0211111
water	0.63		data: X[[i]]
water	0.325556		W = 0.64009, p-value = 3.236e-07
water	0.104444
water	0.335
water	1.64833		sucrose
water	0.128333
water	0.243333			Shapiro-Wilk normality test
water	0.358889
water	0.05		data: X[[i]]
water	0.105556		W = 0.70605, p-value = 1.072e-06
water	0.247222
water	0.00833333
water	0.0172222		sorbitol
water	0.0922222
water	0.78			Shapiro-Wilk normality test
water	0.182222
water	0.00611111		data: X[[i]]
water	1.97111		W = 0.64281, p-value = 4.225e-05
water	0.0766667
water	0.688889
water	0.194444		> library(nparcomp)
water	0.251667		> df=read.csv("220811+220831_sugar_total_night_3groups.csv", sep=",")
water	0.139444		> old.op<-options(max.print=2147483647)
sucrose	9.16278		> Steel_Dwass <-nparcomp(titer ~ group, data=df, asy.method = "mult.t",type = "Tukey",alternative = "two.sided",info = FALSE)
sucrose	0.756111		> summary(Steel_Dwass)
sucrose	0.374444
sucrose	4.36944		#------------Nonparametric Multiple Comparisons for relative contrast effects----------#
sucrose	0.117778
sucrose	0.216667		- Alternative Hypothesis: True relative contrast effect p is not equal to 1/2
sucrose	7.42278		- Estimation Method: Global Pseudo ranks
sucrose	5.68944		- Type of Contrast : Tukey
sucrose	0.123333		- Confidence Level: 95 %
sucrose	0.560556		- Method = Multi - T with 27 DF
sucrose	0.540556
sucrose	2.26333		- Estimation Method: Pairwise rankings
sucrose	5.21111
sucrose	1.81944		#---------------------------Interpretation--------------------------------------------#
sucrose	0.200556		p(a,b) > 1/2 : b tends to be larger than a
sucrose	0.126111		#-------------------------------------------------------------------------------------#
sucrose	0.0483333
sucrose	0.0472222		#----Data Info-------------------------------------------------------------------------#
sucrose	0.468889		Sample Size
sucrose	10.3694		1 water 29
sucrose	0.0238889		2 sucrose 32
sucrose	0.739444		3 sorbitol 16
sucrose	0.0466667
sucrose	0.0194444		#----Contrast--------------------------------------------------------------------------#
sucrose	0.101667		water sucrose sorbitol
sucrose	0.361111		sucrose - water -1 1 0
sucrose	5.70056		sorbitol - water -1 0 1
sucrose	0		sorbitol - sucrose 0 -1 1
sucrose	0.0844444
sucrose	4.11111		#----Analysis--------------------------------------------------------------------------#
sucrose	1.18944		Comparison Estimator Lower Upper Statistic p.Value
sucrose	0.740556		1 p( water , sucrose ) 0.676 0.502 0.850 2.5024266 0.04763795
sorbitol	1.40722		2 p( water , sorbitol ) 0.670 0.454 0.887 1.9486792 0.14572204
sorbitol	0.24		3 p( sucrose , sorbitol ) 0.475 0.259 0.690 -0.2919621 0.96791600
sorbitol	0.885
sorbitol	0.226667		#----Overall---------------------------------------------------------------------------#
sorbitol	5.33667		Quantile p.Value
sorbitol	0.0777778		1 2.479087 0.04763795
sorbitol	0.143333
sorbitol	2.13333		#--------------------------------------------------------------------------------------#
sorbitol	1.28056
sorbitol	0.119444
sorbitol	6.24333
sorbitol	0.24
sorbitol	0.378889
sorbitol	0.341111
sorbitol	0.045
sorbitol	0.03

## Sheet: Sup_Fig_1c
Sup Fig. 1c
group	titer
water	0.103448		df<-read.csv("220811+220831_sugar_total_night_PI.csv",header=TRUE,sep=",")							average	SEM	n
water	0.0595238		> tapply(df$titer, df$group, shapiro.test)						water	-0.0284536	0.0614111	29
water	0.0364238		water						sucrose	0.545235	0.0923235	31
water	-0.109589								arabinose	0.777962	0.130444	11
water	-0.0162532			Shapiro-Wilk normality test					sucralose	0.956234	0.0260671	13
water	0.245902								xylitol	0.180089	0.0854447	16
water	0.0115968		data: X[[i]]						sorbitol	0.173241	0.118925	16
water	-0.254927		W = 0.9248, p-value = 0.04041
water	-0.589967
water	-0.134864
water	-0.0649228		sucrose
water	-0.285935
water	-0.309693			Shapiro-Wilk normality test
water	-0.140957
water	0.0588235		data: X[[i]]
water	0.583333		W = 0.79562, p-value = 4.286e-05
water	0.181939
water	-0.829545
water	0.0163934		arabinose
water	0.238806
water	0.984452			Shapiro-Wilk normality test
water	0.0563607
water	-0.371429		data: X[[i]]
water	0.168066		W = 0.55334, p-value = 6.748e-06
water	-0.0769231
water	0.0231023
water	-0.205448		sucralose
water	0.0295455
water	-0.232416			Shapiro-Wilk normality test
sucrose	0.989505
sucrose	0.614472		data: X[[i]]
sucrose	0.920228		W = 0.72977, p-value = 0.00112
sucrose	0.972414
sucrose	0.164835
sucrose	0.441774		xylitol
sucrose	0.933155
sucrose	0.930625			Shapiro-Wilk normality test
sucrose	0.0909091
sucrose	0.501488		data: X[[i]]
sucrose	0.514397		W = 0.9172, p-value = 0.1521
sucrose	0.824043
sucrose	0.965015
sucrose	0.898001		sorbitol
sucrose	0.298561
sucrose	0.286119			Shapiro-Wilk normality test
sucrose	-0.916985
sucrose	0.752577		data: X[[i]]
sucrose	0.962791		W = 0.93549, p-value = 0.2974
sucrose	0.970961
sucrose	-0.990432
sucrose	0.849896		> library(nparcomp)
sucrose	0.344		> df=read.csv("220811+220831_sugar_total_night_PI.csv", sep=",")
sucrose	-0.0666667		> Steel <-nparcomp(titer ~ group, data=df, asy.method = "mult.t",type = "Dunnett", control = "a",alternative = "two.sided",info = FALSE)
sucrose	0.326087		> summary(Steel)
sucrose	0.391863
sucrose	0.971752		#------------Nonparametric Multiple Comparisons for relative contrast effects----------#
sucrose	0.1875
sucrose	0.994609		- Alternative Hypothesis: True relative contrast effect p is not equal to 1/2
sucrose	0.955251		- Estimation Method: Global Pseudo ranks
sucrose	0.823529		- Type of Contrast : Dunnett
arabinose	0.986416		- Confidence Level: 95 %
arabinose	0.979331		- Method = Multi - T with 13 DF
arabinose	0.980956
arabinose	-0.306604		- Estimation Method: Pairwise rankings
arabinose	0.972308
arabinose	0.169892		#---------------------------Interpretation--------------------------------------------#
arabinose	0.968683		p(a,b) > 1/2 : b tends to be larger than a
arabinose	0.978967		#-------------------------------------------------------------------------------------#
arabinose	0.958319
arabinose	0.981045		#----Data Info-------------------------------------------------------------------------#
arabinose	0.888264		Sample Size
sucralose	0.999535		1 water 29
sucralose	0.994367		2 sucrose 32
sucralose	0.979499		3 arabionse 11
sucralose	0.828971		4 sucralose 13
sucralose	0.938868		5 xylitol 16
sucralose	0.989885		6 sorbitol 16
sucralose	0.976729
sucralose	1		#----Contrast--------------------------------------------------------------------------#
sucralose	0.982272		water sucrose arabiose sucralose xylitol sorbitol
sucralose	0.844854		sucrose - water -1 1 0 0 0 0
sucralose	0.94818		arabinose - water -1 0 1 0 0 0
sucralose	0.963758		sucralose - water -1 0 0 1 0 0
sucralose	0.984128		xylitol - water -1 0 0 0 1 0
xylitol	0.652174		sorbitol - water -1 0 0 0 0 1
xylitol	0.322821
xylitol	0.626092		#----Analysis--------------------------------------------------------------------------#
xylitol	0.0859393		Comparison Estimator Lower Upper Statistic p.Value
xylitol	-0.0821168		1 p( water , sucrose ) 0.863 0.699 1.027 6.523604 9.017222e-05
xylitol	0.112182		2 p( water , arabinose ) 0.881 0.642 1.119 4.698565 1.935702e-03
xylitol	-0.0973451		3 p( water , sucralose ) 0.976 0.905 1.048 19.585056 0.000000e+00
xylitol	-0.163832		4 p( water , xylitol ) 0.659 0.400 0.919 1.809188 3.381151e-01
xylitol	0.0807453		5 p( water , sorbitol ) 0.629 0.346 0.913 1.342264 6.118528e-01
xylitol	0.317861
xylitol	0.540553		#----Overall---------------------------------------------------------------------------#
xylitol	-0.271318		Quantile p.Value
xylitol	0.969062		1 2.941142 0
xylitol	0.0481283
xylitol	-0.183801		#--------------------------------------------------------------------------------------#
xylitol	-0.075718
sorbitol	0.421836
sorbitol	0
sorbitol	0.370323
sorbitol	-0.0285714
sorbitol	0.77856
sorbitol	-0.940741
sorbitol	-0.18612
sorbitol	0.391304
sorbitol	0.778549
sorbitol	-0.0851064
sorbitol	0.908142
sorbitol	-0.0421286
sorbitol	-0.210648
sorbitol	0.400228
sorbitol	0.433628
sorbitol	-0.217391

## Sheet: Sup_Fig_1d
Sup Fig. 1d
group	titer
water	0		df<-read.csv("220811+220831_sugar_night_rest.csv",header=TRUE,sep=",")							average	SEM	n
water	0		> tapply(df$titer, df$group, shapiro.test)						water	0.0322797	0.0272408	29
water	0		water						sucrose	1.76767	0.507303	32
water	0								arabinose	6.67944	1.30539	11
water	0			Shapiro-Wilk normality test					sucralose	8.77484	0.886739	14
water	0								xylitol	0.959792	0.515732	16
water	0		data: X[[i]]						sorbitol	0.868403	0.461505	16
water	0		W = 0.2344, p-value = 3.202e-11
water	0
water	0
water	0		sucrose
water	0
water	0			Shapiro-Wilk normality test
water	0
water	0		data: X[[i]]
water	0		W = 0.67984, p-value = 4.401e-07
water	0
water	0
water	0		arabinose
water	0
water	0.78			Shapiro-Wilk normality test
water	0
water	0		data: X[[i]]
water	0.156111		W = 0.84336, p-value = 0.03495
water	0
water	0
water	0		sucralose
water	0
water	0			Shapiro-Wilk normality test
sucrose	8.96889
sucrose	0.452222		data: X[[i]]
sucrose	0.178889		W = 0.83717, p-value = 0.01494
sucrose	4.01278
sucrose	0
sucrose	0		xylitol
sucrose	7.08556
sucrose	5.15944			Shapiro-Wilk normality test
sucrose	0
sucrose	0.211667		data: X[[i]]
sucrose	0.238333		W = 0.53152, p-value = 3.912e-06
sucrose	1.79333
sucrose	4.95222
sucrose	1.65222		sorbitol
sucrose	0
sucrose	0			Shapiro-Wilk normality test
sucrose	0
sucrose	0		data: X[[i]]
sucrose	0		W = 0.54537, p-value = 5.16e-06
sucrose	10.0733
sucrose	0
sucrose	0.502778		> library(nparcomp)
sucrose	0		> df=read.csv("220811+220831_sugar_night_rest.csv", sep=",")
sucrose	0		> Steel <-nparcomp(titer ~ group, data=df, asy.method = "mult.t",type = "Dunnett", control = "a",alternative = "two.sided",info = FALSE)
sucrose	0		> summary(Steel)
sucrose	0
sucrose	5.60056		#------------Nonparametric Multiple Comparisons for relative contrast effects----------#
sucrose	0
sucrose	0		- Alternative Hypothesis: True relative contrast effect p is not equal to 1/2
sucrose	4.06667		- Estimation Method: Global Pseudo ranks
sucrose	1.10389		- Type of Contrast : Dunnett
sucrose	0.512778		- Confidence Level: 95 %
arabinose	3.505		- Method = Multi - T with 10 DF
arabinose	10.8006
arabinose	8.10167		- Estimation Method: Pairwise rankings
arabinose	1.16278
arabinose	11.1022		#---------------------------Interpretation--------------------------------------------#
arabinose	0		p(a,b) > 1/2 : b tends to be larger than a
arabinose	10.1994		#-------------------------------------------------------------------------------------#
arabinose	3.43389
arabinose	10.9733		#----Data Info-------------------------------------------------------------------------#
arabinose	10.4172		Sample Size
arabinose	3.77778		1 water 29
sucralose	11.9167		2 sucrose 32
sucralose	11.2461		3 arabionse 11
sucralose	9.93556		4 sucralose 14
sucralose	4.34389		5 xylitol 16
sucralose	6.52111		6 sorbitol 16
sucralose	11.0528
sucralose	0		#----Contrast--------------------------------------------------------------------------#
sucralose	10.6628		water sucrose arabiose sucralose xylitol sorbitol
sucralose	11.9361		sucrose - water -1 1 0 0 0 0
sucralose	10.4967		arabinose - water -1 0 1 0 0 0
sucralose	9.35722		sucralose - water -1 0 0 1 0 0
sucralose	7.52333		xylitol - water -1 0 0 0 1 0
sucralose	8.47611		sorbitol - water -1 0 0 0 0 1
sucralose	9.37944
xylitol	2.78056		#----Analysis--------------------------------------------------------------------------#
xylitol	1.31944		Comparison Estimator Lower Upper Statistic p.Value
xylitol	1.18667		1 p( water , sucrose ) 0.743 0.589 0.897 4.894604 2.938421e-03
xylitol	0		2 p( water , arabinose ) 0.951 0.801 1.102 9.281015 2.503371e-05
xylitol	0		3 p( water , sucralose ) 0.962 0.843 1.080 12.084654 2.422437e-07
xylitol	0.309444		4 p( water , xylitol ) 0.695 0.480 0.910 2.814243 7.992670e-02
xylitol	0		5 p( water , sorbitol ) 0.662 0.451 0.872 2.380013 1.603434e-01
xylitol	0
xylitol	0		#----Overall---------------------------------------------------------------------------#
xylitol	0.372222		Quantile p.Value
xylitol	1.27444		1 3.101526 2.422437e-07
xylitol	0
xylitol	8.11389		#--------------------------------------------------------------------------------------#
xylitol	0
xylitol	0
xylitol	0
sorbitol	1.17
sorbitol	0
sorbitol	0
sorbitol	0
sorbitol	4.695
sorbitol	0
sorbitol	0
sorbitol	0.595556
sorbitol	1.09111
sorbitol	0
sorbitol	6.18056
sorbitol	0
sorbitol	0
sorbitol	0.162222
sorbitol	0
sorbitol	0

## Sheet: Sup_Fig_1e
Sup Fig. 1e
group	titer
water	0.0177778		df<-read.csv("220811+220831_sugar_night_act.csv",header=TRUE,sep=",")							average	SEM	n
water	0.0494444		> tapply(df$titer, df$group, shapiro.test)						water	0.286303	0.0809673	29
water	0.173889		water						sucrose	0.201285	0.0254972	32
water	0.0722222								arabinose	0.165455	0.0277422	11
water	0.319444			Shapiro-Wilk normality test					sucralose	0.289365	0.0847286	14
water	0.0211111								xylitol	0.475347	0.0977847	16
water	0.63		data: X[[i]]						sorbitol	0.327118	0.0985234	16
water	0.325556		W = 0.60936, p-value = 1.333e-07
water	0.104444
water	0.335
water	1.64833		sucrose
water	0.128333
water	0.243333			Shapiro-Wilk normality test
water	0.358889
water	0.05		data: X[[i]]
water	0.105556		W = 0.94294, p-value = 0.09072
water	0.247222
water	0.00833333
water	0.0172222		arabinose
water	0.0922222
water	0			Shapiro-Wilk normality test
water	0.182222
water	0.00611111		data: X[[i]]
water	1.815		W = 0.89976, p-value = 0.1836
water	0.0766667
water	0.688889
water	0.194444		sucralose
water	0.251667
water	0.139444			Shapiro-Wilk normality test
sucrose	0.193889
sucrose	0.303889		data: X[[i]]
sucrose	0.195556		W = 0.79661, p-value = 0.004533
sucrose	0.356667
sucrose	0.117778
sucrose	0.216667		xylitol
sucrose	0.337222
sucrose	0.53			Shapiro-Wilk normality test
sucrose	0.123333
sucrose	0.348889		data: X[[i]]
sucrose	0.302222		W = 0.9058, p-value = 0.09959
sucrose	0.47
sucrose	0.258889
sucrose	0.167222		sorbitol
sucrose	0.200556
sucrose	0.126111			Shapiro-Wilk normality test
sucrose	0.0483333
sucrose	0.0472222		data: X[[i]]
sucrose	0.468889		W = 0.69712, p-value = 0.0001569
sucrose	0.296111
sucrose	0.0238889		> df=read.csv("220811+220831_sugar_night_act.csv", sep=",")
sucrose	0.236667		> Steel <-nparcomp(titer ~ group, data=df, asy.method = "mult.t",type = "Dunnett", control = "a",alternative = "two.sided",info = FALSE)
sucrose	0.0466667		> summary(Steel)
sucrose	0.0194444
sucrose	0.101667		#------------Nonparametric Multiple Comparisons for relative contrast effects----------#
sucrose	0.361111
sucrose	0.1		- Alternative Hypothesis: True relative contrast effect p is not equal to 1/2
sucrose	0		- Estimation Method: Global Pseudo ranks
sucrose	0.0844444		- Type of Contrast : Dunnett
sucrose	0.0444444		- Confidence Level: 95 %
sucrose	0.0855556		- Method = Multi - T with 27 DF
sucrose	0.227778
arabinose	0.0694444		- Estimation Method: Pairwise rankings
arabinose	0.212222
arabinose	0.104444		#---------------------------Interpretation--------------------------------------------#
arabinose	0.24		p(a,b) > 1/2 : b tends to be larger than a
arabinose	0.0955556		#-------------------------------------------------------------------------------------#
arabinose	0.151111
arabinose	0.277778		#----Data Info-------------------------------------------------------------------------#
arabinose	0.0683333		Sample Size
arabinose	0.0677778		1 water 29
arabinose	0.208333		2 sucrose 32
arabinose	0.325		3 arabionse 11
sucralose	0.0327778		4 sucralose 14
sucralose	0.162778		5 xylitol 16
sucralose	0.149444		6 sorbitol 16
sucralose	0.664444
sucralose	1.10833		#----Contrast--------------------------------------------------------------------------#
sucralose	0.095		water sucrose arabiose sucralose xylitol sorbitol
sucralose	0		sucrose - water -1 1 0 0 0 0
sucralose	0.191111		arabinose - water -1 0 1 0 0 0
sucralose	0.0133333		sucralose - water -1 0 0 1 0 0
sucralose	0.25		xylitol - water -1 0 0 0 1 0
sucralose	0.162222		sorbitol - water -1 0 0 0 0 1
sucralose	0.685
sucralose	0.193333		#----Analysis--------------------------------------------------------------------------#
sucralose	0.343333		Comparison Estimator Lower Upper Statistic p.Value
xylitol	0.755556		1 p( water , sucrose ) 0.533 0.328 0.738 0.43005436 0.99079218
xylitol	0.801111		2 p( water , arabinose ) 0.497 0.250 0.744 -0.03404603 0.99999996
xylitol	1.14		3 p( water , sucralose ) 0.548 0.289 0.807 0.49745252 0.98267013
xylitol	1.30222		4 p( water , xylitol ) 0.709 0.487 0.932 2.51711430 0.07077775
xylitol	0.279444		5 p( water , sorbitol ) 0.578 0.343 0.812 0.88532791 0.84645826
xylitol	0.844444
xylitol	0.141667		#----Overall---------------------------------------------------------------------------#
xylitol	0.259444		Quantile p.Value
xylitol	0.0483333		1 2.678641 0.07077775
xylitol	0.353333
xylitol	0.551111		#--------------------------------------------------------------------------------------#
xylitol	0.0261111
xylitol	0.266111
xylitol	0.272222
xylitol	0.0727778
xylitol	0.491667
sorbitol	0.237222
sorbitol	0.24
sorbitol	0.885
sorbitol	0.226667
sorbitol	0.641667
sorbitol	0.0777778
sorbitol	0.143333
sorbitol	1.53778
sorbitol	0.189444
sorbitol	0.119444
sorbitol	0.0627778
sorbitol	0.24
sorbitol	0.378889
sorbitol	0.178889
sorbitol	0.045
sorbitol	0.03
