# Supplementary material for: Preference of position in the proximity of various sugars revealed by location analysis of Drosophila melanogaster
Source: Sci Rep. 2024 May 17;14:11285. doi: 10.1038/s41598-024-61457-w (PMC11101431; doi:10.1038/s41598-024-61457-w)
Supplement: Supplementary file 1 — Supplementary Information 1. [file 41598_2024_61457_MOESM1_ESM.zip › Sorbitol-Kato-R2-Analyzed_data_20240430/Sup_Fig_2.xlsx]

## Sheet: Sup_Fig_2a
Sup Fig. 2a
group	titer
Dead	1.21167								average	SEM	n
Dead	0.687222		df<-read.csv("Dead_Survived_time.csv",header=TRUE,sep=",")					Dead	1.17641	0.355124	22
Dead	0.45		> tapply(df$titer, df$group, shapiro.test)					Survived	0.733161	0.0528554	42
Dead	0.548889		$Dead
Dead	0.769444
Dead	0.891111
Dead	0.390556
Dead	0.536111		data: X[[i]]
Dead	0.638889		W = 0.39937, p-value = 1.694e-08
Dead	0.670556
Dead	1.24222
Dead	0.338333		$Survived
Dead	0.431111
Dead	0.858333
Dead	0.996667
Dead	1.26111		data: X[[i]]
Dead	1.14167		W = 0.92188, p-value = 0.006964
Dead	1.49667
Dead	0.893333
Dead	8.48278		> library(coin)
Dead	0.633333		> df <- read.csv("Dead_Survived_time.csv", header=TRUE,",")
Dead	1.31111		> wilcox_test(titer~group, data=df, distribution="exact")
Survived	0.435556
Survived	0.867222
Survived	0.670556
Survived	0.322222		data: titer by group (Dead, Survived)
Survived	1.08333		Z = 1.3782, p-value = 0.1705
Survived	1.05611		alternative hypothesis: true mu is not equal to 0
Survived	0.628333
Survived	1.49222
Survived	0.305
Survived	1.16333
Survived	0.543333
Survived	0.546111
Survived	0.366111
Survived	0.874444
Survived	0.441111
Survived	0.473889
Survived	0.429444
Survived	0.667778
Survived	0.924444
Survived	0.444444
Survived	0.552778
Survived	0.952222
Survived	1.25667
Survived	0.548889
Survived	0.865
Survived	0.546111
Survived	0.703333
Survived	0.211111
Survived	1.55222
Survived	1.01889
Survived	0.637222
Survived	0.665
Survived	0.638889
Survived	0.491667
Survived	0.412222
Survived	1.56556
Survived	0.399444
Survived	0.745556
Survived	0.687778
Survived	0.928889
Survived	0.495556
Survived	1.18278

## Sheet: Sup_Fig_2b
Sup Fig. 2b
group	titer
Dead	-0.0513267		df<-read.csv("Dead_Survived_PDI.csv",header=TRUE,sep=",")						average	SEM	n
Dead	0.0381872		> tapply(df$titer, df$group, shapiro.test)					Dead	-0.0552266	0.0578628	22
Dead	-0.173891		$Dead					Survived	-0.110879	0.0433005	42
Dead	-0.142733
Dead	-0.136264			Shapiro-Wilk normality test
Dead	0.0636605
Dead	-0.102171		data: X[[i]]
Dead	0.0500544		W = 0.80037, p-value = 0.0005071
Dead	0.0989011
Dead	-0.287485
Dead	-0.0601093		$Survived
Dead	-0.421103
Dead	-0.163342			Shapiro-Wilk normality test
Dead	-0.0184244
Dead	-0.0550435		data: X[[i]]
Dead	-0.165134		W = 0.81965, p-value = 1.195e-05
Dead	0.125103
Dead	-0.0679813
Dead	-0.00801974		> library(coin)
Dead	0.893595		> df <- read.csv("Dead_Survived_PDI.csv", header=TRUE,",")
Dead	-0.611319		> wilcox_test(titer~group, data=df, distribution="exact")
Dead	-0.020137
Survived	-0.430025			Exact Wilcoxon-Mann-Whitney Test
Survived	0.157582
Survived	-0.0807312		data: titer by group (Dead, Survived)
Survived	-0.67008		Z = -0.55127, p-value = 0.5891
Survived	0.0696654		alternative hypothesis: true mu is not equal to 0
Survived	0.116593
Survived	-0.530705
Survived	0.014159
Survived	-0.843567
Survived	-0.449888
Survived	0.0349206
Survived	0.0314795
Survived	-0.826213
Survived	0.101855
Survived	-0.0925714
Survived	-0.0516954
Survived	-0.674115
Survived	-0.613815
Survived	-0.00981851
Survived	-0.0626831
Survived	-0.0349176
Survived	0.0865293
Survived	0.213519
Survived	-0.0075339
Survived	0.0113673
Survived	-0.0300937
Survived	-0.143147
Survived	0.142857
Survived	0.15169
Survived	-0.0713924
Survived	-0.0632911
Survived	0.209702
Survived	0.00877193
Survived	0.115312
Survived	-0.100061
Survived	0.121146
Survived	-0.286706
Survived	-0.0926302
Survived	-0.10839
Survived	-0.0729138
Survived	0.0426651
Survived	0.060259
