# Supplementary material for: Preference of position in the proximity of various sugars revealed by location analysis of Drosophila melanogaster
Source: Sci Rep. 2024 May 17;14:11285. doi: 10.1038/s41598-024-61457-w (PMC11101431; doi:10.1038/s41598-024-61457-w)
Supplement: Supplementary file 1 — Supplementary Information 1. [file 41598_2024_61457_MOESM1_ESM.zip › Sorbitol-Kato-R2-Analyzed_data_20240430/Sup_Fig_3.xlsx]

## Sheet: Sup Fig3
Sup Fig. 3
group	titer																average	SEM
Day1	15.2072		df<-read.csv("sleep.csv",sep=",")													day1	13.0141	0.587134
Day1	12.6428		> tapply(df$titer, df$group, shapiro.test)				> library(nparcomp)									day2	11.3086	0.533717
Day1	7.36778		$`Day 2`				> df=read.csv("sleep.csv", sep=",")									day3	10.6887	0.450783
Day1	17.9033						> old.op<-options(max.print=2147483647)
Day1	15.6806			Shapiro-Wilk normality test			> Steel_Dwass <-nparcomp(titer ~ group, data=df, asy.method = "mult.t",type = "Tukey",alternative = "two.sided",info = FALSE)
Day1	8.32333						> summary(Steel_Dwass)
Day1	13.6328		data: X[[i]]
Day1	16.5061		W = 0.97811, p-value = 0.5894				#------------Nonparametric Multiple Comparisons for relative contrast effects----------#
Day1	10.8183
Day1	15.8522						- Alternative Hypothesis: True relative contrast effect p is not equal to 1/2
Day1	12.405		$`Day 3`				- Estimation Method: Global Pseudo ranks
Day1	17.9983						- Type of Contrast : Tukey
Day1	9.28556			Shapiro-Wilk normality test			- Confidence Level: 95 %
Day1	16.7139						- Method = Multi - T with 76 DF
Day1	13.5461		data: X[[i]]
Day1	14.4733		W = 0.97812, p-value = 0.5898				- Estimation Method: Pairwise rankings
Day1	16.5822
Day1	12.145						#---------------------------Interpretation--------------------------------------------#
Day1	12.295		$Day1				p(a,b) > 1/2 : b tends to be larger than a
Day1	17.2444						#-------------------------------------------------------------------------------------#
Day1	14.6039			Shapiro-Wilk normality test
Day1	12.255						#----Data Info-------------------------------------------------------------------------#
Day1	12.5433		data: X[[i]]				Sample Size
Day1	15.6233		W = 0.91981, p-value = 0.005961				1 Day 2 42
Day1	12.3378						2 Day 3 42
Day1	13.7061						3 Day1 42
Day1	9.12389
Day1	19.1311						#----Contrast--------------------------------------------------------------------------#
Day1	2.00167						Day 2 Day 3 Day1
Day1	10.6017						Day 3 - Day 2 -1 1 0
Day1	13.9678						Day1 - Day 2 -1 0 1
Day1	15.7361						Day1 - Day 3 0 -1 1
Day1	10.0511
Day1	14.7206						#----Analysis--------------------------------------------------------------------------#
Day1	15.4011						Comparison Estimator Lower Upper Statistic p.Value
Day1	2.26722						1 p( Day 2 , Day 3 ) 0.439 0.286 0.592 -0.9557677 0.6202205407
Day1	15.1839						2 p( Day 2 , Day1 ) 0.656 0.512 0.800 2.5853590 0.0309878077
Day1	14.2017						3 p( Day 3 , Day1 ) 0.715 0.578 0.853 3.7358918 0.0007998182
Day1	14.4661
Day1	8.53167						#----Overall---------------------------------------------------------------------------#
Day1	15.4867						Quantile p.Value
Day1	8.02889						1 2.390516 0.0007998182
Day 2	11.2878
Day 2	5.45667						#---------------------------------
Day 2	12.8078
Day 2	16.2728
Day 2	13.705
Day 2	10.265
Day 2	5.19944
Day 2	14.6833
Day 2	5.97611
Day 2	13.2661
Day 2	6.84167
Day 2	14.2256
Day 2	8.79778
Day 2	15.3583
Day 2	9.445
Day 2	10.6467
Day 2	14.2656
Day 2	8.19556
Day 2	9.465
Day 2	18.315
Day 2	15.3872
Day 2	15.3944
Day 2	11.6044
Day 2	12.9072
Day 2	7.45333
Day 2	13.2978
Day 2	8.66444
Day 2	16.9339
Day 2	10.6761
Day 2	6.07778
Day 2	12.1089
Day 2	14.3089
Day 2	8.20278
Day 2	9.97111
Day 2	12.2906
Day 2	4.44778
Day 2	13.3789
Day 2	13.8789
Day 2	12.4306
Day 2	8.06833
Day 2	12.6289
Day 2	10.3722
Day 3	11.8928
Day 3	8.23222
Day 3	10.7617
Day 3	10.9228
Day 3	11.8344
Day 3	9.05167
Day 3	6.71944
Day 3	12.5361
Day 3	9.16
Day 3	8.83056
Day 3	7.63222
Day 3	11.4661
Day 3	9.25833
Day 3	10.5533
Day 3	5.72889
Day 3	13.6628
Day 3	13.8956
Day 3	8.86111
Day 3	7.49944
Day 3	11.8994
Day 3	11.0078
Day 3	14.0456
Day 3	12.5556
Day 3	13.47
Day 3	9.61556
Day 3	8.67056
Day 3	7.79
Day 3	6.82889
Day 3	10.2033
Day 3	7.38833
Day 3	8.97
Day 3	15.3817
Day 3	10.9644
Day 3	12.6817
Day 3	11.49
Day 3	4.95
Day 3	15.7411
Day 3	16.61
Day 3	16.3139
Day 3	15.3033
Day 3	9.67833
Day 3	8.86778
