# Supplementary material for: Preference of position in the proximity of various sugars revealed by location analysis of Drosophila melanogaster
Source: Sci Rep. 2024 May 17;14:11285. doi: 10.1038/s41598-024-61457-w (PMC11101431; doi:10.1038/s41598-024-61457-w)
Supplement: Supplementary file 1 — Supplementary Information 1. [file 41598_2024_61457_MOESM1_ESM.zip › Sorbitol-Kato-R2-Analyzed_data_20240430/Sup_Fig_4.xlsx]

## Sheet: Sup. Fig. 4a
Sup Fig. 4a
group	titer		> df<-read.csv("total_stayingtime.csv",header=TRUE,sep=",")													sucrose vs agar
day1_1	7.74		> tapply(df$titer, df$group, shapiro.test)					#----Analysis--------------------------------------------------------------------------#								day1		day3
day1_1	6.82889		$day1_1					Comparison Estimator Lower Upper Statistic p.Value								average	SEM	average	SEM
day1_1	5.59444							1 p( day1_1 , day1_10 ) 0.239 -0.014 0.492 -4.308441e+00 3.616671e-02							v1	1.85134	0.335095	2.70976	0.349849
day1_1	1.475			Shapiro-Wilk normality test				2 p( day1_1 , day1_11 ) 0.257 -0.003 0.517 -3.908923e+00 9.305112e-02							v2	0.126319	0.016114	0.199757	0.0734655
day1_1	1.51056							3 p( day1_1 , day1_12 ) 0.166 -0.049 0.380 -6.513156e+00 2.731161e-05							v3	0.629132	0.122729	0.662847	0.128773
day1_1	0.481111		data: X[[i]]					4 p( day1_1 , day1_13 ) 0.177 -0.043 0.398 -6.113088e+00 3.724108e-04							v4	0.556493	0.110815	0.691788	0.100008
day1_1	2.42		W = 0.72568, p-value = 2.155e-06					5 p( day1_1 , day1_14 ) 0.232 -0.018 0.483 -4.464007e+00 2.562197e-02							v5	0.536128	0.0991342	0.691562	0.142691
day1_1	1.23556							6 p( day1_1 , day1_15 ) 0.137 -0.067 0.340 -7.466056e+00 3.849180e-07							v6	0.512778	0.078761	0.642622	0.104888
day1_1	0.612222							7 p( day1_1 , day1_16 ) 0.043 -0.066 0.152 -1.757411e+01 0.000000e+00							v7	0.807847	0.148048	0.737951	0.10609
day1_1	2.46389		$day1_10					8 p( day1_1 , day1_17 ) 0.229 -0.015 0.474 -4.614724e+00 1.604926e-02							v8	0.936181	0.156979	0.870503	0.092845
day1_1	4.17611							9 p( day1_1 , day1_2 ) 0.004 -0.014 0.022 -1.147078e+02 0.000000e+00							v9	1.02974	0.15614	0.544375	0.0791254
day1_1	0.377778			Shapiro-Wilk normality test				10 p( day1_1 , day1_3 ) 0.171 -0.049 0.392 -6.237436e+00 2.219298e-04							v10	0.79224	0.114581	1.04205	0.149277
day1_1	0.637222							11 p( day1_1 , day1_4 ) 0.150 -0.055 0.356 -7.122056e+00 2.485239e-05							v11	0.808976	0.122508	0.66599	0.0918418
day1_1	1.39056		data: X[[i]]					12 p( day1_1 , day1_5 ) 0.134 -0.059 0.327 -7.939918e+00 8.864714e-08							v12	0.566736	0.0911942	0.654219	0.119095
day1_1	0.732778		W = 0.7625, p-value = 8.67e-06					13 p( day1_1 , day1_6 ) 0.139 -0.052 0.329 -7.924764e+00 2.632603e-07							v13	0.672934	0.134128	0.61467	0.14732
day1_1	0.37							14 p( day1_1 , day1_7 ) 0.241 -0.012 0.495 -4.265575e+00 4.149192e-02							v14	0.733056	0.133741	0.421337	0.0824405
day1_1	0.767778							15 p( day1_1 , day1_8 ) 0.283 0.011 0.555 -3.328379e+00 3.021859e-01							v15	0.531441	0.127049	0.285521	0.0598586
day1_1	0.903889		$day1_11					16 p( day1_1 , day1_9 ) 0.329 0.046 0.611 -2.535174e+00 8.132256e-01							v16	0.201875	0.0580846	0.0858333	0.0122035
day1_1	0.924444							17 p( day1_1 , day3_1 ) 0.684 0.400 0.968 2.701662e+00 7.108660e-01							v17	0.706372	0.0990718	0.473785	0.0400825
day1_1	0.875556			Shapiro-Wilk normality test				18 p( day1_1 , day3_10 ) 0.345 0.055 0.634 -2.242085e+00 9.396946e-01
day1_1	1.97333							19 p( day1_1 , day3_11 ) 0.203 -0.028 0.433 -5.391131e+00 2.008378e-03
day1_1	4.18944		data: X[[i]]					20 p( day1_1 , day3_12 ) 0.204 -0.037 0.446 -5.119135e+00 4.645341e-03
day1_1	0.888333		W = 0.80696, p-value = 5.523e-05					21 p( day1_1 , day3_13 ) 0.160 -0.056 0.376 -6.566302e+00 1.962774e-05
day1_1	0.528333							22 p( day1_1 , day3_14 ) 0.116 -0.067 0.300 -8.730622e+00 6.675406e-09
day1_1	0.715							23 p( day1_1 , day3_15 ) 0.062 -0.069 0.192 -1.401757e+01 6.106227e-15
day1_1	0.536667		$day1_12					24 p( day1_1 , day3_16 ) 0.002 -0.008 0.012 -2.093351e+02 0.000000e+00
day1_1	0.737222							25 p( day1_1 , day3_17 ) 0.117 -0.053 0.287 -9.396436e+00 8.562616e-09
day1_1	0.890556			Shapiro-Wilk normality test				26 p( day1_1 , day3_2 ) 0.027 -0.072 0.127 -1.986631e+01 0.000000e+00
day1_1	1.56167							27 p( day1_1 , day3_3 ) 0.193 -0.035 0.422 -5.603685e+00 9.570452e-04
day1_1	1.70889		data: X[[i]]					28 p( day1_1 , day3_4 ) 0.230 -0.015 0.475 -4.603232e+00 1.734659e-02
day1_1	0.753333		W = 0.73168, p-value = 2.683e-06					29 p( day1_1 , day3_5 ) 0.191 -0.039 0.422 -5.603341e+00 1.349006e-03
day1_1	3.24222							30 p( day1_1 , day3_6 ) 0.189 -0.037 0.415 -5.741519e+00 7.241402e-04
day1_2	0.0683333							31 p( day1_1 , day3_7 ) 0.241 -0.007 0.489 -4.359881e+00 3.200568e-02
day1_2	0.189444		$day1_13					32 p( day1_1 , day3_8 ) 0.321 0.041 0.601 -2.665582e+00 7.355184e-01
day1_2	0.112222							33 p( day1_1 , day3_9 ) 0.152 -0.044 0.349 -7.405064e+00 9.127327e-07
day1_2	0.0905556			Shapiro-Wilk normality test				34 p( day1_10 , day1_11 ) 0.474 0.165 0.784 -3.492743e-01 1.000000e+00
day1_2	0.211667							35 p( day1_10 , day1_12 ) 0.331 0.043 0.619 -2.451227e+00 8.582537e-01
day1_2	0.0483333		data: X[[i]]					36 p( day1_10 , day1_13 ) 0.368 0.069 0.667 -1.843882e+00 9.957254e-01
day1_2	0.055		W = 0.67187, p-value = 3.388e-07					37 p( day1_10 , day1_14 ) 0.386 0.075 0.696 -1.538520e+00 9.998675e-01
day1_2	0.216111							38 p( day1_10 , day1_15 ) 0.258 -0.013 0.528 -3.740716e+00 1.334445e-01
day1_2	0.0688889							39 p( day1_10 , day1_16 ) 0.094 -0.087 0.275 -9.383519e+00 7.072466e-09
day1_2	0.126111		$day1_14					40 p( day1_10 , day1_17 ) 0.497 0.187 0.806 -4.610113e-02 1.000000e+00
day1_2	0.119444							41 p( day1_10 , day1_2 ) 0.022 -0.057 0.102 -2.498989e+01 0.000000e+00
day1_2	0.05			Shapiro-Wilk normality test				42 p( day1_10 , day1_3 ) 0.335 0.041 0.629 -2.347471e+00 9.052698e-01
day1_2	0.0955556							43 p( day1_10 , day1_4 ) 0.300 0.019 0.581 -2.977730e+00 5.207718e-01
day1_2	0.116111		data: X[[i]]					44 p( day1_10 , day1_5 ) 0.293 0.012 0.574 -3.078215e+00 4.509626e-01
day1_2	0.122222		W = 0.77972, p-value = 1.733e-05					45 p( day1_10 , day1_6 ) 0.339 0.049 0.629 -2.324665e+00 9.123828e-01
day1_2	0.0433333							46 p( day1_10 , day1_7 ) 0.445 0.137 0.754 -7.408582e-01 1.000000e+00
day1_2	0.0488889							47 p( day1_10 , day1_8 ) 0.555 0.250 0.860 7.490913e-01 1.000000e+00
day1_2	0.103889		$day1_15					48 p( day1_10 , day1_9 ) 0.594 0.291 0.896 1.294236e+00 9.999940e-01
day1_2	0.14							49 p( day1_10 , day3_1 ) 0.881 0.709 1.053 9.245562e+00 6.995331e-10
day1_2	0.156667			Shapiro-Wilk normality test				50 p( day1_10 , day3_10 ) 0.605 0.306 0.905 1.473395e+00 9.999643e-01
day1_2	0.05							51 p( day1_10 , day3_11 ) 0.444 0.139 0.750 -7.616989e-01 1.000000e+00
day1_2	0.13		data: X[[i]]					52 p( day1_10 , day3_12 ) 0.330 0.029 0.631 -2.356493e+00 9.007354e-01
day1_2	0.101667		W = 0.58448, p-value = 2.409e-08					53 p( day1_10 , day3_13 ) 0.307 0.017 0.598 -2.774275e+00 6.647788e-01
day1_2	0.0777778							54 p( day1_10 , day3_14 ) 0.207 -0.048 0.462 -4.794416e+00 1.053053e-02
day1_2	0.0944444							55 p( day1_10 , day3_15 ) 0.123 -0.076 0.322 -7.901740e+00 1.201966e-07
day1_2	0.0988889		$day1_16					56 p( day1_10 , day3_16 ) 0.011 -0.036 0.057 -4.420465e+01 0.000000e+00
day1_2	0.118889							57 p( day1_10 , day3_17 ) 0.378 0.081 0.675 -1.719846e+00 9.987628e-01
day1_2	0.531667			Shapiro-Wilk normality test				58 p( day1_10 , day3_2 ) 0.055 -0.083 0.193 -1.348344e+01 4.996004e-15
day1_2	0.268333							59 p( day1_10 , day3_3 ) 0.370 0.067 0.674 -1.787625e+00 9.975167e-01
day1_2	0.155		data: X[[i]]					60 p( day1_10 , day3_4 ) 0.427 0.117 0.737 -9.872888e-01 1.000000e+00
day1_2	0.09		W = 0.51267, p-value = 3.544e-09					61 p( day1_10 , day3_5 ) 0.381 0.082 0.680 -1.663951e+00 9.993818e-01
day1_2	0.142778							62 p( day1_10 , day3_6 ) 0.396 0.094 0.697 -1.446824e+00 9.999593e-01
day1_3	0.112778							63 p( day1_10 , day3_7 ) 0.473 0.158 0.787 -3.631536e-01 1.000000e+00
day1_3	0.237778		$day1_17					64 p( day1_10 , day3_8 ) 0.587 0.278 0.896 1.176433e+00 1.000000e+00
day1_3	0.438889							65 p( day1_10 , day3_9 ) 0.363 0.070 0.657 -1.945025e+00 9.909934e-01
day1_3	0.191667			Shapiro-Wilk normality test				66 p( day1_11 , day1_12 ) 0.368 0.075 0.662 -1.877818e+00 9.946534e-01
day1_3	0.337222							67 p( day1_11 , day1_13 ) 0.402 0.102 0.702 -1.367503e+00 9.999963e-01
day1_3	0.312778		data: X[[i]]					68 p( day1_11 , day1_14 ) 0.405 0.100 0.710 -1.303336e+00 9.999989e-01
day1_3	1.145		W = 0.76968, p-value = 1.153e-05					69 p( day1_11 , day1_15 ) 0.296 0.019 0.573 -3.071672e+00 4.571706e-01
day1_3	1.56333							70 p( day1_11 , day1_16 ) 0.098 -0.079 0.275 -9.497510e+00 2.157248e-09
day1_3	0.333333							71 p( day1_11 , day1_17 ) 0.506 0.191 0.820 7.786766e-02 1.000000e+00
day1_3	0.278333		$day1_2					72 p( day1_11 , day1_2 ) 0.031 -0.050 0.112 -2.424548e+01 0.000000e+00
day1_3	0.767778							73 p( day1_11 , day1_3 ) 0.373 0.076 0.670 -1.788236e+00 9.974955e-01
day1_3	0.0966667			Shapiro-Wilk normality test				74 p( day1_11 , day1_4 ) 0.341 0.052 0.630 -2.302866e+00 9.209526e-01
day1_3	0.182222							75 p( day1_11 , day1_5 ) 0.338 0.049 0.627 -2.341319e+00 9.071196e-01
day1_3	0.702222		data: X[[i]]					76 p( day1_11 , day1_6 ) 0.367 0.073 0.662 -1.884018e+00 9.939760e-01
day1_3	0.302778		W = 0.69788, p-value = 8.082e-07					77 p( day1_11 , day1_7 ) 0.474 0.166 0.781 -3.582548e-01 1.000000e+00
day1_3	3.28833							78 p( day1_11 , day1_8 ) 0.574 0.268 0.881 1.011314e+00 1.000000e+00
day1_3	0.196667							79 p( day1_11 , day1_9 ) 0.604 0.304 0.905 1.452317e+00 9.999849e-01
day1_3	0.267222		$day1_3					80 p( day1_11 , day3_1 ) 0.868 0.688 1.048 8.537651e+00 7.590122e-09
day1_3	0.274444							81 p( day1_11 , day3_10 ) 0.617 0.320 0.915 1.646784e+00 9.994988e-01
day1_3	0.286111			Shapiro-Wilk normality test				82 p( day1_11 , day3_11 ) 0.473 0.165 0.780 -3.714371e-01 1.000000e+00
day1_3	0.499444							83 p( day1_11 , day3_12 ) 0.360 0.062 0.659 -1.954090e+00 9.893766e-01
day1_3	0.912222		data: X[[i]]					84 p( day1_11 , day3_13 ) 0.327 0.038 0.615 -2.510589e+00 8.271530e-01
day1_3	0.293889		W = 0.68671, p-value = 5.535e-07					85 p( day1_11 , day3_14 ) 0.237 -0.021 0.496 -4.242091e+00 4.326663e-02
day1_3	0.165556							86 p( day1_11 , day3_15 ) 0.147 -0.060 0.354 -7.133477e+00 2.989779e-06
day1_3	0.233889							87 p( day1_11 , day3_16 ) 0.014 -0.041 0.068 -3.718543e+01 0.000000e+00
day1_3	0.508889		$day1_4					88 p( day1_11 , day3_17 ) 0.415 0.105 0.724 -1.155195e+00 1.000000e+00
day1_3	1.15778							89 p( day1_11 , day3_2 ) 0.074 -0.078 0.227 -1.167521e+01 9.813261e-13
day1_3	2.27333			Shapiro-Wilk normality test				90 p( day1_11 , day3_3 ) 0.394 0.089 0.698 -1.462457e+00 9.999763e-01
day1_3	0.375							91 p( day1_11 , day3_4 ) 0.439 0.133 0.745 -8.267781e-01 1.000000e+00
day1_3	1.50667		data: X[[i]]					92 p( day1_11 , day3_5 ) 0.413 0.111 0.714 -1.211289e+00 1.000000e+00
day1_3	0.317778		W = 0.63187, p-value = 9.621e-08					93 p( day1_11 , day3_6 ) 0.425 0.121 0.729 -1.033688e+00 1.000000e+00
day1_3	0.572222							94 p( day1_11 , day3_7 ) 0.477 0.167 0.786 -3.162845e-01 1.000000e+00
day1_4	0.962222							95 p( day1_11 , day3_8 ) 0.596 0.288 0.903 1.301123e+00 9.999982e-01
day1_4	0.773889		$day1_5					96 p( day1_11 , day3_9 ) 0.396 0.096 0.696 -1.448125e+00 9.999488e-01
day1_4	1.03611							97 p( day1_12 , day1_13 ) 0.526 0.219 0.834 3.583200e-01 1.000000e+00
day1_4	0.175			Shapiro-Wilk normality test				98 p( day1_12 , day1_14 ) 0.509 0.196 0.822 1.174033e-01 1.000000e+00
day1_4	0.272222							99 p( day1_12 , day1_15 ) 0.404 0.101 0.707 -1.319005e+00 9.999985e-01
day1_4	0.581667		data: X[[i]]					100 p( day1_12 , day1_16 ) 0.126 -0.077 0.329 -7.704567e+00 1.753912e-07
day1_4	0.213333		W = 0.62951, p-value = 8.957e-08					101 p( day1_12 , day1_17 ) 0.646 0.347 0.946 2.043097e+00 9.801050e-01
day1_4	0.895556							102 p( day1_12 , day1_2 ) 0.056 -0.060 0.172 -1.599836e+01 0.000000e+00
day1_4	0.383889							103 p( day1_12 , day1_3 ) 0.489 0.181 0.797 -1.458232e-01 1.000000e+00
day1_4	0.293889		$day1_6					104 p( day1_12 , day1_4 ) 0.464 0.157 0.770 -4.927361e-01 1.000000e+00
day1_4	0.178889							105 p( day1_12 , day1_5 ) 0.466 0.159 0.773 -4.648693e-01 1.000000e+00
day1_4	0.0994444			Shapiro-Wilk normality test				106 p( day1_12 , day1_6 ) 0.499 0.190 0.807 -1.983661e-02 1.000000e+00
day1_4	0.204444							107 p( day1_12 , day1_7 ) 0.614 0.317 0.911 1.600272e+00 9.997428e-01
day1_4	1.67833		data: X[[i]]					108 p( day1_12 , day1_8 ) 0.708 0.429 0.986 3.116062e+00 4.250307e-01
day1_4	0.325556		W = 0.66876, p-value = 3.061e-07					109 p( day1_12 , day1_9 ) 0.722 0.451 0.992 3.425797e+00 2.521636e-01
day1_4	1.53556							110 p( day1_12 , day3_1 ) 0.921 0.785 1.057 1.289680e+01 6.150636e-14
day1_4	0.182778							111 p( day1_12 , day3_10 ) 0.746 0.486 1.006 3.949963e+00 8.383508e-02
day1_4	0.38		$day1_7					112 p( day1_12 , day3_11 ) 0.603 0.300 0.906 1.422063e+00 9.999695e-01
day1_4	0.323333							113 p( day1_12 , day3_12 ) 0.466 0.153 0.778 -4.571105e-01 1.000000e+00
day1_4	0.387778			Shapiro-Wilk normality test				114 p( day1_12 , day3_13 ) 0.424 0.117 0.731 -1.037099e+00 1.000000e+00
day1_4	0.19							115 p( day1_12 , day3_14 ) 0.322 0.033 0.612 -2.566988e+00 7.952836e-01
day1_4	0.32		data: X[[i]]					116 p( day1_12 , day3_15 ) 0.207 -0.039 0.453 -4.971923e+00 6.720351e-03
day1_4	0.266111		W = 0.69826, p-value = 8.188e-07					117 p( day1_12 , day3_16 ) 0.028 -0.053 0.110 -2.427760e+01 0.000000e+00
day1_4	0.155							118 p( day1_12 , day3_17 ) 0.558 0.241 0.875 7.653988e-01 1.000000e+00
day1_4	0.216111							119 p( day1_12 , day3_2 ) 0.104 -0.074 0.281 -9.316494e+00 3.244211e-09
day1_4	0.336111		$day1_8					120 p( day1_12 , day3_3 ) 0.496 0.181 0.811 -5.831723e-02 1.000000e+00
day1_4	0.24							121 p( day1_12 , day3_4 ) 0.564 0.256 0.872 8.674521e-01 1.000000e+00
day1_4	0.505556			Shapiro-Wilk normality test				122 p( day1_12 , day3_5 ) 0.528 0.219 0.837 3.767128e-01 1.000000e+00
day1_4	0.712778							123 p( day1_12 , day3_6 ) 0.533 0.222 0.844 4.461640e-01 1.000000e+00
day1_4	0.418333		data: X[[i]]					124 p( day1_12 , day3_7 ) 0.604 0.303 0.904 1.438017e+00 9.999741e-01
day1_4	3.27056		W = 0.71147, p-value = 1.296e-06					125 p( day1_12 , day3_8 ) 0.736 0.466 1.006 3.653690e+00 1.616575e-01
day1_4	0.293333							126 p( day1_12 , day3_9 ) 0.528 0.220 0.837 3.835050e-01 1.000000e+00
day1_5	0.260556							127 p( day1_13 , day1_14 ) 0.493 0.183 0.804 -9.197847e-02 1.000000e+00
day1_5	0.266667		$day1_9					128 p( day1_13 , day1_15 ) 0.385 0.086 0.685 -1.599835e+00 9.997721e-01
day1_5	0.324444							129 p( day1_13 , day1_16 ) 0.124 -0.075 0.322 -7.907582e+00 7.943554e-07
day1_5	0.171111			Shapiro-Wilk normality test				130 p( day1_13 , day1_17 ) 0.621 0.317 0.924 1.658423e+00 9.993534e-01
day1_5	0.242778							131 p( day1_13 , day1_2 ) 0.057 -0.057 0.171 -1.625446e+01 0.000000e+00
day1_5	0.773333		data: X[[i]]					132 p( day1_13 , day1_3 ) 0.474 0.166 0.782 -3.513278e-01 1.000000e+00
day1_5	0.170556		W = 0.79454, p-value = 3.223e-05					133 p( day1_13 , day1_4 ) 0.449 0.143 0.756 -6.919518e-01 1.000000e+00
day1_5	0.594444							134 p( day1_13 , day1_5 ) 0.449 0.141 0.757 -6.884374e-01 1.000000e+00
day1_5	0.230556							135 p( day1_13 , day1_6 ) 0.474 0.164 0.785 -3.484007e-01 1.000000e+00
day1_5	0.385		$day3_1					136 p( day1_13 , day1_7 ) 0.595 0.293 0.896 1.313903e+00 9.999956e-01
day1_5	0.201667							137 p( day1_13 , day1_8 ) 0.660 0.367 0.953 2.284612e+00 9.281561e-01
day1_5	0.131667			Shapiro-Wilk normality test				138 p( day1_13 , day1_9 ) 0.687 0.405 0.968 2.770604e+00 6.674362e-01
day1_5	0.207778							139 p( day1_13 , day3_1 ) 0.910 0.757 1.064 1.115629e+01 8.129053e-13
day1_5	0.323889		data: X[[i]]					140 p( day1_13 , day3_10 ) 0.706 0.431 0.981 3.129626e+00 4.156301e-01
day1_5	0.387778		W = 0.86446, p-value = 0.0008674					141 p( day1_13 , day3_11 ) 0.579 0.274 0.884 1.084716e+00 1.000000e+00
day1_5	2.38889							142 p( day1_13 , day3_12 ) 0.449 0.138 0.759 -6.901278e-01 1.000000e+00
day1_5	0.290556							143 p( day1_13 , day3_13 ) 0.407 0.104 0.710 -1.279562e+00 9.999997e-01
day1_5	0.896111		$day3_10					144 p( day1_13 , day3_14 ) 0.312 0.027 0.596 -2.765585e+00 6.699516e-01
day1_5	0.367222							145 p( day1_13 , day3_15 ) 0.217 -0.032 0.466 -4.757378e+00 1.158946e-02
day1_5	0.32			Shapiro-Wilk normality test				146 p( day1_13 , day3_16 ) 0.024 -0.051 0.099 -2.657554e+01 0.000000e+00
day1_5	0.178333							147 p( day1_13 , day3_17 ) 0.519 0.202 0.835 2.451848e-01 1.000000e+00
day1_5	0.285556		data: X[[i]]					148 p( day1_13 , day3_2 ) 0.103 -0.071 0.277 -9.534635e+00 2.662845e-10
day1_5	0.306111		W = 0.82049, p-value = 0.0001014					149 p( day1_13 , day3_3 ) 0.483 0.171 0.795 -2.288997e-01 1.000000e+00
day1_5	1.05778							150 p( day1_13 , day3_4 ) 0.548 0.240 0.856 6.494878e-01 1.000000e+00
day1_5	0.497222							151 p( day1_13 , day3_5 ) 0.518 0.210 0.826 2.451221e-01 1.000000e+00
day1_5	0.685		$day3_11					152 p( day1_13 , day3_6 ) 0.512 0.203 0.820 1.587840e-01 1.000000e+00
day1_5	0.265							153 p( day1_13 , day3_7 ) 0.582 0.278 0.886 1.129178e+00 1.000000e+00
day1_5	1.18222			Shapiro-Wilk normality test				154 p( day1_13 , day3_8 ) 0.707 0.425 0.988 3.064382e+00 4.604976e-01
day1_5	2.47222							155 p( day1_13 , day3_9 ) 0.511 0.202 0.819 1.454674e-01 1.000000e+00
day1_5	0.64		data: X[[i]]					156 p( day1_14 , day1_15 ) 0.417 0.113 0.721 -1.142467e+00 1.000000e+00
day1_5	0.341111		W = 0.83587, p-value = 0.0002081					157 p( day1_14 , day1_16 ) 0.131 -0.061 0.323 -8.024236e+00 1.978033e-07
day1_5	0.310556							158 p( day1_14 , day1_17 ) 0.589 0.273 0.905 1.176432e+00 9.999999e-01
day1_6	0.218889							159 p( day1_14 , day1_2 ) 0.079 -0.060 0.218 -1.262549e+01 1.554312e-15
day1_6	0.269444		$day3_12					160 p( day1_14 , day1_3 ) 0.493 0.183 0.804 -9.202769e-02 1.000000e+00
day1_6	0.302778							161 p( day1_14 , day1_4 ) 0.459 0.149 0.769 -5.537088e-01 1.000000e+00
day1_6	0.204444			Shapiro-Wilk normality test				162 p( day1_14 , day1_5 ) 0.473 0.159 0.787 -3.640396e-01 1.000000e+00
day1_6	0.228889							163 p( day1_14 , day1_6 ) 0.478 0.159 0.796 -2.943961e-01 1.000000e+00
day1_6	0.167778		data: X[[i]]					164 p( day1_14 , day1_7 ) 0.586 0.279 0.894 1.174221e+00 9.999998e-01
day1_6	0.179444		W = 0.77069, p-value = 1.201e-05					165 p( day1_14 , day1_8 ) 0.645 0.339 0.950 1.976640e+00 9.882327e-01
day1_6	0.386111							166 p( day1_14 , day1_9 ) 0.663 0.371 0.956 2.330389e+00 9.107378e-01
day1_6	1.03222							167 p( day1_14 , day3_1 ) 0.875 0.698 1.052 8.854477e+00 4.468535e-09
day1_6	0.280556		$day3_13					168 p( day1_14 , day3_10 ) 0.676 0.386 0.966 2.532741e+00 8.173895e-01
day1_6	0.292222							169 p( day1_14 , day3_11 ) 0.562 0.246 0.879 8.255621e-01 1.000000e+00
day1_6	0.891667			Shapiro-Wilk normality test				170 p( day1_14 , day3_12 ) 0.469 0.162 0.777 -4.181903e-01 1.000000e+00
day1_6	0.246667							171 p( day1_14 , day3_13 ) 0.422 0.119 0.726 -1.069736e+00 1.000000e+00
day1_6	0.315556		data: X[[i]]					172 p( day1_14 , day3_14 ) 0.343 0.055 0.632 -2.271987e+00 9.310366e-01
day1_6	0.423333		W = 0.62666, p-value = 8.22e-08					173 p( day1_14 , day3_15 ) 0.240 -0.014 0.494 -4.277777e+00 3.926632e-02
day1_6	0.646111							174 p( day1_14 , day3_16 ) 0.035 -0.053 0.122 -2.226421e+01 0.000000e+00
day1_6	0.239444							175 p( day1_14 , day3_17 ) 0.495 0.164 0.826 -6.165826e-02 1.000000e+00
day1_6	0.665		$day3_14					176 p( day1_14 , day3_2 ) 0.120 -0.066 0.306 -8.526348e+00 7.610920e-08
day1_6	0.375							177 p( day1_14 , day3_3 ) 0.482 0.173 0.792 -2.372825e-01 1.000000e+00
day1_6	0.376111			Shapiro-Wilk normality test				178 p( day1_14 , day3_4 ) 0.530 0.221 0.838 4.032351e-01 1.000000e+00
day1_6	0.980556							179 p( day1_14 , day3_5 ) 0.508 0.198 0.818 1.052209e-01 1.000000e+00
day1_6	0.293889		data: X[[i]]					180 p( day1_14 , day3_6 ) 0.505 0.195 0.816 7.230314e-02 1.000000e+00
day1_6	0.700556		W = 0.70085, p-value = 8.952e-07					181 p( day1_14 , day3_7 ) 0.580 0.273 0.888 1.088002e+00 1.000000e+00
day1_6	0.582222							182 p( day1_14 , day3_8 ) 0.670 0.369 0.971 2.360071e+00 8.989280e-01
day1_6	2.50389							183 p( day1_14 , day3_9 ) 0.503 0.186 0.821 4.499081e-02 1.000000e+00
day1_6	0.251111		$day3_15					184 p( day1_15 , day1_16 ) 0.199 -0.047 0.446 -5.100171e+00 4.688074e-03
day1_6	1.02611							185 p( day1_15 , day1_17 ) 0.703 0.408 0.998 2.879159e+00 5.892400e-01
day1_6	0.173333			Shapiro-Wilk normality test				186 p( day1_15 , day1_2 ) 0.147 -0.067 0.362 -6.864861e+00 4.441908e-05
day1_6	0.557222							187 p( day1_15 , day1_3 ) 0.591 0.290 0.893 1.266353e+00 9.999989e-01
day1_6	0.387778		data: X[[i]]					188 p( day1_15 , day1_4 ) 0.559 0.252 0.866 7.976773e-01 1.000000e+00
day1_6	0.574444		W = 0.61338, p-value = 5.535e-08					189 p( day1_15 , day1_5 ) 0.576 0.270 0.881 1.034769e+00 1.000000e+00
day1_6	0.636111							190 p( day1_15 , day1_6 ) 0.591 0.285 0.898 1.244625e+00 9.999994e-01
day1_7	0.239444							191 p( day1_15 , day1_7 ) 0.685 0.399 0.970 2.700409e+00 7.113194e-01
day1_7	0.259444		$day3_16					192 p( day1_15 , day1_8 ) 0.776 0.520 1.033 4.497055e+00 2.169380e-02
day1_7	0.812778							193 p( day1_15 , day1_9 ) 0.775 0.523 1.028 4.550908e+00 1.985943e-02
day1_7	1.06667			Shapiro-Wilk normality test				194 p( day1_15 , day3_1 ) 0.922 0.780 1.064 1.244137e+01 5.662137e-15
day1_7	0.761667							195 p( day1_15 , day3_10 ) 0.794 0.550 1.039 5.026002e+00 5.620768e-03
day1_7	0.202222		data: X[[i]]					196 p( day1_15 , day3_11 ) 0.690 0.401 0.980 2.747613e+00 6.817411e-01
day1_7	0.231111		W = 0.65595, p-value = 2.03e-07					197 p( day1_15 , day3_12 ) 0.563 0.258 0.869 8.691650e-01 1.000000e+00
day1_7	0.316111							198 p( day1_15 , day3_13 ) 0.515 0.205 0.824 1.979630e-01 1.000000e+00
day1_7	0.230556							199 p( day1_15 , day3_14 ) 0.420 0.113 0.727 -1.083377e+00 1.000000e+00
day1_7	0.414444		$day3_17					200 p( day1_15 , day3_15 ) 0.310 0.017 0.602 -2.718792e+00 7.008753e-01
day1_7	0.332222							201 p( day1_15 , day3_16 ) 0.083 -0.080 0.247 -1.063642e+01 3.517897e-11
day1_7	0.179444			Shapiro-Wilk normality test				202 p( day1_15 , day3_17 ) 0.637 0.325 0.948 1.835475e+00 9.961766e-01
day1_7	0.503333							203 p( day1_15 , day3_2 ) 0.176 -0.055 0.407 -5.858981e+00 6.473992e-04
day1_7	0.336111		data: X[[i]]					204 p( day1_15 , day3_3 ) 0.560 0.250 0.870 8.087330e-01 1.000000e+00
day1_7	1.39167		W = 0.97611, p-value = 0.6814					205 p( day1_15 , day3_4 ) 0.629 0.332 0.927 1.819698e+00 9.965145e-01
day1_7	0.927222							206 p( day1_15 , day3_5 ) 0.611 0.311 0.911 1.542314e+00 9.998876e-01
day1_7	2.44333							207 p( day1_15 , day3_6 ) 0.615 0.316 0.915 1.608161e+00 9.997099e-01
day1_7	0.89		$day3_2					208 p( day1_15 , day3_7 ) 0.681 0.395 0.966 2.641727e+00 7.534796e-01
day1_7	0.362778							209 p( day1_15 , day3_8 ) 0.788 0.532 1.044 4.696013e+00 1.437767e-02
day1_7	0.471111			Shapiro-Wilk normality test				210 p( day1_15 , day3_9 ) 0.615 0.309 0.922 1.571240e+00 9.998077e-01
day1_7	0.380556							211 p( day1_16 , day1_17 ) 0.886 0.685 1.087 8.015745e+00 1.823986e-07
day1_7	0.341667		data: X[[i]]					212 p( day1_16 , day1_2 ) 0.543 0.232 0.854 5.770171e-01 1.000000e+00
day1_7	1.76167		W = 0.32878, p-value = 5.466e-11					213 p( day1_16 , day1_3 ) 0.865 0.656 1.073 7.309198e+00 1.946187e-06
day1_7	3.93389							214 p( day1_16 , day1_4 ) 0.863 0.649 1.078 7.079244e+00 4.775660e-05
day1_7	1.17							215 p( day1_16 , day1_5 ) 0.870 0.658 1.081 7.306640e+00 1.554417e-06
day1_7	2.65611		$day3_3					216 p( day1_16 , day1_6 ) 0.875 0.663 1.087 7.406561e+00 6.586431e-07
day1_7	0.406667							217 p( day1_16 , day1_7 ) 0.905 0.731 1.080 9.703530e+00 1.523003e-10
day1_7	0.861111			Shapiro-Wilk normality test				218 p( day1_16 , day1_8 ) 0.916 0.749 1.083 1.039254e+01 4.018064e-11
day1_7	0.818889							219 p( day1_16 , day1_9 ) 0.925 0.775 1.075 1.183185e+01 2.697842e-12
day1_7	0.393333		data: X[[i]]					220 p( day1_16 , day3_1 ) 0.982 0.918 1.046 3.153353e+01 0.000000e+00
day1_7	0.350556		W = 0.69047, p-value = 6.281e-07					221 p( day1_16 , day3_10 ) 0.927 0.775 1.079 1.173925e+01 1.295963e-12
day1_7	0.405							222 p( day1_16 , day3_11 ) 0.870 0.654 1.087 7.144096e+00 1.171108e-06
day1_8	0.302778							223 p( day1_16 , day3_12 ) 0.855 0.643 1.068 6.997997e+00 4.875356e-05
day1_8	0.68		$day3_4					224 p( day1_16 , day3_13 ) 0.827 0.596 1.059 5.903067e+00 4.062167e-04
day1_8	0.433889							225 p( day1_16 , day3_14 ) 0.789 0.535 1.043 4.748242e+00 1.155328e-02
day1_8	0.519444			Shapiro-Wilk normality test				226 p( day1_16 , day3_15 ) 0.720 0.438 1.001 3.263447e+00 3.356448e-01
day1_8	0.416667							227 p( day1_16 , day3_16 ) 0.357 0.063 0.652 -2.021398e+00 9.832764e-01
day1_8	0.371667		data: X[[i]]					228 p( day1_16 , day3_17 ) 0.858 0.625 1.092 6.415737e+00 2.034433e-04
day1_8	0.328333		W = 0.84038, p-value = 0.0002586					229 p( day1_16 , day3_2 ) 0.521 0.212 0.829 2.778861e-01 1.000000e+00
day1_8	0.667778							230 p( day1_16 , day3_3 ) 0.873 0.669 1.077 7.646515e+00 2.063068e-06
day1_8	0.307222							231 p( day1_16 , day3_4 ) 0.889 0.702 1.076 8.686406e+00 5.510642e-08
day1_8	4.38056		$day3_5					232 p( day1_16 , day3_5 ) 0.875 0.673 1.077 7.753787e+00 3.120086e-07
day1_8	0.393889							233 p( day1_16 , day3_6 ) 0.873 0.670 1.077 7.659197e+00 2.306991e-07
day1_8	1.77167			Shapiro-Wilk normality test				234 p( day1_16 , day3_7 ) 0.904 0.731 1.078 9.724670e+00 2.870024e-10
day1_8	0.852778							235 p( day1_16 , day3_8 ) 0.933 0.782 1.083 1.199915e+01 4.318768e-14
day1_8	0.405556		data: X[[i]]					236 p( day1_16 , day3_9 ) 0.882 0.683 1.080 8.040369e+00 5.082251e-08
day1_8	2.84556		W = 0.64457, p-value = 1.421e-07					237 p( day1_17 , day1_2 ) 0.053 -0.093 0.198 -1.285473e+01 3.774758e-15
day1_8	0.227778							238 p( day1_17 , day1_3 ) 0.356 0.052 0.661 -1.971206e+00 9.881646e-01
day1_8	1.16833							239 p( day1_17 , day1_4 ) 0.321 0.028 0.615 -2.544471e+00 8.114172e-01
day1_8	0.431667		$day3_6					240 p( day1_17 , day1_5 ) 0.305 0.014 0.595 -2.810139e+00 6.362610e-01
day1_8	0.390556							241 p( day1_17 , day1_6 ) 0.341 0.047 0.634 -2.267178e+00 9.316906e-01
day1_8	0.547222			Shapiro-Wilk normality test				242 p( day1_17 , day1_7 ) 0.467 0.154 0.779 -4.441945e-01 1.000000e+00
day1_8	1.51278							243 p( day1_17 , day1_8 ) 0.558 0.252 0.863 7.875909e-01 1.000000e+00
day1_8	0.445556		data: X[[i]]					244 p( day1_17 , day1_9 ) 0.591 0.288 0.893 1.254328e+00 9.999997e-01
day1_8	1.16		W = 0.7751, p-value = 1.435e-05					245 p( day1_17 , day3_1 ) 0.904 0.752 1.057 1.109123e+01 1.257217e-12
day1_8	2.07							246 p( day1_17 , day3_10 ) 0.622 0.326 0.918 1.722541e+00 9.987724e-01
day1_8	0.512778							247 p( day1_17 , day3_11 ) 0.445 0.137 0.753 -7.479471e-01 1.000000e+00
day1_8	1.07833		$day3_7					248 p( day1_17 , day3_12 ) 0.374 0.056 0.692 -1.654680e+00 9.994556e-01
day1_8	0.386111							249 p( day1_17 , day3_13 ) 0.320 0.025 0.616 -2.542928e+00 8.108879e-01
day1_8	1.475			Shapiro-Wilk normality test				250 p( day1_17 , day3_14 ) 0.250 -0.033 0.533 -3.687121e+00 1.482607e-01
day1_8	1.97722							251 p( day1_17 , day3_15 ) 0.154 -0.076 0.385 -6.262189e+00 1.197738e-04
day1_8	0.652222		data: X[[i]]					252 p( day1_17 , day3_16 ) 0.041 -0.092 0.174 -1.437395e+01 6.661338e-16
day1_8	0.536667		W = 0.80045, p-value = 4.155e-05					253 p( day1_17 , day3_17 ) 0.377 0.076 0.677 -1.710967e+00 9.990402e-01
day1_8	0.707778							254 p( day1_17 , day3_2 ) 0.083 -0.099 0.264 -9.619619e+00 8.694847e-10
day1_9	0.186667							255 p( day1_17 , day3_3 ) 0.393 0.087 0.699 -1.458810e+00 9.999596e-01
day1_9	0.345		$day3_8					256 p( day1_17 , day3_4 ) 0.464 0.150 0.778 -4.741698e-01 1.000000e+00
day1_9	0.285556							257 p( day1_17 , day3_5 ) 0.393 0.088 0.698 -1.464456e+00 9.999580e-01
day1_9	2.625			Shapiro-Wilk normality test				258 p( day1_17 , day3_6 ) 0.417 0.110 0.724 -1.130101e+00 9.999999e-01
day1_9	0.255							259 p( day1_17 , day3_7 ) 0.483 0.170 0.796 -2.217033e-01 1.000000e+00
day1_9	0.497778		data: X[[i]]					260 p( day1_17 , day3_8 ) 0.598 0.295 0.902 1.351329e+00 9.999907e-01
day1_9	0.306667		W = 0.87587, p-value = 0.001591					261 p( day1_17 , day3_9 ) 0.368 0.073 0.664 -1.864828e+00 9.948470e-01
day1_9	0.614444							262 p( day1_2 , day1_3 ) 0.931 0.795 1.067 1.323893e+01 4.107825e-15
day1_9	1.26667							263 p( day1_2 , day1_4 ) 0.933 0.800 1.065 1.362281e+01 6.661338e-16
day1_9	0.502778		$day3_9					264 p( day1_2 , day1_5 ) 0.947 0.831 1.063 1.614335e+01 0.000000e+00
day1_9	3.09333							265 p( day1_2 , day1_6 ) 0.961 0.864 1.058 1.991812e+01 0.000000e+00
day1_9	0.806111			Shapiro-Wilk normality test				266 p( day1_2 , day1_7 ) 0.971 0.886 1.056 2.315568e+01 0.000000e+00
day1_9	3.45722							267 p( day1_2 , day1_8 ) 0.984 0.922 1.047 3.233107e+01 0.000000e+00
day1_9	0.423333		data: X[[i]]					268 p( day1_2 , day1_9 ) 0.983 0.929 1.038 3.715573e+01 0.000000e+00
day1_9	1.51111		W = 0.73554, p-value = 3.094e-06					269 p( day1_2 , day3_1 ) 0.999 0.999 0.999 5.204931e+03 0.000000e+00
day1_9	0.890556							270 p( day1_2 , day3_10 ) 0.986 0.935 1.038 3.953007e+01 0.000000e+00
day1_9	1.83556							271 p( day1_2 , day3_11 ) 0.945 0.799 1.091 1.274559e+01 1.820766e-14
day1_9	0.651111							272 p( day1_2 , day3_12 ) 0.912 0.760 1.064 1.134766e+01 1.924017e-13
day1_9	0.353889							273 p( day1_2 , day3_13 ) 0.881 0.696 1.066 8.605403e+00 1.941348e-08
day1_9	0.583333							274 p( day1_2 , day3_14 ) 0.828 0.606 1.049 6.182822e+00 2.225929e-04
day1_9	2.91833							275 p( day1_2 , day3_15 ) 0.749 0.490 1.008 4.024673e+00 7.099915e-02
day1_9	0.573333							276 p( day1_2 , day3_16 ) 0.293 0.018 0.568 -3.147296e+00 4.035269e-01
day1_9	0.703889							277 p( day1_2 , day3_17 ) 0.940 0.786 1.094 1.195175e+01 1.434408e-13
day1_9	1.175							278 p( day1_2 , day3_2 ) 0.480 0.168 0.793 -2.614925e-01 1.000000e+00
day1_9	1.27944							279 p( day1_2 , day3_3 ) 0.946 0.833 1.059 1.652461e+01 0.000000e+00
day1_9	1.78889							280 p( day1_2 , day3_4 ) 0.955 0.856 1.054 1.914831e+01 0.000000e+00
day1_9	0.431111							281 p( day1_2 , day3_5 ) 0.945 0.832 1.059 1.641043e+01 0.000000e+00
day1_9	0.812778							282 p( day1_2 , day3_6 ) 0.942 0.823 1.062 1.549081e+01 0.000000e+00
day1_9	1.11944							283 p( day1_2 , day3_7 ) 0.977 0.908 1.045 2.891153e+01 0.000000e+00
day1_9	0.773333							284 p( day1_2 , day3_8 ) 0.989 0.943 1.036 4.420465e+01 0.000000e+00
day1_9	0.354444							285 p( day1_2 , day3_9 ) 0.952 0.843 1.060 1.743932e+01 0.000000e+00
day1_9	0.530556							286 p( day1_3 , day1_4 ) 0.474 0.167 0.781 -3.525130e-01 1.000000e+00
day1_10	0.254444							287 p( day1_3 , day1_5 ) 0.478 0.170 0.785 -3.053882e-01 1.000000e+00
day1_10	0.346111							288 p( day1_3 , day1_6 ) 0.500 0.191 0.810 6.591928e-03 1.000000e+00
day1_10	0.276667							289 p( day1_3 , day1_7 ) 0.616 0.317 0.916 1.620363e+00 9.996593e-01
day1_10	0.612778							290 p( day1_3 , day1_8 ) 0.702 0.419 0.985 2.979175e+00 5.179076e-01
day1_10	0.398889							291 p( day1_3 , day1_9 ) 0.715 0.441 0.989 3.272957e+00 3.285429e-01
day1_10	0.341667							292 p( day1_3 , day3_1 ) 0.908 0.755 1.062 1.110014e+01 1.781575e-12
day1_10	0.345556							293 p( day1_3 , day3_10 ) 0.729 0.459 1.000 3.548617e+00 2.012677e-01
day1_10	0.786667							294 p( day1_3 , day3_11 ) 0.610 0.307 0.914 1.518880e+00 9.998885e-01
day1_10	2.42889							295 p( day1_3 , day3_12 ) 0.468 0.158 0.778 -4.278616e-01 1.000000e+00
day1_10	0.428889							296 p( day1_3 , day3_13 ) 0.433 0.126 0.740 -9.173759e-01 1.000000e+00
day1_10	0.526111							297 p( day1_3 , day3_14 ) 0.324 0.036 0.611 -2.561799e+00 7.989289e-01
day1_10	0.196111							298 p( day1_3 , day3_15 ) 0.219 -0.035 0.472 -4.638859e+00 1.560510e-02
day1_10	2.27111							299 p( day1_3 , day3_16 ) 0.030 -0.057 0.117 -2.257124e+01 0.000000e+00
day1_10	1.66222							300 p( day1_3 , day3_17 ) 0.548 0.229 0.866 6.279887e-01 1.000000e+00
day1_10	0.796111							301 p( day1_3 , day3_2 ) 0.115 -0.070 0.300 -8.696266e+00 6.388765e-09
day1_10	0.291111							302 p( day1_3 , day3_3 ) 0.490 0.178 0.803 -1.305764e-01 1.000000e+00
day1_10	1.99722							303 p( day1_3 , day3_4 ) 0.557 0.248 0.865 7.672654e-01 1.000000e+00
day1_10	0.506111							304 p( day1_3 , day3_5 ) 0.533 0.225 0.842 4.497763e-01 1.000000e+00
day1_10	0.362778							305 p( day1_3 , day3_6 ) 0.528 0.220 0.837 3.832975e-01 1.000000e+00
day1_10	0.510556							306 p( day1_3 , day3_7 ) 0.606 0.305 0.907 1.477918e+00 9.999561e-01
day1_10	0.397222							307 p( day1_3 , day3_8 ) 0.733 0.456 1.011 3.517676e+00 2.137214e-01
day1_10	0.415							308 p( day1_3 , day3_9 ) 0.538 0.227 0.848 5.057950e-01 1.000000e+00
day1_10	0.548889							309 p( day1_4 , day1_5 ) 0.500 0.193 0.807 0.000000e+00 1.000000e+00
day1_10	0.498889							310 p( day1_4 , day1_6 ) 0.531 0.223 0.839 4.171291e-01 1.000000e+00
day1_10	0.467222							311 p( day1_4 , day1_7 ) 0.649 0.358 0.940 2.141426e+00 9.643518e-01
day1_10	0.360556							312 p( day1_4 , day1_8 ) 0.739 0.471 1.007 3.729590e+00 1.363480e-01
day1_10	0.524444							313 p( day1_4 , day1_9 ) 0.742 0.479 1.005 3.847942e+00 1.043379e-01
day1_10	1.47222							314 p( day1_4 , day3_1 ) 0.928 0.792 1.063 1.319305e+01 2.220446e-15
day1_10	1.24222							315 p( day1_4 , day3_10 ) 0.769 0.516 1.021 4.436936e+00 2.710377e-02
day1_10	1.09444							316 p( day1_4 , day3_11 ) 0.633 0.336 0.930 1.868900e+00 9.948072e-01
day1_10	0.825							317 p( day1_4 , day3_12 ) 0.490 0.178 0.802 -1.372641e-01 1.000000e+00
day1_10	2.16556							318 p( day1_4 , day3_13 ) 0.456 0.147 0.765 -5.942364e-01 1.000000e+00
day1_11	0.189444							319 p( day1_4 , day3_14 ) 0.351 0.055 0.646 -2.114721e+00 9.694629e-01
day1_11	0.282778							320 p( day1_4 , day3_15 ) 0.235 -0.023 0.493 -4.286580e+00 3.803116e-02
day1_11	0.415556							321 p( day1_4 , day3_16 ) 0.027 -0.064 0.118 -2.167593e+01 0.000000e+00
day1_11	1.43667							322 p( day1_4 , day3_17 ) 0.594 0.281 0.907 1.251525e+00 9.999998e-01
day1_11	2.56722							323 p( day1_4 , day3_2 ) 0.116 -0.073 0.306 -8.459173e+00 2.096581e-08
day1_11	2.20667							324 p( day1_4 , day3_3 ) 0.530 0.221 0.840 4.084632e-01 1.000000e+00
day1_11	0.337778							325 p( day1_4 , day3_4 ) 0.588 0.284 0.892 1.208960e+00 9.999999e-01
day1_11	0.442222							326 p( day1_4 , day3_5 ) 0.562 0.256 0.867 8.427326e-01 1.000000e+00
day1_11	2.16556							327 p( day1_4 , day3_6 ) 0.562 0.255 0.870 8.490761e-01 1.000000e+00
day1_11	0.390556							328 p( day1_4 , day3_7 ) 0.639 0.345 0.933 1.971879e+00 9.882553e-01
day1_11	0.351667							329 p( day1_4 , day3_8 ) 0.768 0.512 1.024 4.370725e+00 2.952454e-02
day1_11	0.152778							330 p( day1_4 , day3_9 ) 0.570 0.263 0.877 9.504800e-01 1.000000e+00
day1_11	1.20778							331 p( day1_5 , day1_6 ) 0.528 0.220 0.836 3.779760e-01 1.000000e+00
day1_11	0.553889							332 p( day1_5 , day1_7 ) 0.658 0.368 0.947 2.275606e+00 9.294047e-01
day1_11	1.01111							333 p( day1_5 , day1_8 ) 0.749 0.484 1.014 3.922613e+00 8.920360e-02
day1_11	0.244444							334 p( day1_5 , day1_9 ) 0.754 0.497 1.011 4.124287e+00 5.577544e-02
day1_11	0.278889							335 p( day1_5 , day3_1 ) 0.945 0.834 1.057 1.672648e+01 0.000000e+00
day1_11	0.844444							336 p( day1_5 , day3_10 ) 0.776 0.526 1.027 4.606417e+00 1.736282e-02
day1_11	0.299444							337 p( day1_5 , day3_11 ) 0.645 0.349 0.941 2.040576e+00 9.813573e-01
day1_11	0.553889							338 p( day1_5 , day3_12 ) 0.483 0.169 0.798 -2.204299e-01 1.000000e+00
day1_11	1.56889							339 p( day1_5 , day3_13 ) 0.440 0.130 0.750 -8.101805e-01 1.000000e+00
day1_11	0.416667							340 p( day1_5 , day3_14 ) 0.333 0.039 0.627 -2.373479e+00 8.932788e-01
day1_11	0.300556							341 p( day1_5 , day3_15 ) 0.210 -0.041 0.461 -4.836611e+00 9.528656e-03
day1_11	0.632222							342 p( day1_5 , day3_16 ) 0.025 -0.067 0.117 -2.157098e+01 0.000000e+00
day1_11	1.22667							343 p( day1_5 , day3_17 ) 0.591 0.280 0.903 1.224195e+00 9.999996e-01
day1_11	0.352778							344 p( day1_5 , day3_2 ) 0.109 -0.080 0.299 -8.624164e+00 3.722902e-08
day1_11	2.28778							345 p( day1_5 , day3_3 ) 0.513 0.198 0.828 1.683378e-01 1.000000e+00
day1_11	0.490556							346 p( day1_5 , day3_4 ) 0.583 0.275 0.891 1.125082e+00 1.000000e+00
day1_11	0.180556							347 p( day1_5 , day3_5 ) 0.558 0.249 0.867 7.865060e-01 1.000000e+00
day1_11	1.21056							348 p( day1_5 , day3_6 ) 0.551 0.239 0.862 6.816873e-01 1.000000e+00
day1_11	0.897222							349 p( day1_5 , day3_7 ) 0.633 0.337 0.928 1.879185e+00 9.939495e-01
day1_11	0.39							350 p( day1_5 , day3_8 ) 0.787 0.540 1.033 4.853470e+00 9.683990e-03
day1_12	0.197222							351 p( day1_5 , day3_9 ) 0.573 0.266 0.881 9.956953e-01 1.000000e+00
day1_12	0.279444							352 p( day1_6 , day1_7 ) 0.623 0.327 0.919 1.738143e+00 9.981605e-01
day1_12	0.226667							353 p( day1_6 , day1_8 ) 0.722 0.453 0.991 3.443246e+00 2.444402e-01
day1_12	0.176111							354 p( day1_6 , day1_9 ) 0.736 0.476 0.996 3.793394e+00 1.198179e-01
day1_12	1.78611							355 p( day1_6 , day3_1 ) 0.960 0.870 1.050 2.136216e+01 0.000000e+00
day1_12	1.82778							356 p( day1_6 , day3_10 ) 0.754 0.501 1.007 4.187298e+00 5.055263e-02
day1_12	0.231111							357 p( day1_6 , day3_11 ) 0.614 0.316 0.913 1.600267e+00 9.996959e-01
day1_12	0.732778							358 p( day1_6 , day3_12 ) 0.479 0.161 0.796 -2.830163e-01 1.000000e+00
day1_12	0.922222							359 p( day1_6 , day3_13 ) 0.422 0.113 0.731 -1.056557e+00 1.000000e+00
day1_12	0.353333							360 p( day1_6 , day3_14 ) 0.323 0.027 0.620 -2.491555e+00 8.413311e-01
day1_12	0.537222							361 p( day1_6 , day3_15 ) 0.196 -0.052 0.444 -5.127750e+00 4.596710e-03
day1_12	0.129444							362 p( day1_6 , day3_16 ) 0.019 -0.060 0.097 -2.566568e+01 0.000000e+00
day1_12	0.409444							363 p( day1_6 , day3_17 ) 0.554 0.243 0.865 7.215316e-01 1.000000e+00
day1_12	0.411667							364 p( day1_6 , day3_2 ) 0.098 -0.081 0.276 -9.425402e+00 4.146263e-10
day1_12	0.791667							365 p( day1_6 , day3_3 ) 0.488 0.173 0.803 -1.618731e-01 1.000000e+00
day1_12	0.14							366 p( day1_6 , day3_4 ) 0.555 0.244 0.866 7.345810e-01 1.000000e+00
day1_12	0.796667							367 p( day1_6 , day3_5 ) 0.527 0.217 0.838 3.683388e-01 1.000000e+00
day1_12	0.433889							368 p( day1_6 , day3_6 ) 0.535 0.224 0.846 4.721887e-01 1.000000e+00
day1_12	1.9							369 p( day1_6 , day3_7 ) 0.619 0.323 0.916 1.679503e+00 9.992383e-01
day1_12	1.60667							370 p( day1_6 , day3_8 ) 0.774 0.531 1.018 4.702630e+00 1.443523e-02
day1_12	0.133889							371 p( day1_6 , day3_9 ) 0.538 0.229 0.846 5.096228e-01 1.000000e+00
day1_12	0.292222							372 p( day1_7 , day1_8 ) 0.600 0.296 0.903 1.371816e+00 9.999937e-01
day1_12	0.258333							373 p( day1_7 , day1_9 ) 0.620 0.321 0.919 1.672561e+00 9.993247e-01
day1_12	0.327222							374 p( day1_7 , day3_1 ) 0.874 0.694 1.054 8.689645e+00 6.921146e-09
day1_12	0.284444							375 p( day1_7 , day3_10 ) 0.647 0.355 0.939 2.101214e+00 9.728397e-01
day1_12	0.247222							376 p( day1_7 , day3_11 ) 0.484 0.176 0.793 -2.118077e-01 1.000000e+00
day1_12	0.938889							377 p( day1_7 , day3_12 ) 0.381 0.074 0.689 -1.612378e+00 9.996568e-01
day1_12	0.342222							378 p( day1_7 , day3_13 ) 0.331 0.041 0.621 -2.435132e+00 8.668059e-01
day1_12	0.322222							379 p( day1_7 , day3_14 ) 0.243 -0.023 0.509 -4.038284e+00 7.015837e-02
day1_12	0.320556							380 p( day1_7 , day3_15 ) 0.140 -0.067 0.348 -7.250328e+00 9.537563e-07
day1_12	0.366667							381 p( day1_7 , day3_16 ) 0.016 -0.051 0.082 -3.051178e+01 0.000000e+00
day1_12	0.412222							382 p( day1_7 , day3_17 ) 0.432 0.118 0.746 -9.025274e-01 1.000000e+00
day1_13	0.144444							383 p( day1_7 , day3_2 ) 0.069 -0.077 0.215 -1.232167e+01 1.406653e-13
day1_13	0.343889							384 p( day1_7 , day3_3 ) 0.396 0.091 0.700 -1.431771e+00 9.999797e-01
day1_13	0.703889							385 p( day1_7 , day3_4 ) 0.469 0.159 0.779 -4.215615e-01 1.000000e+00
day1_13	2.11944							386 p( day1_7 , day3_5 ) 0.417 0.114 0.720 -1.144818e+00 1.000000e+00
day1_13	0.542778							387 p( day1_7 , day3_6 ) 0.435 0.127 0.742 -8.887605e-01 1.000000e+00
day1_13	3.71556							388 p( day1_7 , day3_7 ) 0.491 0.180 0.802 -1.181949e-01 1.000000e+00
day1_13	0.333333							389 p( day1_7 , day3_8 ) 0.617 0.316 0.918 1.627905e+00 9.995715e-01
day1_13	1.11389							390 p( day1_7 , day3_9 ) 0.404 0.104 0.704 -1.332783e+00 9.999980e-01
day1_13	0.815							391 p( day1_8 , day1_9 ) 0.540 0.232 0.848 5.437943e-01 1.000000e+00
day1_13	0.337778							392 p( day1_8 , day3_1 ) 0.853 0.654 1.051 7.429950e+00 1.301244e-06
day1_13	0.162778							393 p( day1_8 , day3_10 ) 0.555 0.250 0.860 7.492297e-01 1.000000e+00
day1_13	0.737222							394 p( day1_8 , day3_11 ) 0.391 0.093 0.689 -1.533277e+00 9.998926e-01
day1_13	0.328333							395 p( day1_8 , day3_12 ) 0.303 0.009 0.597 -2.802836e+00 6.401529e-01
day1_13	0.693333							396 p( day1_8 , day3_13 ) 0.268 -0.009 0.545 -3.501802e+00 2.174419e-01
day1_13	0.306667							397 p( day1_8 , day3_14 ) 0.187 -0.057 0.431 -5.368165e+00 2.028944e-03
day1_13	0.153333							398 p( day1_8 , day3_15 ) 0.109 -0.082 0.301 -8.534538e+00 2.211796e-07
day1_13	0.229444							399 p( day1_8 , day3_16 ) 0.009 -0.029 0.047 -5.371853e+01 0.000000e+00
day1_13	0.682222							400 p( day1_8 , day3_17 ) 0.341 0.054 0.628 -2.310928e+00 9.182624e-01
day1_13	1.31556							401 p( day1_8 , day3_2 ) 0.048 -0.083 0.178 -1.446921e+01 1.443290e-14
day1_13	2.18333							402 p( day1_8 , day3_3 ) 0.330 0.038 0.621 -2.443802e+00 8.639116e-01
day1_13	0.117778							403 p( day1_8 , day3_4 ) 0.385 0.084 0.686 -1.600204e+00 9.997095e-01
day1_13	0.457222							404 p( day1_8 , day3_5 ) 0.342 0.051 0.633 -2.263576e+00 9.330170e-01
day1_13	0.302778							405 p( day1_8 , day3_6 ) 0.359 0.066 0.652 -2.012264e+00 9.842537e-01
day1_13	0.167222							406 p( day1_8 , day3_7 ) 0.417 0.109 0.724 -1.133324e+00 9.999999e-01
day1_13	0.435556							407 p( day1_8 , day3_8 ) 0.534 0.220 0.848 4.545170e-01 1.000000e+00
day1_13	0.232222							408 p( day1_8 , day3_9 ) 0.323 0.042 0.605 -2.622274e+00 7.627667e-01
day1_13	0.286667							409 p( day1_9 , day3_1 ) 0.825 0.613 1.038 6.399039e+00 3.325729e-04
day1_13	0.191667							410 p( day1_9 , day3_10 ) 0.514 0.206 0.822 1.855038e-01 1.000000e+00
day1_13	0.271667							411 p( day1_9 , day3_11 ) 0.367 0.074 0.660 -1.894556e+00 9.935637e-01
day1_13	0.363333							412 p( day1_9 , day3_12 ) 0.297 0.012 0.583 -2.963783e+00 5.304431e-01
day1_13	1.22944							413 p( day1_9 , day3_13 ) 0.259 -0.009 0.526 -3.770649e+00 1.272878e-01
day1_13	0.516111							414 p( day1_9 , day3_14 ) 0.183 -0.051 0.416 -5.681063e+00 1.062650e-03
day1_14	0.124444							415 p( day1_9 , day3_15 ) 0.105 -0.072 0.283 -9.297804e+00 2.955111e-09
day1_14	0.205							416 p( day1_9 , day3_16 ) 0.007 -0.023 0.037 -6.831491e+01 0.000000e+00
day1_14	0.212778							417 p( day1_9 , day3_17 ) 0.279 0.011 0.548 -3.435301e+00 2.480092e-01
day1_14	0.223889							418 p( day1_9 , day3_2 ) 0.049 -0.076 0.173 -1.514275e+01 0.000000e+00
day1_14	0.352778							419 p( day1_9 , day3_3 ) 0.310 0.028 0.592 -2.813086e+00 6.365653e-01
day1_14	0.119444							420 p( day1_9 , day3_4 ) 0.363 0.069 0.658 -1.941162e+00 9.909733e-01
day1_14	3.25333							421 p( day1_9 , day3_5 ) 0.321 0.038 0.605 -2.636015e+00 7.536973e-01
day1_14	0.298333							422 p( day1_9 , day3_6 ) 0.324 0.041 0.607 -2.597239e+00 7.786890e-01
day1_14	0.340556							423 p( day1_9 , day3_7 ) 0.392 0.093 0.690 -1.517396e+00 9.998895e-01
day1_14	0.277222							424 p( day1_9 , day3_8 ) 0.508 0.197 0.819 1.049401e-01 1.000000e+00
day1_14	0.183889							425 p( day1_9 , day3_9 ) 0.296 0.024 0.568 -3.137777e+00 4.114655e-01
day1_14	1.04278							426 p( day3_1 , day3_10 ) 0.185 -0.033 0.402 -6.065191e+00 5.032908e-04
day1_14	0.676111							427 p( day3_1 , day3_11 ) 0.093 -0.056 0.241 -1.147222e+01 1.397771e-13
day1_14	1.245							428 p( day3_1 , day3_12 ) 0.123 -0.053 0.299 -8.970408e+00 3.524611e-09
day1_14	0.218333							429 p( day3_1 , day3_13 ) 0.082 -0.068 0.232 -1.162565e+01 3.544942e-13
day1_14	0.494444							430 p( day3_1 , day3_14 ) 0.065 -0.059 0.189 -1.463687e+01 0.000000e+00
day1_14	0.766667							431 p( day3_1 , day3_15 ) 0.029 -0.047 0.105 -2.581399e+01 0.000000e+00
day1_14	0.657222							432 p( day3_1 , day3_16 ) 0.001 0.001 0.001 -5.204931e+03 0.000000e+00
day1_14	2.05056							433 p( day3_1 , day3_17 ) 0.020 -0.031 0.070 -3.940783e+01 0.000000e+00
day1_14	2.07722							434 p( day3_1 , day3_2 ) 0.016 -0.051 0.082 -3.051178e+01 0.000000e+00
day1_14	0.747222							435 p( day3_1 , day3_3 ) 0.095 -0.061 0.252 -1.082128e+01 1.436562e-11
day1_14	1.15111							436 p( day3_1 , day3_4 ) 0.118 -0.051 0.287 -9.460015e+00 1.840952e-07
day1_14	0.273889							437 p( day3_1 , day3_5 ) 0.099 -0.063 0.261 -1.034722e+01 3.855938e-11
day1_14	0.156111							438 p( day3_1 , day3_6 ) 0.101 -0.059 0.261 -1.043256e+01 1.158551e-11
day1_14	1.48222							439 p( day3_1 , day3_7 ) 0.107 -0.051 0.266 -1.034186e+01 8.650458e-11
day1_14	2.16333							440 p( day3_1 , day3_8 ) 0.151 -0.042 0.344 -7.545719e+00 2.421087e-05
day1_14	0.799444							441 p( day3_1 , day3_9 ) 0.054 -0.053 0.160 -1.746971e+01 0.000000e+00
day1_14	0.158333							442 p( day3_10 , day3_11 ) 0.341 0.055 0.627 -2.324032e+00 9.129520e-01
day1_14	0.0905556							443 p( day3_10 , day3_12 ) 0.281 0.000 0.563 -3.247863e+00 3.460929e-01
day1_14	0.288889							444 p( day3_10 , day3_13 ) 0.248 -0.017 0.513 -3.973708e+00 7.982790e-02
day1_14	1.06722							445 p( day3_10 , day3_14 ) 0.167 -0.059 0.393 -6.154005e+00 9.862461e-05
day1_14	0.259444							446 p( day3_10 , day3_15 ) 0.095 -0.076 0.265 -9.930287e+00 2.435858e-10
day1_15	0.103889							447 p( day3_10 , day3_16 ) 0.007 -0.023 0.037 -6.831491e+01 0.000000e+00
day1_15	0.225							448 p( day3_10 , day3_17 ) 0.278 0.012 0.545 -3.474329e+00 2.295897e-01
day1_15	0.361667							449 p( day3_10 , day3_2 ) 0.043 -0.081 0.167 -1.541438e+01 0.000000e+00
day1_15	0.23							450 p( day3_10 , day3_3 ) 0.293 0.017 0.569 -3.129723e+00 4.166220e-01
day1_15	1.15833							451 p( day3_10 , day3_4 ) 0.337 0.051 0.624 -2.371839e+00 8.964711e-01
day1_15	0.12							452 p( day3_10 , day3_5 ) 0.300 0.023 0.576 -3.024873e+00 4.852646e-01
day1_15	1.02444							453 p( day3_10 , day3_6 ) 0.319 0.038 0.601 -2.685028e+00 7.228385e-01
day1_15	0.960556							454 p( day3_10 , day3_7 ) 0.370 0.074 0.665 -1.844530e+00 9.960174e-01
day1_15	0.281111							455 p( day3_10 , day3_8 ) 0.470 0.158 0.781 -4.057813e-01 1.000000e+00
day1_15	0.278889							456 p( day3_10 , day3_9 ) 0.271 0.009 0.534 -3.639890e+00 1.652317e-01
day1_15	0.195							457 p( day3_11 , day3_12 ) 0.383 0.071 0.694 -1.571870e+00 9.998331e-01
day1_15	3.84333							458 p( day3_11 , day3_13 ) 0.352 0.051 0.653 -2.060448e+00 9.782317e-01
day1_15	0.245556							459 p( day3_11 , day3_14 ) 0.262 -0.018 0.543 -3.543027e+00 2.028690e-01
day1_15	0.447222							460 p( day3_11 , day3_15 ) 0.167 -0.066 0.400 -5.962627e+00 3.255931e-04
day1_15	0.242778							461 p( day3_11 , day3_16 ) 0.043 -0.093 0.179 -1.402300e+01 1.110223e-16
day1_15	0.0944444							462 p( day3_11 , day3_17 ) 0.441 0.133 0.750 -7.940636e-01 1.000000e+00
day1_15	0.280556							463 p( day3_11 , day3_2 ) 0.098 -0.094 0.290 -8.763846e+00 1.108503e-08
day1_15	1.09611							464 p( day3_11 , day3_3 ) 0.415 0.106 0.724 -1.149944e+00 1.000000e+00
day1_15	1.625							465 p( day3_11 , day3_4 ) 0.479 0.168 0.790 -2.821367e-01 1.000000e+00
day1_15	0.284444							466 p( day3_11 , day3_5 ) 0.435 0.129 0.741 -8.865129e-01 1.000000e+00
day1_15	0.0883333							467 p( day3_11 , day3_6 ) 0.445 0.137 0.753 -7.419985e-01 1.000000e+00
day1_15	0.289444							468 p( day3_11 , day3_7 ) 0.514 0.203 0.825 1.836167e-01 1.000000e+00
day1_15	0.433333							469 p( day3_11 , day3_8 ) 0.645 0.350 0.939 2.048430e+00 9.804621e-01
day1_15	0.107222							470 p( day3_11 , day3_9 ) 0.427 0.124 0.730 -1.003007e+00 1.000000e+00
day1_15	0.286111							471 p( day3_12 , day3_13 ) 0.449 0.143 0.756 -6.923315e-01 1.000000e+00
day1_15	0.232222							472 p( day3_12 , day3_14 ) 0.364 0.071 0.656 -1.945998e+00 9.901095e-01
day1_15	0.321667							473 p( day3_12 , day3_15 ) 0.247 -0.010 0.505 -4.105526e+00 5.894572e-02
day1_15	0.176111							474 p( day3_12 , day3_16 ) 0.043 -0.062 0.148 -1.822222e+01 0.000000e+00
day1_15	0.0111111							475 p( day3_12 , day3_17 ) 0.556 0.226 0.885 7.055394e-01 1.000000e+00
day1_15	1.12222							476 p( day3_12 , day3_2 ) 0.137 -0.065 0.339 -7.495497e+00 3.954963e-07
day1_15	0.359444							477 p( day3_12 , day3_3 ) 0.518 0.206 0.829 2.359111e-01 1.000000e+00
day1_15	0.480556							478 p( day3_12 , day3_4 ) 0.567 0.260 0.875 9.163732e-01 1.000000e+00
day1_16	0.0794444							479 p( day3_12 , day3_5 ) 0.547 0.237 0.857 6.315507e-01 1.000000e+00
day1_16	0.0716667							480 p( day3_12 , day3_6 ) 0.546 0.237 0.856 6.257842e-01 1.000000e+00
day1_16	0.0594444							481 p( day3_12 , day3_7 ) 0.608 0.301 0.916 1.474770e+00 9.999450e-01
day1_16	0.311111							482 p( day3_12 , day3_8 ) 0.702 0.399 1.006 2.784451e+00 6.538494e-01
day1_16	0.0966667							483 p( day3_12 , day3_9 ) 0.550 0.230 0.869 6.511142e-01 1.000000e+00
day1_16	0.0322222							484 p( day3_13 , day3_14 ) 0.415 0.112 0.718 -1.171919e+00 9.999998e-01
day1_16	0.587222							485 p( day3_13 , day3_15 ) 0.303 0.024 0.582 -2.952762e+00 5.408988e-01
day1_16	0.0944444							486 p( day3_13 , day3_16 ) 0.072 -0.082 0.227 -1.155163e+01 3.937961e-13
day1_16	0.0683333							487 p( day3_13 , day3_17 ) 0.603 0.287 0.919 1.362660e+00 9.999964e-01
day1_16	0.0972222							488 p( day3_13 , day3_2 ) 0.162 -0.060 0.383 -6.389879e+00 2.736318e-04
day1_16	0.0766667							489 p( day3_13 , day3_3 ) 0.570 0.265 0.876 9.608131e-01 1.000000e+00
day1_16	0.0444444							490 p( day3_13 , day3_4 ) 0.613 0.313 0.912 1.573489e+00 9.998029e-01
day1_16	0.0805556							491 p( day3_13 , day3_5 ) 0.591 0.287 0.894 1.249877e+00 9.999998e-01
day1_16	0.111111							492 p( day3_13 , day3_6 ) 0.590 0.286 0.894 1.235797e+00 9.999998e-01
day1_16	0.13							493 p( day3_13 , day3_7 ) 0.666 0.376 0.956 2.393317e+00 8.844395e-01
day1_16	0.0361111							494 p( day3_13 , day3_8 ) 0.771 0.506 1.035 4.280685e+00 3.864199e-02
day1_16	0.0822222							495 p( day3_13 , day3_9 ) 0.598 0.290 0.905 1.327043e+00 9.999996e-01
day1_16	1.72889							496 p( day3_14 , day3_15 ) 0.371 0.075 0.666 -1.829880e+00 9.965668e-01
day1_16	0.132222							497 p( day3_14 , day3_16 ) 0.090 -0.079 0.259 -1.013699e+01 8.657253e-11
day1_16	0.131667							498 p( day3_14 , day3_17 ) 0.706 0.403 1.009 2.841310e+00 6.155825e-01
day1_16	0.0494444							499 p( day3_14 , day3_2 ) 0.208 -0.041 0.457 -4.908644e+00 7.377806e-03
day1_16	0.613889							500 p( day3_14 , day3_3 ) 0.655 0.364 0.946 2.223558e+00 9.445504e-01
day1_16	0.741111							501 p( day3_14 , day3_4 ) 0.704 0.427 0.981 3.076815e+00 4.528730e-01
day1_16	0.0411111							502 p( day3_14 , day3_5 ) 0.685 0.401 0.968 2.717064e+00 6.991418e-01
day1_16	0.0888889							503 p( day3_14 , day3_6 ) 0.687 0.403 0.970 2.749191e+00 6.812569e-01
day1_16	0.095							504 p( day3_14 , day3_7 ) 0.747 0.480 1.014 3.868530e+00 1.015523e-01
day1_16	0.232222							505 p( day3_14 , day3_8 ) 0.825 0.578 1.072 5.502914e+00 1.439108e-03
day1_16	0.065							506 p( day3_14 , day3_9 ) 0.692 0.397 0.986 2.722066e+00 6.991762e-01
day1_16	0.00666667							507 p( day3_15 , day3_16 ) 0.125 -0.068 0.319 -8.096419e+00 8.471039e-08
day1_16	0.211667							508 p( day3_15 , day3_17 ) 0.813 0.552 1.074 5.010664e+00 5.964961e-03
day1_16	0.148333							509 p( day3_15 , day3_2 ) 0.267 -0.009 0.542 -3.544730e+00 1.985430e-01
day1_16	0.115							510 p( day3_15 , day3_3 ) 0.790 0.550 1.030 5.049858e+00 5.022675e-03
day1_17	0.815							511 p( day3_15 , day3_4 ) 0.823 0.601 1.045 6.085028e+00 3.612681e-04
day1_17	0.395556							512 p( day3_15 , day3_5 ) 0.794 0.554 1.035 5.107224e+00 4.164055e-03
day1_17	0.402222							513 p( day3_15 , day3_6 ) 0.792 0.548 1.036 5.004228e+00 5.913118e-03
day1_17	0.371111							514 p( day3_15 , day3_7 ) 0.858 0.652 1.064 7.250379e+00 2.374586e-06
day1_17	0.860556							515 p( day3_15 , day3_8 ) 0.902 0.720 1.083 9.245102e+00 1.305380e-09
day1_17	0.2							516 p( day3_15 , day3_9 ) 0.799 0.550 1.047 5.022646e+00 5.925789e-03
day1_17	0.837778							517 p( day3_16 , day3_17 ) 0.958 0.821 1.095 1.395350e+01 0.000000e+00
day1_17	1.08167							518 p( day3_16 , day3_2 ) 0.696 0.420 0.971 2.969995e+00 5.253874e-01
day1_17	0.512778							519 p( day3_16 , day3_3 ) 0.984 0.918 1.051 3.051178e+01 0.000000e+00
day1_17	0.710556							520 p( day3_16 , day3_4 ) 0.984 0.925 1.044 3.418003e+01 0.000000e+00
day1_17	0.411111							521 p( day3_16 , day3_5 ) 0.979 0.905 1.052 2.714128e+01 0.000000e+00
day1_17	1.44944							522 p( day3_16 , day3_6 ) 0.981 0.921 1.042 3.321371e+01 0.000000e+00
day1_17	0.393889							523 p( day3_16 , day3_7 ) 0.987 0.933 1.042 3.751056e+01 0.000000e+00
day1_17	1.18389							524 p( day3_16 , day3_8 ) 0.991 0.953 1.029 5.371853e+01 0.000000e+00
day1_17	0.460556							525 p( day3_16 , day3_9 ) 0.979 0.910 1.049 2.865457e+01 0.000000e+00
day1_17	0.228333							526 p( day3_17 , day3_2 ) 0.098 -0.092 0.288 -8.842670e+00 8.202224e-09
day1_17	0.395							527 p( day3_17 , day3_3 ) 0.463 0.139 0.787 -4.783388e-01 1.000000e+00
day1_17	0.862222							528 p( day3_17 , day3_4 ) 0.539 0.219 0.859 5.106537e-01 1.000000e+00
day1_17	0.802778							529 p( day3_17 , day3_5 ) 0.482 0.166 0.799 -2.320748e-01 1.000000e+00
day1_17	0.648333							530 p( day3_17 , day3_6 ) 0.494 0.179 0.809 -7.771916e-02 1.000000e+00
day1_17	0.213889							531 p( day3_17 , day3_7 ) 0.598 0.286 0.910 1.308618e+00 9.999980e-01
day1_17	0.872778							532 p( day3_17 , day3_8 ) 0.747 0.488 1.006 3.980588e+00 8.144600e-02
day1_17	2.95889							533 p( day3_17 , day3_9 ) 0.484 0.171 0.797 -2.150779e-01 1.000000e+00
day1_17	0.324444							534 p( day3_2 , day3_3 ) 0.899 0.722 1.076 9.406553e+00 5.724156e-10
day1_17	0.506111							535 p( day3_2 , day3_4 ) 0.911 0.745 1.077 1.035136e+01 2.446544e-10
day1_17	0.376667							536 p( day3_2 , day3_5 ) 0.903 0.732 1.074 9.846126e+00 1.217485e-08
day1_17	1.84							537 p( day3_2 , day3_6 ) 0.904 0.737 1.071 1.011222e+01 2.825740e-11
day1_17	0.385							538 p( day3_2 , day3_7 ) 0.925 0.772 1.078 1.162003e+01 9.238832e-12
day1_17	0.0122222							539 p( day3_2 , day3_8 ) 0.951 0.815 1.087 1.385125e+01 2.220446e-16
day1_17	0.752778							540 p( day3_2 , day3_9 ) 0.909 0.741 1.077 1.018527e+01 7.366863e-11
day1_17	0.517778							541 p( day3_3 , day3_4 ) 0.554 0.248 0.860 7.330832e-01 1.000000e+00
day1_17	0.820556							542 p( day3_3 , day3_5 ) 0.514 0.206 0.823 1.918751e-01 1.000000e+00
day3_1	5.19167							543 p( day3_3 , day3_6 ) 0.521 0.212 0.830 2.839341e-01 1.000000e+00
day3_1	7.26389							544 p( day3_3 , day3_7 ) 0.620 0.319 0.920 1.664096e+00 9.993454e-01
day3_1	2.63222							545 p( day3_3 , day3_8 ) 0.705 0.422 0.988 3.026617e+00 4.849992e-01
day3_1	4.75722							546 p( day3_3 , day3_9 ) 0.519 0.205 0.833 2.536885e-01 1.000000e+00
day3_1	3.65167							547 p( day3_4 , day3_5 ) 0.462 0.155 0.769 -5.186825e-01 1.000000e+00
day3_1	2.57667							548 p( day3_4 , day3_6 ) 0.471 0.164 0.778 -3.920444e-01 1.000000e+00
day3_1	6.98							549 p( day3_4 , day3_7 ) 0.545 0.236 0.855 6.133865e-01 1.000000e+00
day3_1	1.27667							550 p( day3_4 , day3_8 ) 0.633 0.332 0.934 1.849989e+00 9.952788e-01
day3_1	1.08611							551 p( day3_4 , day3_9 ) 0.449 0.138 0.759 -6.901894e-01 1.000000e+00
day3_1	5.21944							552 p( day3_5 , day3_6 ) 0.507 0.199 0.815 9.284293e-02 1.000000e+00
day3_1	2.02667							553 p( day3_5 , day3_7 ) 0.585 0.281 0.889 1.166903e+00 1.000000e+00
day3_1	4.74667							554 p( day3_5 , day3_8 ) 0.687 0.400 0.973 2.716846e+00 6.997645e-01
day3_1	1.32667							555 p( day3_5 , day3_9 ) 0.500 0.190 0.809 -6.600817e-03 1.000000e+00
day3_1	1.29222							556 p( day3_6 , day3_7 ) 0.583 0.279 0.887 1.139919e+00 9.999999e-01
day3_1	0.719444							557 p( day3_6 , day3_8 ) 0.675 0.380 0.969 2.480330e+00 8.442706e-01
day3_1	3.47							558 p( day3_6 , day3_9 ) 0.489 0.179 0.799 -1.446989e-01 1.000000e+00
day3_1	0.955556							559 p( day3_7 , day3_8 ) 0.636 0.338 0.934 1.902642e+00 9.925324e-01
day3_1	2.77222							560 p( day3_7 , day3_9 ) 0.413 0.108 0.718 -1.190197e+00 1.000000e+00
day3_1	0.930556							561 p( day3_8 , day3_9 ) 0.270 0.006 0.533 -3.654493e+00 1.602780e-01
day3_1	0.735
day3_1	1.36222							#----Overall---------------------------------------------------------------------------#
day3_1	2.61056							Quantile p.Value
day3_1	4.195							1 4.178784 0
day3_1	0.907778
day3_1	0.787222							#--------------------------------------------------------------------------------------#
day3_1	0.711667
day3_1	2.94944
day3_1	1.45556
day3_1	6.66722
day3_1	1.05
day3_1	1.355
day3_1	3.05
day3_2	0.0694444
day3_2	0.0961111
day3_2	0.0472222
day3_2	0.0522222
day3_2	0.316667
day3_2	0.0638889
day3_2	0.0505556
day3_2	0.0744444
day3_2	0.0844444
day3_2	0.199444
day3_2	2.41889
day3_2	0.0516667
day3_2	0.0966667
day3_2	0.0761111
day3_2	0.117778
day3_2	0.0911111
day3_2	0.0872222
day3_2	0.193333
day3_2	0.103889
day3_2	0.113889
day3_2	0.0666667
day3_2	0.392222
day3_2	0.164444
day3_2	0.276111
day3_2	0.134444
day3_2	0.102778
day3_2	0.0683333
day3_2	0.148889
day3_2	0.0938889
day3_2	0.0655556
day3_2	0.0783333
day3_2	0.395556
day3_3	1.66167
day3_3	0.227778
day3_3	0.665
day3_3	0.498333
day3_3	0.478889
day3_3	0.193333
day3_3	0.23
day3_3	0.533889
day3_3	2.30111
day3_3	0.382778
day3_3	0.542778
day3_3	0.177778
day3_3	0.207222
day3_3	0.223889
day3_3	0.255
day3_3	0.796667
day3_3	0.860556
day3_3	1
day3_3	0.224444
day3_3	0.206111
day3_3	1.62056
day3_3	0.649444
day3_3	0.863333
day3_3	0.218333
day3_3	0.212222
day3_3	0.181667
day3_3	0.267778
day3_3	1.27667
day3_3	0.427222
day3_3	0.154444
day3_3	0.187222
day3_3	3.485
day3_4	0.204444
day3_4	0.234444
day3_4	0.412222
day3_4	0.145556
day3_4	0.52
day3_4	0.212778
day3_4	0.925556
day3_4	0.468889
day3_4	2.06778
day3_4	0.266667
day3_4	1.95889
day3_4	0.317222
day3_4	0.236667
day3_4	0.544444
day3_4	0.533333
day3_4	1.36944
day3_4	1.44556
day3_4	1.01222
day3_4	0.195
day3_4	0.193889
day3_4	1.22556
day3_4	0.841667
day3_4	0.872778
day3_4	0.387778
day3_4	0.158889
day3_4	0.203333
day3_4	0.528333
day3_4	1.78778
day3_4	0.837778
day3_4	0.376667
day3_4	0.235556
day3_4	1.41611
day3_5	0.460556
day3_5	0.387778
day3_5	0.176667
day3_5	0.215
day3_5	0.585556
day3_5	0.228889
day3_5	0.178889
day3_5	0.468889
day3_5	1.26222
day3_5	0.200556
day3_5	0.390556
day3_5	0.117778
day3_5	0.177222
day3_5	0.319444
day3_5	0.377222
day3_5	0.899444
day3_5	0.698333
day3_5	0.726667
day3_5	0.238889
day3_5	0.545556
day3_5	0.481667
day3_5	1.31833
day3_5	1.49167
day3_5	0.800556
day3_5	0.216667
day3_5	0.355556
day3_5	1.71167
day3_5	2.06111
day3_5	0.193333
day3_5	0.284444
day3_5	4.21111
day3_5	0.347778
day3_6	0.257778
day3_6	0.226667
day3_6	0.467222
day3_6	0.102222
day3_6	0.197222
day3_6	0.168889
day3_6	0.160556
day3_6	1.35389
day3_6	0.805
day3_6	0.168889
day3_6	0.425556
day3_6	2.74667
day3_6	0.235556
day3_6	0.482222
day3_6	0.320556
day3_6	1.63944
day3_6	0.436111
day3_6	0.548889
day3_6	0.304444
day3_6	0.218333
day3_6	1.36611
day3_6	0.449444
day3_6	0.522778
day3_6	0.591667
day3_6	0.677778
day3_6	0.411667
day3_6	1.52833
day3_6	1.50222
day3_6	0.198889
day3_6	0.652222
day3_6	1.14
day3_6	0.256667
day3_7	1.16056
day3_7	0.18
day3_7	1.20889
day3_7	0.853333
day3_7	0.212778
day3_7	0.305
day3_7	0.305556
day3_7	0.786667
day3_7	1.13889
day3_7	0.222778
day3_7	0.806111
day3_7	0.511667
day3_7	2.44222
day3_7	0.276111
day3_7	0.627222
day3_7	0.642222
day3_7	0.876111
day3_7	0.384444
day3_7	0.237778
day3_7	0.274444
day3_7	0.305556
day3_7	0.884444
day3_7	0.573333
day3_7	1.84611
day3_7	0.813889
day3_7	2.46056
day3_7	1.36167
day3_7	0.520556
day3_7	0.227778
day3_7	0.288889
day3_7	0.587778
day3_7	0.291111
day3_8	0.729444
day3_8	0.528333
day3_8	0.808333
day3_8	1.10944
day3_8	0.348889
day3_8	0.307222
day3_8	0.712778
day3_8	0.985556
day3_8	0.664444
day3_8	2.59
day3_8	0.455
day3_8	1.95556
day3_8	0.388889
day3_8	1.00333
day3_8	1.325
day3_8	0.360556
day3_8	0.880556
day3_8	1.31056
day3_8	0.357778
day3_8	1.61222
day3_8	1.34222
day3_8	0.328333
day3_8	0.360556
day3_8	1.03833
day3_8	0.787778
day3_8	1.07722
day3_8	0.385
day3_8	1.08667
day3_8	0.732778
day3_8	1.28222
day3_8	0.666111
day3_8	0.335
day3_9	0.251667
day3_9	0.556667
day3_9	0.84
day3_9	0.34
day3_9	0.166111
day3_9	0.331111
day3_9	0.333889
day3_9	0.782222
day3_9	0.309444
day3_9	0.328333
day3_9	0.363333
day3_9	0.187222
day3_9	0.987222
day3_9	0.390556
day3_9	0.891111
day3_9	0.231667
day3_9	1.39556
day3_9	0.808333
day3_9	0.218889
day3_9	0.408889
day3_9	0.223889
day3_9	0.625
day3_9	0.498333
day3_9	0.702222
day3_9	0.182778
day3_9	2.41778
day3_9	0.408333
day3_9	0.617222
day3_9	0.116111
day3_9	0.748333
day3_9	0.440556
day3_9	0.317222
day3_10	0.438889
day3_10	0.499444
day3_10	1.86667
day3_10	0.695
day3_10	1.59111
day3_10	0.263889
day3_10	0.578889
day3_10	0.433333
day3_10	0.412222
day3_10	0.45
day3_10	0.935556
day3_10	0.249444
day3_10	1.43333
day3_10	2.46611
day3_10	2.22389
day3_10	1.15889
day3_10	0.563333
day3_10	0.393333
day3_10	0.33
day3_10	3.73833
day3_10	0.627778
day3_10	0.404444
day3_10	0.385556
day3_10	0.855556
day3_10	0.905556
day3_10	1.33944
day3_10	1.34444
day3_10	0.537222
day3_10	2.14333
day3_10	2.65667
day3_10	1.03944
day3_10	0.384444
day3_11	0.391667
day3_11	0.370556
day3_11	0.535556
day3_11	1.68778
day3_11	0.291667
day3_11	0.409444
day3_11	0.201667
day3_11	0.711111
day3_11	1.00889
day3_11	0.290556
day3_11	0.358889
day3_11	0.181667
day3_11	1.44222
day3_11	0.431667
day3_11	2.22167
day3_11	0.580556
day3_11	0.579444
day3_11	0.705
day3_11	1.70722
day3_11	0.876667
day3_11	0.383333
day3_11	0.468889
day3_11	0.322778
day3_11	0.377778
day3_11	1.32833
day3_11	1.20611
day3_11	0.333889
day3_11	0.227778
day3_11	0.0211111
day3_11	0.752778
day3_11	0.6
day3_11	0.305
day3_12	0.143889
day3_12	0.271667
day3_12	1.35556
day3_12	0.938333
day3_12	0.397778
day3_12	0.241667
day3_12	0.181111
day3_12	0.297778
day3_12	0.136111
day3_12	0.198889
day3_12	0.186667
day3_12	0.0694444
day3_12	1.42778
day3_12	1.18333
day3_12	1.10444
day3_12	0.153889
day3_12	2.06333
day3_12	0.19
day3_12	2.80444
day3_12	1.18444
day3_12	1.53056
day3_12	0.317778
day3_12	0.282222
day3_12	1.65111
day3_12	0.29
day3_12	0.621667
day3_12	0.318889
day3_12	0.137778
day3_12	0.26
day3_12	0.487222
day3_12	0.259444
day3_12	0.247778
day3_13	0.142778
day3_13	0.22
day3_13	0.178333
day3_13	0.123333
day3_13	0.780556
day3_13	4.02833
day3_13	0.282778
day3_13	0.445556
day3_13	0.132778
day3_13	0.215556
day3_13	0.588333
day3_13	0.126667
day3_13	0.301111
day3_13	0.298333
day3_13	0.241111
day3_13	0.112222
day3_13	0.272778
day3_13	0.601111
day3_13	1.86333
day3_13	0.997222
day3_13	0.617778
day3_13	1.60833
day3_13	0.346111
day3_13	0.845
day3_13	2.51222
day3_13	0.221667
day3_13	0.158889
day3_13	0.134444
day3_13	0.0255556
day3_13	0.647222
day3_13	0.347222
day3_13	0.252778
day3_14	0.153889
day3_14	0.191111
day3_14	0.212222
day3_14	0.0955556
day3_14	1.78944
day3_14	1.48611
day3_14	0.231667
day3_14	1.47833
day3_14	0.12
day3_14	0.205
day3_14	0.141667
day3_14	0.0866667
day3_14	0.298889
day3_14	1.11
day3_14	0.225
day3_14	0.132222
day3_14	0.307778
day3_14	0.285
day3_14	0.877222
day3_14	0.190556
day3_14	0.434444
day3_14	0.322778
day3_14	0.235
day3_14	0.67
day3_14	0.265
day3_14	0.151111
day3_14	0.133333
day3_14	0.112778
day3_14	0.0222222
day3_14	1.09056
day3_14	0.242778
day3_14	0.184444
day3_15	0.221111
day3_15	0.225556
day3_15	0.123333
day3_15	0.0944444
day3_15	0.125556
day3_15	0.348889
day3_15	0.117778
day3_15	1.085
day3_15	0.122222
day3_15	0.191111
day3_15	0.109444
day3_15	0.0733333
day3_15	0.300556
day3_15	0.742778
day3_15	0.232222
day3_15	0.0788889
day3_15	0.169444
day3_15	0.225556
day3_15	0.853333
day3_15	0.188889
day3_15	0.126667
day3_15	0.163889
day3_15	0.185
day3_15	0.199444
day3_15	1.62778
day3_15	0.145
day3_15	0.105556
day3_15	0.121111
day3_15	0.0194444
day3_15	0.473889
day3_15	0.179444
day3_15	0.16
day3_16	0.0566667
day3_16	0.0744444
day3_16	0.0461111
day3_16	0.05
day3_16	0.0683333
day3_16	0.153333
day3_16	0.0394444
day3_16	0.0716667
day3_16	0.0422222
day3_16	0.112222
day3_16	0.06
day3_16	0.0416667
day3_16	0.15
day3_16	0.0933333
day3_16	0.142778
day3_16	0.0372222
day3_16	0.0466667
day3_16	0.119444
day3_16	0.138333
day3_16	0.0938889
day3_16	0.0538889
day3_16	0.0594444
day3_16	0.0644444
day3_16	0.101667
day3_16	0.407778
day3_16	0.06
day3_16	0.0572222
day3_16	0.0372222
day3_16	0.00722222
day3_16	0.0838889
day3_16	0.0944444
day3_16	0.0816667
day3_17	0.463889
day3_17	0.445556
day3_17	0.424444
day3_17	0.242222
day3_17	0.477778
day3_17	0.680556
day3_17	0.488889
day3_17	0.746111
day3_17	0.306111
day3_17	0.757778
day3_17	0.231667
day3_17	0.185
day3_17	0.547778
day3_17	1.06611
day3_17	0.442222
day3_17	0.245556
day3_17	0.361667
day3_17	0.723889
day3_17	0.614444
day3_17	0.421667
day3_17	0.231111
day3_17	0.555
day3_17	0.636667
day3_17	0.530556
day3_17	0.691667
day3_17	0.332778
day3_17	0.338889
day3_17	0.235
day3_17	0.00611111
day3_17	0.905
day3_17	0.335556
day3_17	0.489444

## Sheet: Sup. Fig. 4b
Sup Fig. 4b
group	titer
day1_sucrose vs sucrose	0.0728543		df<-read.csv("total_PI.csv",header=TRUE,sep=",")					df=read.csv("total_PI.csv", sep=",")											average	SEM
day1_sucrose vs sucrose	0.363286		> tapply(df$titer, df$group, shapiro.test)					> old.op<-options(max.print=2147483647)										day1_sucrose vs sucrose	0.0541768	0.0625641
day1_sucrose vs sucrose	0.0454545		$day1_sucrose vs sucrose					> Steel_Dwass <-nparcomp(titer ~ group, data=df, asy.method = "mult.t",type = "Tukey",alternative = "two.sided",info = FALSE)										day2_sucrose vs sucrose	-0.0527487	0.0811842
day1_sucrose vs sucrose	-0.0903865							> summary(Steel_Dwass)										day3_sucrose vs sucrose	-0.0442639	0.0800872
day1_sucrose vs sucrose	0.223917			Shapiro-Wilk normality test														day1_sucrose vs water	0.320375	0.068986
day1_sucrose vs sucrose	0.265709							#------------Nonparametric Multiple Comparisons for relative contrast effects----------#										day2_sucrose vs water	0.499757	0.055439
day1_sucrose vs sucrose	0.21602		data: X[[i]]															day3_sucrose vs water	0.583891	0.0490568
day1_sucrose vs sucrose	0.249635		W = 0.97548, p-value = 0.6617					- Alternative Hypothesis: True relative contrast effect p is not equal to 1/2
day1_sucrose vs sucrose	0.331305							- Estimation Method: Global Pseudo ranks
day1_sucrose vs sucrose	-0.153985							- Type of Contrast : Tukey
day1_sucrose vs sucrose	0.35761		$day2_sucrose vs sucrose					- Confidence Level: 95 %
day1_sucrose vs sucrose	0.628501							- Method = Multi - T with 49 DF
day1_sucrose vs sucrose	0.772529			Shapiro-Wilk normality test
day1_sucrose vs sucrose	-0.546363							- Estimation Method: Pairwise rankings
day1_sucrose vs sucrose	-0.302479		data: X[[i]]
day1_sucrose vs sucrose	0.0727624		W = 0.95756, p-value = 0.2353					#---------------------------Interpretation--------------------------------------------#
day1_sucrose vs sucrose	-0.607843							p(a,b) > 1/2 : b tends to be larger than a
day1_sucrose vs sucrose	-0.135004							#-------------------------------------------------------------------------------------#
day1_sucrose vs sucrose	-0.249464		$day3_sucrose vs sucrose
day1_sucrose vs sucrose	0.0936455							#----Data Info-------------------------------------------------------------------------#
day1_sucrose vs sucrose	0.141073			Shapiro-Wilk normality test				Sample Size
day1_sucrose vs sucrose	-0.00993807							1 day1_sucrose vs sucrose 32
day1_sucrose vs sucrose	-0.0518379		data: X[[i]]					2 day2_sucrose vs sucrose 32
day1_sucrose vs sucrose	0.585119		W = 0.96212, p-value = 0.3137					3 day3_sucrose vs sucrose 32
day1_sucrose vs sucrose	0.0805369							4 day1_sucrose vs water 32
day1_sucrose vs sucrose	-0.339623							5 day2_sucrose vs water 32
day1_sucrose vs sucrose	-0.832901		$day1_sucrose vs water					6 day3_sucrose vs water 32
day1_sucrose vs sucrose	0.30932
day1_sucrose vs sucrose	0.235969			Shapiro-Wilk normality test				#----Contrast--------------------------------------------------------------------------#
day1_sucrose vs sucrose	0.0518665							day1_sucrose vs sucrose day2_sucrose vs sucrose day3_sucrose vs sucrose day1_sucrose vs water day2_sucrose vs water day3_sucrose vs water
day1_sucrose vs sucrose	0.258223		data: X[[i]]					day2_sucrose vs sucrose - day1_sucrose vs sucrose -1 1 0 0 0 0
day1_sucrose vs sucrose	-0.301856		W = 0.94402, p-value = 0.09741					day3_sucrose vs sucrose - day1_sucrose vs sucrose -1 0 1 0 0 0
day2_sucrose vs sucrose	-0.0886874							day1_sucrose vs water - day1_sucrose vs sucrose -1 0 0 1 0 0
day2_sucrose vs sucrose	0.688361							day2_sucrose vs water - day1_sucrose vs sucrose -1 0 0 0 1 0
day2_sucrose vs sucrose	0.288925		$day2_sucrose vs water					day3_sucrose vs water - day1_sucrose vs sucrose -1 0 0 0 0 1
day2_sucrose vs sucrose	0.0304281							day3_sucrose vs sucrose - day2_sucrose vs sucrose 0 -1 1 0 0 0
day2_sucrose vs sucrose	0.129019			Shapiro-Wilk normality test				day1_sucrose vs water - day2_sucrose vs sucrose 0 -1 0 1 0 0
day2_sucrose vs sucrose	-0.196409							day2_sucrose vs water - day2_sucrose vs sucrose 0 -1 0 0 1 0
day2_sucrose vs sucrose	0.474508		data: X[[i]]					day3_sucrose vs water - day2_sucrose vs sucrose 0 -1 0 0 0 1
day2_sucrose vs sucrose	0.13591		W = 0.94279, p-value = 0.08989					day1_sucrose vs water - day3_sucrose vs sucrose 0 0 -1 1 0 0
day2_sucrose vs sucrose	0.716048							day2_sucrose vs water - day3_sucrose vs sucrose 0 0 -1 0 1 0
day2_sucrose vs sucrose	-0.782974							day3_sucrose vs water - day3_sucrose vs sucrose 0 0 -1 0 0 1
day2_sucrose vs sucrose	0.810369		$day3_sucrose vs water					day2_sucrose vs water - day1_sucrose vs water 0 0 0 -1 1 0
day2_sucrose vs sucrose	0.685502							day3_sucrose vs water - day1_sucrose vs water 0 0 0 -1 0 1
day2_sucrose vs sucrose	-0.43418			Shapiro-Wilk normality test				day3_sucrose vs water - day2_sucrose vs water 0 0 0 0 -1 1
day2_sucrose vs sucrose	-0.413724
day2_sucrose vs sucrose	-0.233999		data: X[[i]]					#----Analysis--------------------------------------------------------------------------#
day2_sucrose vs sucrose	-0.723922		W = 0.92062, p-value = 0.02161					Comparison Estimator Lower Upper Statistic p.Value
day2_sucrose vs sucrose	-0.654221							1 p( day1_sucrose vs sucrose , day2_sucrose vs sucrose ) 0.406 0.188 0.625 -1.2785015 8.333605e-01
day2_sucrose vs sucrose	-0.455274							2 p( day1_sucrose vs sucrose , day3_sucrose vs sucrose ) 0.439 0.218 0.661 -0.8159171 9.812283e-01
day2_sucrose vs sucrose	-0.0590155							3 p( day1_sucrose vs sucrose , day1_sucrose vs water ) 0.706 0.511 0.901 3.1439377 3.333546e-02
day2_sucrose vs sucrose	0.0423237							4 p( day1_sucrose vs sucrose , day2_sucrose vs water ) 0.821 0.666 0.977 6.1672037 5.599265e-07
day2_sucrose vs sucrose	-0.118288							5 p( day1_sucrose vs sucrose , day3_sucrose vs water ) 0.881 0.758 1.004 9.2509305 7.793322e-12
day2_sucrose vs sucrose	-0.123759							6 p( day2_sucrose vs sucrose , day3_sucrose vs sucrose ) 0.510 0.290 0.730 0.1325027 1.000000e+00
day2_sucrose vs sucrose	-0.714495							7 p( day2_sucrose vs sucrose , day1_sucrose vs water ) 0.742 0.551 0.933 3.7817943 5.248792e-03
day2_sucrose vs sucrose	-0.46648							8 p( day2_sucrose vs sucrose , day2_sucrose vs water ) 0.834 0.681 0.987 6.5171752 2.324666e-07
day2_sucrose vs sucrose	0.615915							9 p( day2_sucrose vs sucrose , day3_sucrose vs water ) 0.878 0.750 1.006 8.8238762 3.708267e-11
day2_sucrose vs sucrose	-0.286695							10 p( day3_sucrose vs sucrose , day1_sucrose vs water ) 0.726 0.535 0.916 3.5255481 1.160337e-02
day2_sucrose vs sucrose	-0.542661							11 p( day3_sucrose vs sucrose , day2_sucrose vs water ) 0.833 0.684 0.982 6.6773779 1.206683e-07
day2_sucrose vs sucrose	0.204905							12 p( day3_sucrose vs sucrose , day3_sucrose vs water ) 0.875 0.749 1.001 8.8886922 7.803314e-12
day2_sucrose vs sucrose	0.192469							13 p( day1_sucrose vs water , day2_sucrose vs water ) 0.645 0.436 0.853 2.0635839 3.432597e-01
day2_sucrose vs sucrose	-0.538263							14 p( day1_sucrose vs water , day3_sucrose vs water ) 0.702 0.503 0.901 3.0244538 4.479558e-02
day2_sucrose vs sucrose	0.20678							15 p( day2_sucrose vs water , day3_sucrose vs water ) 0.580 0.364 0.796 1.1040701 9.106364e-01
day2_sucrose vs sucrose	-0.076374
day3_sucrose vs sucrose	-0.526104							#----Overall---------------------------------------------------------------------------#
day3_sucrose vs sucrose	0.455439							Quantile p.Value
day3_sucrose vs sucrose	-0.0429641							1 2.981461 7.793322e-12
day3_sucrose vs sucrose	0.186912
day3_sucrose vs sucrose	0.514137
day3_sucrose vs sucrose	-0.2962
day3_sucrose vs sucrose	0.442988
day3_sucrose vs sucrose	0.230455
day3_sucrose vs sucrose	0.48262
day3_sucrose vs sucrose	-0.777656
day3_sucrose vs sucrose	0.76314
day3_sucrose vs sucrose	-0.321541
day3_sucrose vs sucrose	-0.725685
day3_sucrose vs sucrose	-0.446107
day3_sucrose vs sucrose	-0.613813
day3_sucrose vs sucrose	-0.78996
day3_sucrose vs sucrose	0.0823821
day3_sucrose vs sucrose	-0.252012
day3_sucrose vs sucrose	-0.0717114
day3_sucrose vs sucrose	0.16759
day3_sucrose vs sucrose	-0.170995
day3_sucrose vs sucrose	-0.545965
day3_sucrose vs sucrose	-0.0463003
day3_sucrose vs sucrose	-0.128964
day3_sucrose vs sucrose	0.731678
day3_sucrose vs sucrose	0.452925
day3_sucrose vs sucrose	-0.705674
day3_sucrose vs sucrose	0.274429
day3_sucrose vs sucrose	0.383802
day3_sucrose vs sucrose	-0.32359
day3_sucrose vs sucrose	0.193902
day3_sucrose vs sucrose	0.00639386
day1_sucrose vs water	0.809468
day1_sucrose vs water	0.890495
day1_sucrose vs water	0.865851
day1_sucrose vs water	0.597954
day1_sucrose vs water	0.274133
day1_sucrose vs water	0.412724
day1_sucrose vs water	0.485675
day1_sucrose vs water	0.0664109
day1_sucrose vs water	0.0883951
day1_sucrose vs water	0.552328
day1_sucrose vs water	0.820758
day1_sucrose vs water	-0.5865
day1_sucrose vs water	0.235991
day1_sucrose vs water	0.0802762
day1_sucrose vs water	0.228119
day1_sucrose vs water	0.236769
day1_sucrose vs water	0.320592
day1_sucrose vs water	0.0235923
day1_sucrose vs water	0.0704407
day1_sucrose vs water	0.149107
day1_sucrose vs water	0.80442
day1_sucrose vs water	0.65518
day1_sucrose vs water	-0.538195
day1_sucrose vs water	0.239088
day1_sucrose vs water	0.171065
day1_sucrose vs water	0.175182
day1_sucrose vs water	-0.427894
day1_sucrose vs water	0.396341
day1_sucrose vs water	0.984469
day1_sucrose vs water	0.3884
day1_sucrose vs water	0.185315
day1_sucrose vs water	0.596062
day2_sucrose vs water	0.914523
day2_sucrose vs water	0.873622
day2_sucrose vs water	0.838436
day2_sucrose vs water	0.771856
day2_sucrose vs water	0.690227
day2_sucrose vs water	0.0298103
day2_sucrose vs water	0.881477
day2_sucrose vs water	0.559401
day2_sucrose vs water	0.464023
day2_sucrose vs water	0.713696
day2_sucrose vs water	0.577138
day2_sucrose vs water	0.875185
day2_sucrose vs water	-0.315691
day2_sucrose vs water	0.263467
day2_sucrose vs water	0.237288
day2_sucrose vs water	0.446488
day2_sucrose vs water	0.446524
day2_sucrose vs water	0.131647
day2_sucrose vs water	0.19135
day2_sucrose vs water	0.285714
day2_sucrose vs water	0.691258
day2_sucrose vs water	0.781103
day2_sucrose vs water	0.189767
day2_sucrose vs water	0.248366
day2_sucrose vs water	0.200754
day2_sucrose vs water	0.15027
day2_sucrose vs water	0.256824
day2_sucrose vs water	0.605055
day2_sucrose vs water	0.961075
day2_sucrose vs water	0.693268
day2_sucrose vs water	0.592468
day2_sucrose vs water	0.745848
day3_sucrose vs water	0.835953
day3_sucrose vs water	0.884413
day3_sucrose vs water	0.722283
day3_sucrose vs water	0.9031
day3_sucrose vs water	0.768599
day3_sucrose vs water	0.582125
day3_sucrose vs water	0.869087
day3_sucrose vs water	0.262291
day3_sucrose vs water	0.560255
day3_sucrose vs water	0.746445
day3_sucrose vs water	0.794834
day3_sucrose vs water	0.924975
day3_sucrose vs water	0.415531
day3_sucrose vs water	0.0958775
day3_sucrose vs water	0.238642
day3_sucrose vs water	0.867823
day3_sucrose vs water	0.450865
day3_sucrose vs water	0.585889
day3_sucrose vs water	0.204603
day3_sucrose vs water	0.270893
day3_sucrose vs water	0.709902
day3_sucrose vs water	0.649351
day3_sucrose vs water	0.736461
day3_sucrose vs water	0.262263
day3_sucrose vs water	0.0646131
day3_sucrose vs water	0.362766
day3_sucrose vs water	0.793884
day3_sucrose vs water	0.721985
day3_sucrose vs water	0.998168
day3_sucrose vs water	0.0741688
day3_sucrose vs water	0.603023
day3_sucrose vs water	0.723434

## Sheet: Sup. Fig. 4c
Sup Fig. 4c
group	titer		df<-read.csv("UP150_stayingtime.csv",header=TRUE,sep=",")					#----Analysis--------------------------------------------------------------------------#								sucrose vs agar
day1_1	7.25833		> tapply(df$titer, df$group, shapiro.test)					Comparison Estimator Lower Upper Statistic p.Value								day1		day3
day1_1	6.12056		$day1_1					1 p( day1_1 , day1_10 ) 0.434 0.144 0.724 -0.942416849 1.000000e+00								average	SEM	average	SEM
day1_1	4.85222							2 p( day1_1 , day1_11 ) 0.454 0.165 0.744 -0.657711604 1.000000e+00							1	1.1329	0.333462	1.77002	0.347755
day1_1	0.846667			Shapiro-Wilk normality test				3 p( day1_1 , day1_12 ) 0.404 0.122 0.686 -1.415557303 9.998894e-01							2	0.0278819	0.0155955	0.0986111	0.0690123
day1_1	0.372778							4 p( day1_1 , day1_13 ) 0.429 0.142 0.715 -1.032889141 9.999998e-01							3	0.393177	0.122664	0.346285	0.10381
day1_1	0.0961111		data: X[[i]]					5 p( day1_1 , day1_14 ) 0.455 0.166 0.744 -0.651477498 1.000000e+00							4	0.30908	0.108191	0.368108	0.0769095
day1_1	1.83389		W = 0.66874, p-value = 3.059e-07					6 p( day1_1 , day1_15 ) 0.380 0.110 0.649 -1.848894234 9.913697e-01							5	0.276528	0.105654	0.36809	0.129578
day1_1	0.13							7 p( day1_1 , day1_16 ) 0.303 0.069 0.536 -3.501952342 1.987093e-01							6	0.244392	0.0777998	0.353455	0.100844
day1_1	0							8 p( day1_1 , day1_17 ) 0.332 0.084 0.580 -2.814103155 5.933297e-01							7	0.472743	0.144211	0.393646	0.0957925
day1_1	1.47667		$day1_10					9 p( day1_1 , day1_2 ) 0.270 0.052 0.487 -4.403918750 2.623763e-02							8	0.51026	0.137539	0.314132	0.0683338
day1_1	3.46167							10 p( day1_1 , day1_3 ) 0.430 0.143 0.716 -1.017577475 1.000000e+00							9	0.660208	0.155924	0.161944	0.0658561
day1_1	0			Shapiro-Wilk normality test				11 p( day1_1 , day1_4 ) 0.380 0.111 0.649 -1.852787615 9.903274e-01							10	0.385174	0.104523	0.570955	0.139141
day1_1	0							12 p( day1_1 , day1_5 ) 0.369 0.104 0.633 -2.061591183 9.637791e-01							11	0.473785	0.118164	0.326128	0.0834939
day1_1	0.571111		data: X[[i]]					13 p( day1_1 , day1_6 ) 0.376 0.107 0.645 -1.912257216 9.861488e-01							12	0.291128	0.0857219	0.383264	0.10376
day1_1	0		W = 0.6873, p-value = 5.645e-07					14 p( day1_1 , day1_7 ) 0.435 0.153 0.718 -0.953447494 1.000000e+00							13	0.402448	0.132918	0.34401	0.132265
day1_1	0							15 p( day1_1 , day1_8 ) 0.467 0.172 0.762 -0.460180997 1.000000e+00							14	0.497899	0.125541	0.203316	0.0718653
day1_1	0							16 p( day1_1 , day1_9 ) 0.493 0.198 0.787 -0.103119793 1.000000e+00							15	0.297031	0.124289	0.100347	0.0463932
day1_1	0		$day1_11					17 p( day1_1 , day3_1 ) 0.623 0.335 0.910 1.767761183 9.949869e-01							16	0.11125	0.0563729	0.0114931	0.00902648
day1_1	0							18 p( day1_1 , day3_10 ) 0.468 0.179 0.758 -0.454545813 1.000000e+00							17	0.195174	0.0837087	0.0432465	0.0205466
day1_1	0			Shapiro-Wilk normality test				19 p( day1_1 , day3_11 ) 0.429 0.138 0.720 -1.008352505 1.000000e+00
day1_1	1.58667							20 p( day1_1 , day3_12 ) 0.422 0.140 0.705 -1.140153312 9.999981e-01
day1_1	3.11167		data: X[[i]]					21 p( day1_1 , day3_13 ) 0.384 0.114 0.653 -1.787829605 9.945485e-01
day1_1	0		W = 0.74775, p-value = 4.896e-06					22 p( day1_1 , day3_14 ) 0.357 0.094 0.619 -2.260027732 9.100983e-01
day1_1	0							23 p( day1_1 , day3_15 ) 0.301 0.068 0.534 -3.549172513 1.832767e-01
day1_1	0							24 p( day1_1 , day3_16 ) 0.251 0.049 0.453 -5.112085403 4.369658e-03
day1_1	0		$day1_12					25 p( day1_1 , day3_17 ) 0.288 0.057 0.518 -3.815249720 1.055224e-01
day1_1	0							26 p( day1_1 , day3_2 ) 0.297 0.063 0.531 -3.602479750 1.661848e-01
day1_1	0.428889			Shapiro-Wilk normality test				27 p( day1_1 , day3_3 ) 0.426 0.136 0.717 -1.053210402 1.000000e+00
day1_1	1.36667							28 p( day1_1 , day3_4 ) 0.464 0.162 0.766 -0.495969870 1.000000e+00
day1_1	0.679444		data: X[[i]]					29 p( day1_1 , day3_5 ) 0.425 0.136 0.715 -1.069687952 1.000000e+00
day1_1	0		W = 0.6545, p-value = 1.939e-07					30 p( day1_1 , day3_6 ) 0.438 0.143 0.732 -0.878754681 1.000000e+00
day1_1	2.05944							31 p( day1_1 , day3_7 ) 0.459 0.162 0.757 -0.565115778 1.000000e+00
day1_2	0							32 p( day1_1 , day3_8 ) 0.445 0.146 0.744 -0.765129937 1.000000e+00
day1_2	0		$day1_13					33 p( day1_1 , day3_9 ) 0.354 0.087 0.622 -2.254489209 9.129709e-01
day1_2	0							34 p( day1_10 , day1_11 ) 0.527 0.238 0.816 0.385209225 1.000000e+00
day1_2	0			Shapiro-Wilk normality test				35 p( day1_10 , day1_12 ) 0.467 0.183 0.752 -0.476967227 1.000000e+00
day1_2	0.0938889							36 p( day1_10 , day1_13 ) 0.490 0.202 0.777 -0.148036837 1.000000e+00
day1_2	0		data: X[[i]]					37 p( day1_10 , day1_14 ) 0.530 0.239 0.821 0.424696677 1.000000e+00
day1_2	0		W = 0.59825, p-value = 3.563e-08					38 p( day1_10 , day1_15 ) 0.415 0.141 0.689 -1.285099285 9.999888e-01
day1_2	0.125							39 p( day1_10 , day1_16 ) 0.327 0.084 0.569 -2.965843823 4.923225e-01
day1_2	0							40 p( day1_10 , day1_17 ) 0.368 0.110 0.626 -2.118218257 9.521581e-01
day1_2	0		$day1_14					41 p( day1_10 , day1_2 ) 0.281 0.061 0.502 -4.116125444 5.176279e-02
day1_2	0							42 p( day1_10 , day1_3 ) 0.493 0.205 0.781 -0.098455871 1.000000e+00
day1_2	0			Shapiro-Wilk normality test				43 p( day1_10 , day1_4 ) 0.436 0.158 0.713 -0.962748591 1.000000e+00
day1_2	0							44 p( day1_10 , day1_5 ) 0.412 0.139 0.684 -1.345590246 9.999626e-01
day1_2	0		data: X[[i]]					45 p( day1_10 , day1_6 ) 0.438 0.159 0.716 -0.931301457 1.000000e+00
day1_2	0		W = 0.74761, p-value = 4.87e-06					46 p( day1_10 , day1_7 ) 0.497 0.209 0.784 -0.049251592 1.000000e+00
day1_2	0							47 p( day1_10 , day1_8 ) 0.538 0.247 0.828 0.536038886 1.000000e+00
day1_2	0							48 p( day1_10 , day1_9 ) 0.568 0.278 0.858 0.970694396 1.000000e+00
day1_2	0		$day1_15					49 p( day1_10 , day3_1 ) 0.713 0.445 0.981 3.302307894 2.923180e-01
day1_2	0							50 p( day1_10 , day3_10 ) 0.547 0.257 0.838 0.676480698 1.000000e+00
day1_2	0			Shapiro-Wilk normality test				51 p( day1_10 , day3_11 ) 0.496 0.206 0.785 -0.063008718 1.000000e+00
day1_2	0							52 p( day1_10 , day3_12 ) 0.481 0.196 0.766 -0.277047662 1.000000e+00
day1_2	0		data: X[[i]]					53 p( day1_10 , day3_13 ) 0.440 0.162 0.719 -0.886539219 1.000000e+00
day1_2	0		W = 0.46777, p-value = 1.173e-09					54 p( day1_10 , day3_14 ) 0.392 0.124 0.660 -1.668522076 9.976797e-01
day1_2	0							55 p( day1_10 , day3_15 ) 0.330 0.088 0.571 -2.922039630 5.225808e-01
day1_2	0							56 p( day1_10 , day3_16 ) 0.256 0.052 0.459 -4.972994568 5.809870e-03
day1_2	0		$day1_16					57 p( day1_10 , day3_17 ) 0.302 0.067 0.536 -3.508049046 2.000918e-01
day1_2	0							58 p( day1_10 , day3_2 ) 0.312 0.073 0.551 -3.270595483 3.063164e-01
day1_2	0.423333			Shapiro-Wilk normality test				59 p( day1_10 , day3_3 ) 0.501 0.212 0.791 0.021000516 1.000000e+00
day1_2	0.25							60 p( day1_10 , day3_4 ) 0.536 0.241 0.832 0.507194831 1.000000e+00
day1_2	0		data: X[[i]]					61 p( day1_10 , day3_5 ) 0.481 0.192 0.770 -0.273328341 1.000000e+00
day1_2	0		W = 0.40883, p-value = 3.011e-10					62 p( day1_10 , day3_6 ) 0.497 0.206 0.788 -0.041775207 1.000000e+00
day1_2	0							63 p( day1_10 , day3_7 ) 0.530 0.237 0.823 0.421856630 1.000000e+00
day1_3	0							64 p( day1_10 , day3_8 ) 0.521 0.226 0.817 0.301991123 1.000000e+00
day1_3	0		$day1_17					65 p( day1_10 , day3_9 ) 0.396 0.125 0.668 -1.583541087 9.992496e-01
day1_3	0.195556							66 p( day1_11 , day1_12 ) 0.432 0.150 0.714 -0.997254031 1.000000e+00
day1_3	0			Shapiro-Wilk normality test				67 p( day1_11 , day1_13 ) 0.467 0.180 0.754 -0.480238104 1.000000e+00
day1_3	0							68 p( day1_11 , day1_14 ) 0.504 0.215 0.792 0.056168454 1.000000e+00
day1_3	0.193333		data: X[[i]]					69 p( day1_11 , day1_15 ) 0.403 0.131 0.676 -1.472925181 9.998423e-01
day1_3	0.968889		W = 0.48726, p-value = 1.881e-09					70 p( day1_11 , day1_16 ) 0.314 0.077 0.552 -3.243978387 3.236155e-01
day1_3	1.12778							71 p( day1_11 , day1_17 ) 0.352 0.098 0.605 -2.430773318 8.339337e-01
day1_3	0.145556							72 p( day1_11 , day1_2 ) 0.273 0.056 0.491 -4.311490265 3.361740e-02
day1_3	0		$day1_2					73 p( day1_11 , day1_3 ) 0.468 0.181 0.754 -0.466392681 1.000000e+00
day1_3	0.464444							74 p( day1_11 , day1_4 ) 0.418 0.144 0.692 -1.242176420 9.999948e-01
day1_3	0			Shapiro-Wilk normality test				75 p( day1_11 , day1_5 ) 0.399 0.129 0.669 -1.553415093 9.993874e-01
day1_3	0							76 p( day1_11 , day1_6 ) 0.407 0.135 0.680 -1.412042470 9.999317e-01
day1_3	0.458333		data: X[[i]]					77 p( day1_11 , day1_7 ) 0.470 0.186 0.755 -0.433890721 1.000000e+00
day1_3	0		W = 0.36848, p-value = 1.251e-10					78 p( day1_11 , day1_8 ) 0.509 0.217 0.802 0.131599528 1.000000e+00
day1_3	3.14056							79 p( day1_11 , day1_9 ) 0.550 0.261 0.840 0.720153064 1.000000e+00
day1_3	0							80 p( day1_11 , day3_1 ) 0.694 0.423 0.965 2.966905648 4.911964e-01
day1_3	0		$day1_3					81 p( day1_11 , day3_10 ) 0.522 0.233 0.810 0.315887781 1.000000e+00
day1_3	0							82 p( day1_11 , day3_11 ) 0.470 0.181 0.759 -0.434601175 1.000000e+00
day1_3	0			Shapiro-Wilk normality test				83 p( day1_11 , day3_12 ) 0.462 0.179 0.746 -0.549682550 1.000000e+00
day1_3	0.238333							84 p( day1_11 , day3_13 ) 0.412 0.138 0.686 -1.329291430 9.999820e-01
day1_3	0.586667		data: X[[i]]					85 p( day1_11 , day3_14 ) 0.377 0.112 0.643 -1.912025517 9.855867e-01
day1_3	0		W = 0.62748, p-value = 8.426e-08					86 p( day1_11 , day3_15 ) 0.313 0.077 0.550 -3.270816484 3.096094e-01
day1_3	0							87 p( day1_11 , day3_16 ) 0.253 0.051 0.455 -5.062025215 4.323284e-03
day1_3	0							88 p( day1_11 , day3_17 ) 0.293 0.061 0.525 -3.704596425 1.346034e-01
day1_3	0.297778		$day1_4					89 p( day1_11 , day3_2 ) 0.305 0.068 0.542 -3.416642328 2.357287e-01
day1_3	0.906111							90 p( day1_11 , day3_3 ) 0.465 0.176 0.755 -0.496943079 1.000000e+00
day1_3	2.13111			Shapiro-Wilk normality test				91 p( day1_11 , day3_4 ) 0.509 0.213 0.805 0.123127158 1.000000e+00
day1_3	0.31							92 p( day1_11 , day3_5 ) 0.460 0.172 0.749 -0.568417328 1.000000e+00
day1_3	1.11111		data: X[[i]]					93 p( day1_11 , day3_6 ) 0.479 0.187 0.772 -0.291060559 1.000000e+00
day1_3	0		W = 0.57736, p-value = 1.974e-08					94 p( day1_11 , day3_7 ) 0.501 0.209 0.794 0.020738858 1.000000e+00
day1_3	0.306111							95 p( day1_11 , day3_8 ) 0.485 0.190 0.779 -0.213187055 1.000000e+00
day1_4	0.803333							96 p( day1_11 , day3_9 ) 0.373 0.104 0.642 -1.955641647 9.806694e-01
day1_4	0.52		$day1_5					97 p( day1_12 , day1_13 ) 0.523 0.241 0.806 0.343831847 1.000000e+00
day1_4	0.761667							98 p( day1_12 , day1_14 ) 0.568 0.285 0.851 0.994299892 1.000000e+00
day1_4	0			Shapiro-Wilk normality test				99 p( day1_12 , day1_15 ) 0.460 0.187 0.733 -0.607265006 1.000000e+00
day1_4	0							100 p( day1_12 , day1_16 ) 0.359 0.117 0.601 -2.408996571 8.444551e-01
day1_4	0.45		data: X[[i]]					101 p( day1_12 , day1_17 ) 0.401 0.145 0.657 -1.597478504 9.990821e-01
day1_4	0		W = 0.53451, p-value = 6.217e-09					102 p( day1_12 , day1_2 ) 0.313 0.093 0.534 -3.502452924 2.012235e-01
day1_4	0.560556							103 p( day1_12 , day1_3 ) 0.527 0.244 0.810 0.400840032 1.000000e+00
day1_4	0.2							104 p( day1_12 , day1_4 ) 0.472 0.197 0.746 -0.428053211 1.000000e+00
day1_4	0		$day1_6					105 p( day1_12 , day1_5 ) 0.447 0.177 0.717 -0.817566100 1.000000e+00
day1_4	0							106 p( day1_12 , day1_6 ) 0.467 0.193 0.740 -0.503653339 1.000000e+00
day1_4	0			Shapiro-Wilk normality test				107 p( day1_12 , day1_7 ) 0.534 0.252 0.815 0.496307180 1.000000e+00
day1_4	0							108 p( day1_12 , day1_8 ) 0.579 0.295 0.862 1.148475633 9.999998e-01
day1_4	1.37222		data: X[[i]]					109 p( day1_12 , day1_9 ) 0.610 0.329 0.891 1.620059368 9.989049e-01
day1_4	0		W = 0.61224, p-value = 5.352e-08					110 p( day1_12 , day3_1 ) 0.742 0.486 0.997 3.920414971 8.164838e-02
day1_4	1.27							111 p( day1_12 , day3_10 ) 0.586 0.304 0.869 1.270103976 9.999909e-01
day1_4	0							112 p( day1_12 , day3_11 ) 0.535 0.250 0.820 0.511139057 1.000000e+00
day1_4	0		$day1_7					113 p( day1_12 , day3_12 ) 0.523 0.242 0.805 0.345334984 1.000000e+00
day1_4	0							114 p( day1_12 , day3_13 ) 0.467 0.193 0.741 -0.502970226 1.000000e+00
day1_4	0			Shapiro-Wilk normality test				115 p( day1_12 , day3_14 ) 0.432 0.164 0.700 -1.049957688 1.000000e+00
day1_4	0							116 p( day1_12 , day3_15 ) 0.359 0.119 0.600 -2.425874874 8.340025e-01
day1_4	0		data: X[[i]]					117 p( day1_12 , day3_16 ) 0.286 0.082 0.490 -4.355731712 2.932147e-02
day1_4	0		W = 0.6467, p-value = 1.518e-07					118 p( day1_12 , day3_17 ) 0.335 0.099 0.571 -2.905973291 5.340532e-01
day1_4	0							119 p( day1_12 , day3_2 ) 0.344 0.105 0.582 -2.716184600 6.601814e-01
day1_4	0							120 p( day1_12 , day3_3 ) 0.534 0.249 0.818 0.491217904 1.000000e+00
day1_4	0.0872222		$day1_8					121 p( day1_12 , day3_4 ) 0.580 0.292 0.868 1.152656320 9.999996e-01
day1_4	0							122 p( day1_12 , day3_5 ) 0.521 0.236 0.806 0.305881357 1.000000e+00
day1_4	0.357778			Shapiro-Wilk normality test				123 p( day1_12 , day3_6 ) 0.534 0.246 0.823 0.491627220 1.000000e+00
day1_4	0.563889							124 p( day1_12 , day3_7 ) 0.573 0.287 0.858 1.056005351 1.000000e+00
day1_4	0		data: X[[i]]					125 p( day1_12 , day3_8 ) 0.560 0.272 0.848 0.865078300 1.000000e+00
day1_4	2.94389		W = 0.7113, p-value = 1.288e-06					126 p( day1_12 , day3_9 ) 0.427 0.157 0.698 -1.114777737 1.000000e+00
day1_4	0							127 p( day1_13 , day1_14 ) 0.544 0.257 0.831 0.634324630 1.000000e+00
day1_5	0.085							128 p( day1_13 , day1_15 ) 0.439 0.165 0.714 -0.913986315 1.000000e+00
day1_5	0		$day1_9					129 p( day1_13 , day1_16 ) 0.340 0.099 0.581 -2.757354809 6.342052e-01
day1_5	0							130 p( day1_13 , day1_17 ) 0.384 0.127 0.641 -1.873848983 9.887578e-01
day1_5	0			Shapiro-Wilk normality test				131 p( day1_13 , day1_2 ) 0.295 0.075 0.515 -3.861055123 9.494228e-02
day1_5	0							132 p( day1_13 , day1_3 ) 0.504 0.219 0.789 0.056879106 1.000000e+00
day1_5	0.65		data: X[[i]]					133 p( day1_13 , day1_4 ) 0.447 0.172 0.723 -0.794450253 1.000000e+00
day1_5	0		W = 0.76021, p-value = 7.924e-06					134 p( day1_13 , day1_5 ) 0.426 0.155 0.697 -1.136121816 9.999991e-01
day1_5	0.266667							135 p( day1_13 , day1_6 ) 0.451 0.175 0.726 -0.742720897 1.000000e+00
day1_5	0							136 p( day1_13 , day1_7 ) 0.511 0.226 0.795 0.156623018 1.000000e+00
day1_5	0		$day3_1					137 p( day1_13 , day1_8 ) 0.547 0.258 0.836 0.672994857 1.000000e+00
day1_5	0							138 p( day1_13 , day1_9 ) 0.586 0.300 0.873 1.251290432 9.999932e-01
day1_5	0			Shapiro-Wilk normality test				139 p( day1_13 , day3_1 ) 0.716 0.450 0.981 3.373535362 2.569240e-01
day1_5	0							140 p( day1_13 , day3_10 ) 0.559 0.272 0.845 0.847544463 1.000000e+00
day1_5	0		data: X[[i]]					141 p( day1_13 , day3_11 ) 0.504 0.217 0.791 0.063498942 1.000000e+00
day1_5	0		W = 0.83751, p-value = 0.0002251					142 p( day1_13 , day3_12 ) 0.498 0.214 0.782 -0.028520778 1.000000e+00
day1_5	2.20444							143 p( day1_13 , day3_13 ) 0.447 0.172 0.723 -0.793741199 1.000000e+00
day1_5	0							144 p( day1_13 , day3_14 ) 0.413 0.144 0.682 -1.338833038 9.999682e-01
day1_5	0.556111		$day3_10					145 p( day1_13 , day3_15 ) 0.342 0.101 0.584 -2.711621673 6.666500e-01
day1_5	0							146 p( day1_13 , day3_16 ) 0.271 0.067 0.476 -4.643829120 1.269527e-02
day1_5	0			Shapiro-Wilk normality test				147 p( day1_13 , day3_17 ) 0.318 0.084 0.553 -3.208435237 3.444485e-01
day1_5	0							148 p( day1_13 , day3_2 ) 0.325 0.087 0.563 -3.046017740 4.343083e-01
day1_5	0		data: X[[i]]					149 p( day1_13 , day3_3 ) 0.508 0.221 0.795 0.112901331 1.000000e+00
day1_5	0		W = 0.76145, p-value = 8.319e-06					150 p( day1_13 , day3_4 ) 0.552 0.261 0.843 0.737549022 1.000000e+00
day1_5	0.778333							151 p( day1_13 , day3_5 ) 0.497 0.210 0.784 -0.042305667 1.000000e+00
day1_5	0.228333							152 p( day1_13 , day3_6 ) 0.511 0.222 0.800 0.161103810 1.000000e+00
day1_5	0.407222		$day3_11					153 p( day1_13 , day3_7 ) 0.546 0.257 0.835 0.658177435 1.000000e+00
day1_5	0							154 p( day1_13 , day3_8 ) 0.531 0.240 0.822 0.445243087 1.000000e+00
day1_5	1.05278			Shapiro-Wilk normality test				155 p( day1_13 , day3_9 ) 0.406 0.136 0.677 -1.436593289 9.998637e-01
day1_5	2.425							156 p( day1_14 , day1_15 ) 0.400 0.128 0.673 -1.517505100 9.995657e-01
day1_5	0.195		data: X[[i]]					157 p( day1_14 , day1_16 ) 0.312 0.075 0.548 -3.302068475 2.913137e-01
day1_5	0		W = 0.7303, p-value = 2.551e-06					158 p( day1_14 , day1_17 ) 0.351 0.097 0.604 -2.445172177 8.272302e-01
day1_5	0							159 p( day1_14 , day1_2 ) 0.273 0.056 0.491 -4.317651741 3.106208e-02
day1_6	0							160 p( day1_14 , day1_3 ) 0.457 0.170 0.744 -0.620383628 1.000000e+00
day1_6	0		$day3_12					161 p( day1_14 , day1_4 ) 0.408 0.136 0.681 -1.396253762 9.999385e-01
day1_6	0							162 p( day1_14 , day1_5 ) 0.389 0.120 0.658 -1.711004754 9.972958e-01
day1_6	0			Shapiro-Wilk normality test				163 p( day1_14 , day1_6 ) 0.393 0.122 0.663 -1.645573522 9.984735e-01
day1_6	0							164 p( day1_14 , day1_7 ) 0.468 0.184 0.753 -0.462917119 1.000000e+00
day1_6	0		data: X[[i]]					165 p( day1_14 , day1_8 ) 0.512 0.219 0.805 0.172681192 1.000000e+00
day1_6	0		W = 0.71556, p-value = 1.498e-06					166 p( day1_14 , day1_9 ) 0.544 0.254 0.835 0.634692298 1.000000e+00
day1_6	0							167 p( day1_14 , day3_1 ) 0.693 0.421 0.964 2.946274236 5.047771e-01
day1_6	0.792778							168 p( day1_14 , day3_10 ) 0.516 0.228 0.804 0.231872291 1.000000e+00
day1_6	0		$day3_13					169 p( day1_14 , day3_11 ) 0.457 0.167 0.746 -0.621735053 1.000000e+00
day1_6	0							170 p( day1_14 , day3_12 ) 0.462 0.178 0.746 -0.548874678 1.000000e+00
day1_6	0.734444			Shapiro-Wilk normality test				171 p( day1_14 , day3_13 ) 0.407 0.133 0.681 -1.403427389 9.999092e-01
day1_6	0							172 p( day1_14 , day3_14 ) 0.381 0.115 0.648 -1.846279942 9.908515e-01
day1_6	0		data: X[[i]]					173 p( day1_14 , day3_15 ) 0.309 0.073 0.544 -3.371238141 2.581336e-01
day1_6	0		W = 0.53214, p-value = 5.844e-09					174 p( day1_14 , day3_16 ) 0.253 0.051 0.455 -5.066214009 5.055925e-03
day1_6	0.472222							175 p( day1_14 , day3_17 ) 0.294 0.062 0.526 -3.684545955 1.407174e-01
day1_6	0							176 p( day1_14 , day3_2 ) 0.304 0.066 0.541 -3.431174684 2.316893e-01
day1_6	0.304444		$day3_14					177 p( day1_14 , day3_3 ) 0.455 0.165 0.745 -0.649506449 1.000000e+00
day1_6	0							178 p( day1_14 , day3_4 ) 0.504 0.208 0.801 0.061526165 1.000000e+00
day1_6	0			Shapiro-Wilk normality test				179 p( day1_14 , day3_5 ) 0.461 0.171 0.752 -0.551419036 1.000000e+00
day1_6	0.802778							180 p( day1_14 , day3_6 ) 0.473 0.179 0.766 -0.385998193 1.000000e+00
day1_6	0		data: X[[i]]					181 p( day1_14 , day3_7 ) 0.498 0.204 0.791 -0.034484055 1.000000e+00
day1_6	0.385556		W = 0.58161, p-value = 2.223e-08					182 p( day1_14 , day3_8 ) 0.482 0.187 0.777 -0.253667002 1.000000e+00
day1_6	0.337778							183 p( day1_14 , day3_9 ) 0.371 0.100 0.642 -1.973491842 9.794091e-01
day1_6	2.12333							184 p( day1_15 , day1_16 ) 0.399 0.165 0.634 -1.780220481 9.948186e-01
day1_6	0		$day3_15					185 p( day1_15 , day1_17 ) 0.442 0.194 0.691 -0.962456433 1.000000e+00
day1_6	0.76							186 p( day1_15 , day1_2 ) 0.362 0.145 0.580 -2.627644770 7.231300e-01
day1_6	0			Shapiro-Wilk normality test				187 p( day1_15 , day1_3 ) 0.567 0.294 0.841 1.020539194 1.000000e+00
day1_6	0.510556							188 p( day1_15 , day1_4 ) 0.506 0.241 0.771 0.091740338 1.000000e+00
day1_6	0		data: X[[i]]					189 p( day1_15 , day1_5 ) 0.484 0.223 0.746 -0.248038697 1.000000e+00
day1_6	0.292222		W = 0.45427, p-value = 8.518e-10					190 p( day1_15 , day1_6 ) 0.509 0.243 0.774 0.137194176 1.000000e+00
day1_6	0.304444							191 p( day1_15 , day1_7 ) 0.560 0.288 0.831 0.910058732 1.000000e+00
day1_7	0							192 p( day1_15 , day1_8 ) 0.614 0.340 0.889 1.725615522 9.963455e-01
day1_7	0		$day3_16					193 p( day1_15 , day1_9 ) 0.637 0.366 0.907 2.096001129 9.590455e-01
day1_7	0.446111							194 p( day1_15 , day3_1 ) 0.751 0.506 0.997 4.249317879 3.676941e-02
day1_7	0.735			Shapiro-Wilk normality test				195 p( day1_15 , day3_10 ) 0.614 0.343 0.885 1.748538119 9.956234e-01
day1_7	0.477222							196 p( day1_15 , day3_11 ) 0.584 0.310 0.858 1.269640127 9.999896e-01
day1_7	0		data: X[[i]]					197 p( day1_15 , day3_12 ) 0.560 0.288 0.831 0.910686656 1.000000e+00
day1_7	0		W = 0.24225, p-value = 1.006e-11					198 p( day1_15 , day3_13 ) 0.504 0.239 0.769 0.061077371 1.000000e+00
day1_7	0							199 p( day1_15 , day3_14 ) 0.480 0.219 0.742 -0.309933062 1.000000e+00
day1_7	0							200 p( day1_15 , day3_15 ) 0.406 0.171 0.642 -1.652354450 9.984632e-01
day1_7	0		$day3_17					201 p( day1_15 , day3_16 ) 0.337 0.137 0.537 -3.375687815 2.525208e-01
day1_7	0							202 p( day1_15 , day3_17 ) 0.385 0.153 0.617 -2.058346030 9.657401e-01
day1_7	0			Shapiro-Wilk normality test				203 p( day1_15 , day3_2 ) 0.395 0.161 0.628 -1.871242749 9.894520e-01
day1_7	0							204 p( day1_15 , day3_3 ) 0.575 0.299 0.851 1.128713076 9.999999e-01
day1_7	0		data: X[[i]]					205 p( day1_15 , day3_4 ) 0.619 0.341 0.897 1.778259643 9.949570e-01
day1_7	0.882778		W = 0.43973, p-value = 6.07e-10					206 p( day1_15 , day3_5 ) 0.564 0.288 0.841 0.965936333 1.000000e+00
day1_7	0.707222							207 p( day1_15 , day3_6 ) 0.594 0.318 0.870 1.409799061 9.999326e-01
day1_7	2.065							208 p( day1_15 , day3_7 ) 0.608 0.331 0.885 1.623419181 9.987477e-01
day1_7	0.355		$day3_2					209 p( day1_15 , day3_8 ) 0.594 0.312 0.875 1.382226453 9.999474e-01
day1_7	0							210 p( day1_15 , day3_9 ) 0.481 0.216 0.747 -0.290102239 1.000000e+00
day1_7	0			Shapiro-Wilk normality test				211 p( day1_16 , day1_17 ) 0.534 0.315 0.753 0.646711748 1.000000e+00
day1_7	0.122222							212 p( day1_16 , day1_2 ) 0.462 0.271 0.654 -0.815557170 1.000000e+00
day1_7	0		data: X[[i]]					213 p( day1_16 , day1_3 ) 0.659 0.418 0.901 2.731613950 6.492197e-01
day1_7	1.40222		W = 0.26891, p-value = 1.669e-11					214 p( day1_16 , day1_4 ) 0.601 0.366 0.835 1.780769688 9.944866e-01
day1_7	3.60278							215 p( day1_16 , day1_5 ) 0.582 0.351 0.814 1.469713197 9.997777e-01
day1_7	0.866667							216 p( day1_16 , day1_6 ) 0.600 0.365 0.835 1.758384645 9.952558e-01
day1_7	2.16389		$day3_3					217 p( day1_16 , day1_7 ) 0.655 0.418 0.892 2.714621123 6.610888e-01
day1_7	0.0944444							218 p( day1_16 , day1_8 ) 0.709 0.471 0.947 3.640621722 1.494898e-01
day1_7	0.523333			Shapiro-Wilk normality test				219 p( day1_16 , day1_9 ) 0.726 0.493 0.958 4.022727736 6.640453e-02
day1_7	0.683889							220 p( day1_16 , day3_1 ) 0.813 0.606 1.021 6.277052960 1.512506e-04
day1_7	0		data: X[[i]]					221 p( day1_16 , day3_10 ) 0.695 0.460 0.930 3.444776180 2.241651e-01
day1_7	0		W = 0.64464, p-value = 1.424e-07					222 p( day1_16 , day3_11 ) 0.672 0.429 0.915 2.930813287 5.201744e-01
day1_7	0							223 p( day1_16 , day3_12 ) 0.653 0.415 0.891 2.672645647 6.916001e-01
day1_8	0							224 p( day1_16 , day3_13 ) 0.595 0.359 0.830 1.669582431 9.980524e-01
day1_8	0.292222		$day3_4					225 p( day1_16 , day3_14 ) 0.577 0.344 0.810 1.375092511 9.999468e-01
day1_8	0.0866667							226 p( day1_16 , day3_15 ) 0.499 0.292 0.706 -0.019545041 1.000000e+00
day1_8	0.135556			Shapiro-Wilk normality test				227 p( day1_16 , day3_16 ) 0.434 0.263 0.604 -1.611462564 9.989158e-01
day1_8	0							228 p( day1_16 , day3_17 ) 0.492 0.285 0.700 -0.156173762 1.000000e+00
day1_8	0.120556		data: X[[i]]					229 p( day1_16 , day3_2 ) 0.494 0.287 0.702 -0.117136082 1.000000e+00
day1_8	0		W = 0.81929, p-value = 9.598e-05					230 p( day1_16 , day3_3 ) 0.669 0.425 0.913 2.868794844 5.592013e-01
day1_8	0.298333							231 p( day1_16 , day3_4 ) 0.721 0.481 0.961 3.813845540 1.043699e-01
day1_8	0							232 p( day1_16 , day3_5 ) 0.667 0.423 0.912 2.842389608 5.744960e-01
day1_8	2.87833		$day3_5					233 p( day1_16 , day3_6 ) 0.684 0.439 0.928 3.116622103 3.966460e-01
day1_8	0.118889							234 p( day1_16 , day3_7 ) 0.708 0.469 0.948 3.613883325 1.632575e-01
day1_8	1.48722			Shapiro-Wilk normality test				235 p( day1_16 , day3_8 ) 0.702 0.459 0.945 3.447066917 2.237679e-01
day1_8	0.403889							236 p( day1_16 , day3_9 ) 0.583 0.344 0.822 1.441486358 9.998490e-01
day1_8	0		data: X[[i]]					237 p( day1_17 , day1_2 ) 0.427 0.224 0.630 -1.494897126 9.996612e-01
day1_8	2.31		W = 0.55281, p-value = 1.01e-08					238 p( day1_17 , day1_3 ) 0.619 0.362 0.876 1.924833734 9.841679e-01
day1_8	0							239 p( day1_17 , day1_4 ) 0.566 0.319 0.813 1.114710613 9.999997e-01
day1_8	0.613333							240 p( day1_17 , day1_5 ) 0.545 0.300 0.789 0.762064474 1.000000e+00
day1_8	0		$day3_6					241 p( day1_17 , day1_6 ) 0.557 0.308 0.806 0.943643910 1.000000e+00
day1_8	0							242 p( day1_17 , day1_7 ) 0.617 0.365 0.870 1.924117798 9.854304e-01
day1_8	0			Shapiro-Wilk normality test				243 p( day1_17 , day1_8 ) 0.672 0.418 0.926 2.803500020 5.993111e-01
day1_8	1.13056							244 p( day1_17 , day1_9 ) 0.688 0.439 0.936 3.124533864 3.947887e-01
day1_8	0		data: X[[i]]					245 p( day1_17 , day3_1 ) 0.789 0.567 1.011 5.404428354 2.048362e-03
day1_8	0.556667		W = 0.66317, p-value = 2.557e-07					246 p( day1_17 , day3_10 ) 0.657 0.405 0.909 2.587734519 7.422530e-01
day1_8	1.79889							247 p( day1_17 , day3_11 ) 0.627 0.367 0.887 2.021656141 9.726238e-01
day1_8	0							248 p( day1_17 , day3_12 ) 0.612 0.359 0.866 1.839208480 9.913084e-01
day1_8	0.785		$day3_7					249 p( day1_17 , day3_13 ) 0.562 0.315 0.810 1.046963513 1.000000e+00
day1_8	0							250 p( day1_17 , day3_14 ) 0.538 0.293 0.783 0.643986378 1.000000e+00
day1_8	1.13222			Shapiro-Wilk normality test				251 p( day1_17 , day3_15 ) 0.465 0.246 0.684 -0.665475126 1.000000e+00
day1_8	1.935							252 p( day1_17 , day3_16 ) 0.399 0.215 0.584 -2.265214764 9.083436e-01
day1_8	0		data: X[[i]]					253 p( day1_17 , day3_17 ) 0.451 0.232 0.671 -0.923172646 1.000000e+00
day1_8	0.118889		W = 0.7583, p-value = 7.352e-06					254 p( day1_17 , day3_2 ) 0.455 0.236 0.675 -0.848721721 1.000000e+00
day1_8	0.126111							255 p( day1_17 , day3_3 ) 0.627 0.367 0.887 2.024691093 9.706227e-01
day1_9	0							256 p( day1_17 , day3_4 ) 0.681 0.423 0.938 2.910148625 5.292090e-01
day1_9	0		$day3_8					257 p( day1_17 , day3_5 ) 0.626 0.367 0.885 2.014625678 9.727424e-01
day1_9	0							258 p( day1_17 , day3_6 ) 0.640 0.378 0.901 2.213844426 9.253704e-01
day1_9	2.37778			Shapiro-Wilk normality test				259 p( day1_17 , day3_7 ) 0.663 0.404 0.922 2.608409679 7.308485e-01
day1_9	0							260 p( day1_17 , day3_8 ) 0.659 0.398 0.920 2.532416940 7.777197e-01
day1_9	0.201111		data: X[[i]]					261 p( day1_17 , day3_9 ) 0.539 0.287 0.791 0.642225375 1.000000e+00
day1_9	0		W = 0.8106, p-value = 6.491e-05					262 p( day1_2 , day1_3 ) 0.708 0.488 0.928 3.928096188 8.284187e-02
day1_9	0.103889							263 p( day1_2 , day1_4 ) 0.642 0.425 0.858 2.707775315 6.665526e-01
day1_9	0.709444							264 p( day1_2 , day1_5 ) 0.621 0.406 0.836 2.336712920 8.804622e-01
day1_9	0		$day3_9					265 p( day1_2 , day1_6 ) 0.644 0.426 0.861 2.742410452 6.430575e-01
day1_9	2.64722							266 p( day1_2 , day1_7 ) 0.694 0.475 0.914 3.676694291 1.429000e-01
day1_9	0.677222			Shapiro-Wilk normality test				267 p( day1_2 , day1_8 ) 0.752 0.536 0.968 4.845247846 8.562848e-03
day1_9	2.875							268 p( day1_2 , day1_9 ) 0.763 0.550 0.975 5.125421899 4.116478e-03
day1_9	0		data: X[[i]]					269 p( day1_2 , day3_1 ) 0.837 0.645 1.029 7.279503252 4.244741e-07
day1_9	1.04333		W = 0.49284, p-value = 2.158e-09					270 p( day1_2 , day3_10 ) 0.732 0.516 0.949 4.443836553 2.390108e-02
day1_9	0.671667							271 p( day1_2 , day3_11 ) 0.723 0.503 0.942 4.208001721 4.463108e-02
day1_9	1.52444							272 p( day1_2 , day3_12 ) 0.691 0.471 0.911 3.602649002 1.619196e-01
day1_9	0.303889							273 p( day1_2 , day3_13 ) 0.641 0.424 0.858 2.688103287 6.795150e-01
day1_9	0							274 p( day1_2 , day3_14 ) 0.617 0.402 0.833 2.255966187 9.116673e-01
day1_9	0.173333							275 p( day1_2 , day3_15 ) 0.539 0.348 0.730 0.847108371 1.000000e+00
day1_9	2.61111							276 p( day1_2 , day3_16 ) 0.468 0.315 0.621 -0.874359613 1.000000e+00
day1_9	0							277 p( day1_2 , day3_17 ) 0.530 0.339 0.722 0.655608524 1.000000e+00
day1_9	0.297222							278 p( day1_2 , day3_2 ) 0.532 0.341 0.724 0.698551180 1.000000e+00
day1_9	0.905556							279 p( day1_2 , day3_3 ) 0.721 0.501 0.941 4.163228578 4.810591e-02
day1_9	1.06833							280 p( day1_2 , day3_4 ) 0.771 0.560 0.983 5.325608712 2.331032e-03
day1_9	1.38833							281 p( day1_2 , day3_5 ) 0.715 0.494 0.936 4.042848602 6.401593e-02
day1_9	0							282 p( day1_2 , day3_6 ) 0.733 0.513 0.953 4.401790910 2.588380e-02
day1_9	0.503333							283 p( day1_2 , day3_7 ) 0.756 0.542 0.971 4.954978709 6.720864e-03
day1_9	1.04444							284 p( day1_2 , day3_8 ) 0.754 0.539 0.969 4.895971242 7.363252e-03
day1_9	0							285 p( day1_2 , day3_9 ) 0.630 0.410 0.849 2.454478888 8.210774e-01
day1_9	0							286 p( day1_3 , day1_4 ) 0.448 0.173 0.723 -0.780026913 1.000000e+00
day1_9	0							287 p( day1_3 , day1_5 ) 0.421 0.151 0.691 -1.215510818 9.999944e-01
day1_10	0							288 p( day1_3 , day1_6 ) 0.441 0.167 0.715 -0.886768579 1.000000e+00
day1_10	0							289 p( day1_3 , day1_7 ) 0.505 0.220 0.789 0.071192281 1.000000e+00
day1_10	0							290 p( day1_3 , day1_8 ) 0.540 0.250 0.830 0.572361698 1.000000e+00
day1_10	0.178889							291 p( day1_3 , day1_9 ) 0.580 0.294 0.866 1.159894608 9.999985e-01
day1_10	0							292 p( day1_3 , day3_1 ) 0.719 0.454 0.984 3.420744442 2.356876e-01
day1_10	0							293 p( day1_3 , day3_10 ) 0.557 0.270 0.843 0.819736316 1.000000e+00
day1_10	0							294 p( day1_3 , day3_11 ) 0.501 0.215 0.788 0.021181285 1.000000e+00
day1_10	0.362222							295 p( day1_3 , day3_12 ) 0.495 0.211 0.779 -0.071311770 1.000000e+00
day1_10	1.89167							296 p( day1_3 , day3_13 ) 0.443 0.168 0.719 -0.852917376 1.000000e+00
day1_10	0							297 p( day1_3 , day3_14 ) 0.411 0.142 0.680 -1.369959614 9.999431e-01
day1_10	0							298 p( day1_3 , day3_15 ) 0.340 0.099 0.581 -2.757354809 6.359485e-01
day1_10	0							299 p( day1_3 , day3_16 ) 0.270 0.066 0.473 -4.699548406 1.212189e-02
day1_10	1.78333							300 p( day1_3 , day3_17 ) 0.316 0.082 0.551 -3.245302784 3.190600e-01
day1_10	1.12556							301 p( day1_3 , day3_2 ) 0.322 0.085 0.560 -3.101562223 4.049002e-01
day1_10	0.295							302 p( day1_3 , day3_3 ) 0.501 0.214 0.788 0.014109856 1.000000e+00
day1_10	0							303 p( day1_3 , day3_4 ) 0.554 0.264 0.845 0.773845173 1.000000e+00
day1_10	1.38944							304 p( day1_3 , day3_5 ) 0.494 0.207 0.781 -0.084608620 1.000000e+00
day1_10	0.11							305 p( day1_3 , day3_6 ) 0.510 0.220 0.799 0.139898876 1.000000e+00
day1_10	0							306 p( day1_3 , day3_7 ) 0.538 0.249 0.828 0.545650403 1.000000e+00
day1_10	0							307 p( day1_3 , day3_8 ) 0.531 0.240 0.822 0.445510260 1.000000e+00
day1_10	0.136111							308 p( day1_3 , day3_9 ) 0.397 0.127 0.668 -1.574381796 9.993422e-01
day1_10	0							309 p( day1_4 , day1_5 ) 0.478 0.217 0.739 -0.356868389 1.000000e+00
day1_10	0.236667							310 p( day1_4 , day1_6 ) 0.488 0.223 0.753 -0.183408765 1.000000e+00
day1_10	0.261111							311 p( day1_4 , day1_7 ) 0.557 0.286 0.828 0.866865378 1.000000e+00
day1_10	0							312 p( day1_4 , day1_8 ) 0.601 0.324 0.878 1.505917314 9.996681e-01
day1_10	0							313 p( day1_4 , day1_9 ) 0.630 0.358 0.901 1.984454399 9.777529e-01
day1_10	0.111667							314 p( day1_4 , day3_1 ) 0.751 0.506 0.996 4.242511188 3.858497e-02
day1_10	1.14667							315 p( day1_4 , day3_10 ) 0.605 0.334 0.876 1.605860092 9.987852e-01
day1_10	1.19667							316 p( day1_4 , day3_11 ) 0.561 0.282 0.839 0.902025785 1.000000e+00
day1_10	0.238889							317 p( day1_4 , day3_12 ) 0.552 0.280 0.824 0.789890518 1.000000e+00
day1_10	0.35							318 p( day1_4 , day3_13 ) 0.492 0.227 0.757 -0.122140045 1.000000e+00
day1_10	1.51167							319 p( day1_4 , day3_14 ) 0.472 0.210 0.733 -0.449378572 1.000000e+00
day1_11	0							320 p( day1_4 , day3_15 ) 0.396 0.162 0.629 -1.856957982 9.904372e-01
day1_11	0							321 p( day1_4 , day3_16 ) 0.335 0.135 0.535 -3.426245903 2.323308e-01
day1_11	0.13							322 p( day1_4 , day3_17 ) 0.383 0.151 0.615 -2.094467105 9.582084e-01
day1_11	1.22444							323 p( day1_4 , day3_2 ) 0.390 0.156 0.623 -1.958196756 9.809709e-01
day1_11	2.265							324 p( day1_4 , day3_3 ) 0.555 0.276 0.834 0.819839665 1.000000e+00
day1_11	1.76611							325 p( day1_4 , day3_4 ) 0.611 0.332 0.891 1.651541800 9.980842e-01
day1_11	0							326 p( day1_4 , day3_5 ) 0.559 0.280 0.837 0.873572609 1.000000e+00
day1_11	0							327 p( day1_4 , day3_6 ) 0.570 0.289 0.852 1.035894262 1.000000e+00
day1_11	1.64667							328 p( day1_4 , day3_7 ) 0.597 0.319 0.876 1.446187126 9.998874e-01
day1_11	0							329 p( day1_4 , day3_8 ) 0.590 0.309 0.871 1.326480063 9.999774e-01
day1_11	0							330 p( day1_4 , day3_9 ) 0.467 0.200 0.734 -0.515770647 1.000000e+00
day1_11	0							331 p( day1_5 , day1_6 ) 0.519 0.256 0.781 0.293548610 1.000000e+00
day1_11	0.741111							332 p( day1_5 , day1_7 ) 0.576 0.308 0.843 1.173792677 9.999991e-01
day1_11	0.163333							333 p( day1_5 , day1_8 ) 0.625 0.353 0.896 1.904569922 9.861365e-01
day1_11	0.515							334 p( day1_5 , day1_9 ) 0.652 0.387 0.917 2.378038694 8.628465e-01
day1_11	0							335 p( day1_5 , day3_1 ) 0.758 0.518 0.999 4.454239823 2.343089e-02
day1_11	0							336 p( day1_5 , day3_10 ) 0.621 0.353 0.889 1.867044694 9.896073e-01
day1_11	0.381667							337 p( day1_5 , day3_11 ) 0.585 0.313 0.858 1.298708725 9.999798e-01
day1_11	0							338 p( day1_5 , day3_12 ) 0.569 0.301 0.837 1.065159101 1.000000e+00
day1_11	0							339 p( day1_5 , day3_13 ) 0.519 0.257 0.780 0.294420444 1.000000e+00
day1_11	1.35444							340 p( day1_5 , day3_14 ) 0.495 0.237 0.753 -0.086378250 1.000000e+00
day1_11	0							341 p( day1_5 , day3_15 ) 0.419 0.187 0.651 -1.451199477 9.998705e-01
day1_11	0							342 p( day1_5 , day3_16 ) 0.354 0.156 0.551 -3.076953095 4.189955e-01
day1_11	0.417222							343 p( day1_5 , day3_17 ) 0.404 0.174 0.634 -1.725951387 9.965410e-01
day1_11	0.928333							344 p( day1_5 , day3_2 ) 0.409 0.178 0.640 -1.632754667 9.986834e-01
day1_11	0							345 p( day1_5 , day3_3 ) 0.583 0.310 0.857 1.266201710 9.999905e-01
day1_11	1.93722							346 p( day1_5 , day3_4 ) 0.633 0.359 0.907 2.010462146 9.733567e-01
day1_11	0.225556							347 p( day1_5 , day3_5 ) 0.581 0.307 0.854 1.222396407 9.999986e-01
day1_11	0.160556							348 p( day1_5 , day3_6 ) 0.598 0.323 0.872 1.476201188 9.996890e-01
day1_11	0.751111							349 p( day1_5 , day3_7 ) 0.620 0.346 0.893 1.811996261 9.925584e-01
day1_11	0.553333							350 p( day1_5 , day3_8 ) 0.614 0.338 0.890 1.709473901 9.971189e-01
day1_11	0							351 p( day1_5 , day3_9 ) 0.493 0.230 0.756 -0.107864154 1.000000e+00
day1_12	0							352 p( day1_6 , day1_7 ) 0.568 0.298 0.839 1.048637656 1.000000e+00
day1_12	0							353 p( day1_6 , day1_8 ) 0.604 0.328 0.880 1.561805318 9.992677e-01
day1_12	0							354 p( day1_6 , day1_9 ) 0.638 0.368 0.907 2.120701061 9.528455e-01
day1_12	0							355 p( day1_6 , day3_1 ) 0.756 0.512 1.000 4.349706257 3.100101e-02
day1_12	1.39444							356 p( day1_6 , day3_10 ) 0.617 0.347 0.887 1.798029048 9.939321e-01
day1_12	1.60944							357 p( day1_6 , day3_11 ) 0.563 0.286 0.841 0.948976060 1.000000e+00
day1_12	0							358 p( day1_6 , day3_12 ) 0.556 0.283 0.828 0.847322105 1.000000e+00
day1_12	0.398889							359 p( day1_6 , day3_13 ) 0.504 0.239 0.769 0.061136255 1.000000e+00
day1_12	0.5							360 p( day1_6 , day3_14 ) 0.478 0.215 0.740 -0.355282667 1.000000e+00
day1_12	0							361 p( day1_6 , day3_15 ) 0.400 0.166 0.635 -1.761223476 9.957336e-01
day1_12	0.307222							362 p( day1_6 , day3_16 ) 0.332 0.132 0.532 -3.488500977 2.097308e-01
day1_12	0							363 p( day1_6 , day3_17 ) 0.381 0.149 0.613 -2.126784866 9.511060e-01
day1_12	0.0983333							364 p( day1_6 , day3_2 ) 0.383 0.148 0.617 -2.071151346 9.623932e-01
day1_12	0							365 p( day1_6 , day3_3 ) 0.563 0.287 0.840 0.951281216 1.000000e+00
day1_12	0.355556							366 p( day1_6 , day3_4 ) 0.615 0.338 0.892 1.724880771 9.967935e-01
day1_12	0							367 p( day1_6 , day3_5 ) 0.560 0.282 0.837 0.890039161 1.000000e+00
day1_12	0.528333							368 p( day1_6 , day3_6 ) 0.568 0.286 0.850 1.005429015 1.000000e+00
day1_12	0							369 p( day1_6 , day3_7 ) 0.601 0.324 0.877 1.506915175 9.996709e-01
day1_12	1.54							370 p( day1_6 , day3_8 ) 0.594 0.315 0.872 1.395427961 9.999025e-01
day1_12	1.26444							371 p( day1_6 , day3_9 ) 0.460 0.192 0.728 -0.620106397 1.000000e+00
day1_12	0							372 p( day1_7 , day1_8 ) 0.542 0.253 0.830 0.596267608 1.000000e+00
day1_12	0							373 p( day1_7 , day1_9 ) 0.577 0.292 0.861 1.117377240 9.999989e-01
day1_12	0							374 p( day1_7 , day3_1 ) 0.708 0.445 0.972 3.285562496 3.009647e-01
day1_12	0.141667							375 p( day1_7 , day3_10 ) 0.546 0.263 0.830 0.677921266 1.000000e+00
day1_12	0							376 p( day1_7 , day3_11 ) 0.499 0.211 0.787 -0.021093548 1.000000e+00
day1_12	0							377 p( day1_7 , day3_12 ) 0.495 0.214 0.776 -0.079303762 1.000000e+00
day1_12	0.671111							378 p( day1_7 , day3_13 ) 0.434 0.163 0.705 -1.007460877 1.000000e+00
day1_12	0.115556							379 p( day1_7 , day3_14 ) 0.413 0.146 0.679 -1.361884740 9.999420e-01
day1_12	0.288889							380 p( day1_7 , day3_15 ) 0.345 0.108 0.582 -2.714621123 6.607739e-01
day1_12	0							381 p( day1_7 , day3_16 ) 0.284 0.081 0.487 -4.403609303 2.642263e-02
day1_12	0							382 p( day1_7 , day3_17 ) 0.327 0.093 0.561 -3.066551084 4.255214e-01
day1_12	0.102222							383 p( day1_7 , day3_2 ) 0.336 0.098 0.573 -2.865666389 5.571275e-01
day1_13	0							384 p( day1_7 , day3_3 ) 0.494 0.206 0.782 -0.091447384 1.000000e+00
day1_13	0.0966667							385 p( day1_7 , day3_4 ) 0.542 0.249 0.835 0.595361660 1.000000e+00
day1_13	0.385556							386 p( day1_7 , day3_5 ) 0.492 0.205 0.780 -0.112733422 1.000000e+00
day1_13	1.93222							387 p( day1_7 , day3_6 ) 0.511 0.220 0.802 0.153221771 1.000000e+00
day1_13	0							388 p( day1_7 , day3_7 ) 0.533 0.242 0.823 0.467500507 1.000000e+00
day1_13	3.51							389 p( day1_7 , day3_8 ) 0.516 0.223 0.808 0.221276919 1.000000e+00
day1_13	0							390 p( day1_7 , day3_9 ) 0.405 0.134 0.675 -1.459316806 9.998171e-01
day1_13	0.632222							391 p( day1_8 , day1_9 ) 0.538 0.243 0.832 0.529019318 1.000000e+00
day1_13	0.501667							392 p( day1_8 , day3_1 ) 0.679 0.400 0.958 2.664692929 6.961412e-01
day1_13	0							393 p( day1_8 , day3_10 ) 0.508 0.215 0.802 0.117178203 1.000000e+00
day1_13	0							394 p( day1_8 , day3_11 ) 0.466 0.174 0.759 -0.478044296 1.000000e+00
day1_13	0.617778							395 p( day1_8 , day3_12 ) 0.449 0.162 0.736 -0.740440611 1.000000e+00
day1_13	0							396 p( day1_8 , day3_13 ) 0.398 0.121 0.676 -1.518685438 9.996008e-01
day1_13	0.258333							397 p( day1_8 , day3_14 ) 0.359 0.092 0.627 -2.182561798 9.348844e-01
day1_13	0							398 p( day1_8 , day3_15 ) 0.296 0.057 0.535 -3.542783288 1.851749e-01
day1_13	0							399 p( day1_8 , day3_16 ) 0.223 0.024 0.422 -5.776664123 4.784430e-04
day1_13	0							400 p( day1_8 , day3_17 ) 0.267 0.038 0.496 -4.226710305 4.088632e-02
day1_13	0.304444							401 p( day1_8 , day3_2 ) 0.277 0.043 0.512 -3.934885071 8.053497e-02
day1_13	1.04944							402 p( day1_8 , day3_3 ) 0.458 0.167 0.749 -0.598119867 1.000000e+00
day1_13	1.78333							403 p( day1_8 , day3_4 ) 0.505 0.207 0.803 0.067962260 1.000000e+00
day1_13	0							404 p( day1_8 , day3_5 ) 0.446 0.156 0.735 -0.775989394 1.000000e+00
day1_13	0.201111							405 p( day1_8 , day3_6 ) 0.472 0.178 0.766 -0.399531644 1.000000e+00
day1_13	0							406 p( day1_8 , day3_7 ) 0.496 0.200 0.791 -0.061645235 1.000000e+00
day1_13	0							407 p( day1_8 , day3_8 ) 0.478 0.182 0.774 -0.307760763 1.000000e+00
day1_13	0.233333							408 p( day1_8 , day3_9 ) 0.356 0.088 0.625 -2.219903691 9.255673e-01
day1_13	0							409 p( day1_9 , day3_1 ) 0.656 0.373 0.939 2.282998184 9.009439e-01
day1_13	0							410 p( day1_9 , day3_10 ) 0.471 0.180 0.762 -0.410474493 1.000000e+00
day1_13	0							411 p( day1_9 , day3_11 ) 0.421 0.133 0.709 -1.131774955 9.999999e-01
day1_13	0.227222							412 p( day1_9 , day3_12 ) 0.416 0.132 0.699 -1.237804182 9.999966e-01
day1_13	0							413 p( day1_9 , day3_13 ) 0.370 0.097 0.643 -1.974946214 9.777391e-01
day1_13	0.905							414 p( day1_9 , day3_14 ) 0.342 0.079 0.606 -2.483283803 8.059229e-01
day1_13	0.24							415 p( day1_9 , day3_15 ) 0.278 0.046 0.511 -3.950288709 7.973707e-02
day1_14	0							416 p( day1_9 , day3_16 ) 0.219 0.021 0.417 -5.889551087 3.626491e-04
day1_14	0							417 p( day1_9 , day3_17 ) 0.255 0.029 0.481 -4.497016266 2.107634e-02
day1_14	0							418 p( day1_9 , day3_2 ) 0.266 0.035 0.497 -4.206497952 4.236149e-02
day1_14	0							419 p( day1_9 , day3_3 ) 0.417 0.128 0.705 -1.199123827 9.999984e-01
day1_14	0							420 p( day1_9 , day3_4 ) 0.453 0.156 0.750 -0.654842305 1.000000e+00
day1_14	0							421 p( day1_9 , day3_5 ) 0.409 0.121 0.697 -1.314998922 9.999672e-01
day1_14	2.88722							422 p( day1_9 , day3_6 ) 0.427 0.135 0.718 -1.041984425 1.000000e+00
day1_14	0							423 p( day1_9 , day3_7 ) 0.444 0.150 0.738 -0.791793128 1.000000e+00
day1_14	0.0861111							424 p( day1_9 , day3_8 ) 0.426 0.131 0.721 -1.036178679 9.999999e-01
day1_14	0							425 p( day1_9 , day3_9 ) 0.330 0.065 0.595 -2.657585298 7.025783e-01
day1_14	0							426 p( day3_1 , day3_10 ) 0.322 0.047 0.596 -2.693503934 6.787862e-01
day1_14	0.928333							427 p( day3_1 , day3_11 ) 0.280 0.012 0.547 -3.413842685 2.379883e-01
day1_14	0.513333							428 p( day3_1 , day3_12 ) 0.279 0.018 0.539 -3.523508601 1.931557e-01
day1_14	0.931111							429 p( day3_1 , day3_13 ) 0.248 0.002 0.494 -4.249578355 3.743600e-02
day1_14	0							430 p( day3_1 , day3_14 ) 0.226 -0.009 0.461 -4.836125742 7.917143e-03
day1_14	0.371111							431 p( day3_1 , day3_15 ) 0.186 -0.021 0.392 -6.326882413 1.542317e-04
day1_14	0.489444							432 p( day3_1 , day3_16 ) 0.151 -0.029 0.331 -8.038052387 6.332905e-08
day1_14	0.331667							433 p( day3_1 , day3_17 ) 0.175 -0.029 0.378 -6.625805040 9.759962e-05
day1_14	1.66722							434 p( day3_1 , day3_2 ) 0.187 -0.022 0.395 -6.225659766 1.622118e-04
day1_14	1.60167							435 p( day3_1 , day3_3 ) 0.279 0.011 0.547 -3.425033729 2.312228e-01
day1_14	0.651111							436 p( day3_1 , day3_4 ) 0.297 0.016 0.578 -2.998676673 4.690644e-01
day1_14	0.831667							437 p( day3_1 , day3_5 ) 0.275 0.009 0.541 -3.506376394 1.997829e-01
day1_14	0							438 p( day3_1 , day3_6 ) 0.284 0.012 0.556 -3.292750849 2.991616e-01
day1_14	0							439 p( day3_1 , day3_7 ) 0.299 0.023 0.576 -3.008120138 4.614055e-01
day1_14	1.29111							440 p( day3_1 , day3_8 ) 0.283 0.008 0.558 -3.275402334 3.073455e-01
day1_14	1.91722							441 p( day3_1 , day3_9 ) 0.224 -0.016 0.463 -4.790067253 8.731608e-03
day1_14	0.572222							442 p( day3_10 , day3_11 ) 0.438 0.149 0.727 -0.890091779 1.000000e+00
day1_14	0							443 p( day3_10 , day3_12 ) 0.444 0.161 0.727 -0.822166362 1.000000e+00
day1_14	0.0833333							444 p( day3_10 , day3_13 ) 0.395 0.121 0.668 -1.600701377 9.989168e-01
day1_14	0							445 p( day3_10 , day3_14 ) 0.368 0.103 0.633 -2.071619067 9.642963e-01
day1_14	0.778889							446 p( day3_10 , day3_15 ) 0.304 0.069 0.538 -3.468945169 2.131555e-01
day1_14	0							447 p( day3_10 , day3_16 ) 0.250 0.048 0.452 -5.134196635 3.378838e-03
day1_15	0							448 p( day3_10 , day3_17 ) 0.286 0.055 0.517 -3.841819194 1.016141e-01
day1_15	0							449 p( day3_10 , day3_2 ) 0.297 0.060 0.534 -3.557597515 1.798693e-01
day1_15	0.200556							450 p( day3_10 , day3_3 ) 0.438 0.148 0.728 -0.887575097 1.000000e+00
day1_15	0.109444							451 p( day3_10 , day3_4 ) 0.482 0.185 0.779 -0.252287567 1.000000e+00
day1_15	0.740556							452 p( day3_10 , day3_5 ) 0.441 0.151 0.730 -0.846560585 1.000000e+00
day1_15	0							453 p( day3_10 , day3_6 ) 0.452 0.159 0.746 -0.676363996 1.000000e+00
day1_15	0.762222							454 p( day3_10 , day3_7 ) 0.475 0.181 0.769 -0.351194600 1.000000e+00
day1_15	0.707778							455 p( day3_10 , day3_8 ) 0.457 0.161 0.752 -0.609602879 1.000000e+00
day1_15	0							456 p( day3_10 , day3_9 ) 0.357 0.087 0.627 -2.200426828 9.295022e-01
day1_15	0							457 p( day3_11 , day3_12 ) 0.485 0.199 0.771 -0.219379030 1.000000e+00
day1_15	0							458 p( day3_11 , day3_13 ) 0.440 0.161 0.720 -0.884420584 1.000000e+00
day1_15	3.72778							459 p( day3_11 , day3_14 ) 0.399 0.128 0.670 -1.546953697 9.995298e-01
day1_15	0							460 p( day3_11 , day3_15 ) 0.327 0.085 0.569 -2.961940838 4.942100e-01
day1_15	0.107222							461 p( day3_11 , day3_16 ) 0.255 0.052 0.458 -5.004461860 5.162728e-03
day1_15	0							462 p( day3_11 , day3_17 ) 0.301 0.067 0.535 -3.529378368 1.903365e-01
day1_15	0							463 p( day3_11 , day3_2 ) 0.309 0.070 0.547 -3.329803484 2.760794e-01
day1_15	0							464 p( day3_11 , day3_3 ) 0.503 0.215 0.792 0.049103768 1.000000e+00
day1_15	0.721667							465 p( day3_11 , day3_4 ) 0.543 0.250 0.836 0.608932455 1.000000e+00
day1_15	1.13278							466 p( day3_11 , day3_5 ) 0.486 0.197 0.775 -0.203355020 1.000000e+00
day1_15	0							467 p( day3_11 , day3_6 ) 0.502 0.212 0.792 0.027888368 1.000000e+00
day1_15	0							468 p( day3_11 , day3_7 ) 0.532 0.241 0.823 0.452110376 1.000000e+00
day1_15	0							469 p( day3_11 , day3_8 ) 0.522 0.229 0.815 0.311067526 1.000000e+00
day1_15	0.242222							470 p( day3_11 , day3_9 ) 0.391 0.119 0.662 -1.669669238 9.979038e-01
day1_15	0							471 p( day3_12 , day3_13 ) 0.447 0.175 0.720 -0.802285968 1.000000e+00
day1_15	0							472 p( day3_12 , day3_14 ) 0.418 0.152 0.684 -1.278936430 9.999894e-01
day1_15	0							473 p( day3_12 , day3_15 ) 0.350 0.112 0.587 -2.622237916 7.207989e-01
day1_15	0							474 p( day3_12 , day3_16 ) 0.287 0.083 0.491 -4.329383598 3.153092e-02
day1_15	0							475 p( day3_12 , day3_17 ) 0.330 0.096 0.564 -3.010003401 4.639910e-01
day1_15	0							476 p( day3_12 , day3_2 ) 0.343 0.104 0.581 -2.733186163 6.497673e-01
day1_15	0.791111							477 p( day3_12 , day3_3 ) 0.509 0.222 0.796 0.134079160 1.000000e+00
day1_15	0							478 p( day3_12 , day3_4 ) 0.548 0.256 0.840 0.678872122 1.000000e+00
day1_15	0.261667							479 p( day3_12 , day3_5 ) 0.500 0.214 0.787 0.007073087 1.000000e+00
day1_16	0							480 p( day3_12 , day3_6 ) 0.521 0.232 0.809 0.294886257 1.000000e+00
day1_16	0							481 p( day3_12 , day3_7 ) 0.540 0.250 0.829 0.566233965 1.000000e+00
day1_16	0							482 p( day3_12 , day3_8 ) 0.524 0.231 0.817 0.338630293 1.000000e+00
day1_16	0.236667							483 p( day3_12 , day3_9 ) 0.418 0.148 0.688 -1.259350180 9.999931e-01
day1_16	0							484 p( day3_13 , day3_14 ) 0.471 0.210 0.732 -0.465433521 1.000000e+00
day1_16	0							485 p( day3_13 , day3_15 ) 0.400 0.166 0.634 -1.764893687 9.952935e-01
day1_16	0.481111							486 p( day3_13 , day3_16 ) 0.334 0.134 0.534 -3.447388109 2.220411e-01
day1_16	0							487 p( day3_13 , day3_17 ) 0.385 0.152 0.617 -2.055764828 9.656418e-01
day1_16	0							488 p( day3_13 , day3_2 ) 0.389 0.155 0.622 -1.976196071 9.775490e-01
day1_16	0							489 p( day3_13 , day3_3 ) 0.559 0.280 0.837 0.871857291 1.000000e+00
day1_16	0							490 p( day3_13 , day3_4 ) 0.613 0.332 0.895 1.669832999 9.981508e-01
day1_16	0							491 p( day3_13 , day3_5 ) 0.556 0.277 0.835 0.827909239 1.000000e+00
day1_16	0							492 p( day3_13 , day3_6 ) 0.567 0.285 0.850 0.990360778 1.000000e+00
day1_16	0							493 p( day3_13 , day3_7 ) 0.603 0.324 0.882 1.524432151 9.995179e-01
day1_16	0							494 p( day3_13 , day3_8 ) 0.594 0.312 0.875 1.382226453 9.999174e-01
day1_16	0							495 p( day3_13 , day3_9 ) 0.465 0.198 0.732 -0.546548446 1.000000e+00
day1_16	0							496 p( day3_14 , day3_15 ) 0.425 0.192 0.657 -1.340384848 9.999670e-01
day1_16	1.61056							497 p( day3_14 , day3_16 ) 0.354 0.156 0.551 -3.076953095 4.172509e-01
day1_16	0							498 p( day3_14 , day3_17 ) 0.406 0.176 0.636 -1.689578722 9.977948e-01
day1_16	0							499 p( day3_14 , day3_2 ) 0.415 0.183 0.647 -1.520776918 9.995185e-01
day1_16	0							500 p( day3_14 , day3_3 ) 0.602 0.332 0.872 1.565695754 9.992546e-01
day1_16	0.494444							501 p( day3_14 , day3_4 ) 0.645 0.373 0.916 2.205589789 9.297910e-01
day1_16	0.643333							502 p( day3_14 , day3_5 ) 0.591 0.320 0.863 1.395379507 9.999148e-01
day1_16	0							503 p( day3_14 , day3_6 ) 0.615 0.344 0.886 1.762911424 9.946612e-01
day1_16	0							504 p( day3_14 , day3_7 ) 0.635 0.365 0.906 2.074357804 9.620004e-01
day1_16	0							505 p( day3_14 , day3_8 ) 0.625 0.351 0.900 1.896921860 9.875077e-01
day1_16	0.0938889							506 p( day3_14 , day3_9 ) 0.506 0.244 0.768 0.092741703 1.000000e+00
day1_16	0							507 p( day3_15 , day3_16 ) 0.433 0.262 0.603 -1.635427210 9.983813e-01
day1_16	0							508 p( day3_15 , day3_17 ) 0.489 0.282 0.697 -0.214467530 1.000000e+00
day1_16	0							509 p( day3_15 , day3_2 ) 0.491 0.283 0.699 -0.175387427 1.000000e+00
day1_16	0							510 p( day3_15 , day3_3 ) 0.672 0.430 0.914 2.944329143 5.003702e-01
day1_16	0							511 p( day3_15 , day3_4 ) 0.720 0.480 0.960 3.800218182 1.107972e-01
day1_17	0.544444							512 p( day3_15 , day3_5 ) 0.668 0.425 0.911 2.867900438 5.595189e-01
day1_17	0							513 p( day3_15 , day3_6 ) 0.682 0.437 0.926 3.081391133 4.126365e-01
day1_17	0							514 p( day3_15 , day3_7 ) 0.705 0.465 0.945 3.548274610 1.824937e-01
day1_17	0							515 p( day3_15 , day3_8 ) 0.704 0.463 0.945 3.509628256 1.973293e-01
day1_17	0.117778							516 p( day3_15 , day3_9 ) 0.579 0.340 0.818 1.371718740 9.999197e-01
day1_17	0							517 p( day3_16 , day3_17 ) 0.563 0.392 0.735 1.537280458 9.995560e-01
day1_17	0.333333							518 p( day3_16 , day3_2 ) 0.564 0.393 0.735 1.549364305 9.993572e-01
day1_17	0.453333							519 p( day3_16 , day3_3 ) 0.745 0.542 0.948 5.012696486 4.968155e-03
day1_17	0							520 p( day3_16 , day3_4 ) 0.792 0.595 0.989 6.159955844 1.549046e-04
day1_17	0							521 p( day3_16 , day3_5 ) 0.744 0.540 0.947 4.962937721 5.918954e-03
day1_17	0							522 p( day3_16 , day3_6 ) 0.758 0.554 0.962 5.245326247 2.692879e-03
day1_17	1.035							523 p( day3_16 , day3_7 ) 0.778 0.579 0.977 5.798939650 7.639182e-04
day1_17	0							524 p( day3_16 , day3_8 ) 0.778 0.579 0.977 5.798939650 5.665505e-04
day1_17	0.390556							525 p( day3_16 , day3_9 ) 0.660 0.459 0.861 3.301109404 2.942912e-01
day1_17	0							526 p( day3_17 , day3_2 ) 0.503 0.296 0.710 0.058640904 1.000000e+00
day1_17	0							527 p( day3_17 , day3_3 ) 0.698 0.464 0.932 3.514555605 1.960128e-01
day1_17	0							528 p( day3_17 , day3_4 ) 0.750 0.525 0.975 4.600289846 1.665717e-02
day1_17	0							529 p( day3_17 , day3_5 ) 0.693 0.459 0.928 3.419898252 2.329332e-01
day1_17	0							530 p( day3_17 , day3_6 ) 0.710 0.476 0.944 3.715994207 1.304728e-01
day1_17	0							531 p( day3_17 , day3_7 ) 0.734 0.505 0.963 4.245723380 3.715899e-02
day1_17	0							532 p( day3_17 , day3_8 ) 0.734 0.506 0.963 4.252597936 3.900644e-02
day1_17	0							533 p( day3_17 , day3_9 ) 0.602 0.367 0.836 1.799429933 9.941030e-01
day1_17	2.25							534 p( day3_2 , day3_3 ) 0.692 0.455 0.930 3.362134182 2.598709e-01
day1_17	0							535 p( day3_2 , day3_4 ) 0.735 0.501 0.970 4.157046385 4.667845e-02
day1_17	0							536 p( day3_2 , day3_5 ) 0.683 0.444 0.922 3.176781407 3.612203e-01
day1_17	0							537 p( day3_2 , day3_6 ) 0.699 0.460 0.938 3.454155854 2.191818e-01
day1_17	1.12111							538 p( day3_2 , day3_7 ) 0.722 0.485 0.958 3.887599674 9.075475e-02
day1_17	0							539 p( day3_2 , day3_8 ) 0.723 0.487 0.959 3.910909920 8.810060e-02
day1_17	0							540 p( day3_2 , day3_9 ) 0.597 0.361 0.832 1.704658576 9.972835e-01
day1_17	0							541 p( day3_3 , day3_4 ) 0.553 0.260 0.845 0.748010483 1.000000e+00
day1_17	0							542 p( day3_3 , day3_5 ) 0.493 0.204 0.782 -0.105102308 1.000000e+00
day1_17	0							543 p( day3_3 , day3_6 ) 0.497 0.205 0.789 -0.041666926 1.000000e+00
day3_1	3.98889							544 p( day3_3 , day3_7 ) 0.543 0.252 0.834 0.612791208 1.000000e+00
day3_1	6.09389							545 p( day3_3 , day3_8 ) 0.535 0.243 0.826 0.492700806 1.000000e+00
day3_1	1.39833							546 p( day3_3 , day3_9 ) 0.392 0.120 0.663 -1.657818749 9.984121e-01
day3_1	4.19167							547 p( day3_4 , day3_5 ) 0.438 0.147 0.730 -0.875615911 1.000000e+00
day3_1	2.075							548 p( day3_4 , day3_6 ) 0.464 0.169 0.758 -0.508825945 1.000000e+00
day3_1	1.73833							549 p( day3_4 , day3_7 ) 0.491 0.196 0.787 -0.123389667 1.000000e+00
day3_1	5.92111							550 p( day3_4 , day3_8 ) 0.474 0.179 0.769 -0.363749322 1.000000e+00
day3_1	0							551 p( day3_4 , day3_9 ) 0.342 0.074 0.611 -2.434173251 8.327856e-01
day3_1	0							552 p( day3_5 , day3_6 ) 0.517 0.226 0.807 0.236999103 1.000000e+00
day3_1	3.84111							553 p( day3_5 , day3_7 ) 0.550 0.259 0.840 0.711175680 1.000000e+00
day3_1	1.46833							554 p( day3_5 , day3_8 ) 0.543 0.252 0.834 0.611506978 1.000000e+00
day3_1	4.27778							555 p( day3_5 , day3_9 ) 0.405 0.133 0.677 -1.450952662 9.998877e-01
day3_1	0.722778							556 p( day3_6 , day3_7 ) 0.529 0.235 0.822 0.407111790 1.000000e+00
day3_1	0							557 p( day3_6 , day3_8 ) 0.520 0.224 0.815 0.273733272 1.000000e+00
day3_1	0							558 p( day3_6 , day3_9 ) 0.392 0.118 0.665 -1.644058919 9.982595e-01
day3_1	2.85944							559 p( day3_7 , day3_8 ) 0.479 0.185 0.773 -0.295953181 1.000000e+00
day3_1	0							560 p( day3_7 , day3_9 ) 0.354 0.085 0.624 -2.239717406 9.162457e-01
day3_1	1.60667							561 p( day3_8 , day3_9 ) 0.357 0.086 0.628 -2.192273503 9.339237e-01
day3_1	0
day3_1	0							#----Overall---------------------------------------------------------------------------#
day3_1	0.497778							Quantile p.Value
day3_1	1.32944							1 4.147332 6.332905e-08
day3_1	2.64667
day3_1	0
day3_1	0
day3_1	0.107222
day3_1	2.29167
day3_1	0.652222
day3_1	6.35722
day3_1	0.214444
day3_1	0.541111
day3_1	1.81944
day3_2	0
day3_2	0
day3_2	0
day3_2	0
day3_2	0.221111
day3_2	0
day3_2	0
day3_2	0
day3_2	0
day3_2	0.107778
day3_2	2.19556
day3_2	0
day3_2	0
day3_2	0
day3_2	0
day3_2	0
day3_2	0
day3_2	0
day3_2	0
day3_2	0
day3_2	0
day3_2	0.286111
day3_2	0
day3_2	0.0905556
day3_2	0
day3_2	0
day3_2	0
day3_2	0
day3_2	0
day3_2	0
day3_2	0
day3_2	0.254444
day3_3	1.27944
day3_3	0
day3_3	0.260556
day3_3	0.292778
day3_3	0.126111
day3_3	0
day3_3	0
day3_3	0.229444
day3_3	1.64444
day3_3	0
day3_3	0.358333
day3_3	0.0838889
day3_3	0
day3_3	0
day3_3	0
day3_3	0.396111
day3_3	0.389444
day3_3	0.550556
day3_3	0
day3_3	0
day3_3	0.971667
day3_3	0.36
day3_3	0.45
day3_3	0
day3_3	0
day3_3	0
day3_3	0
day3_3	0.811667
day3_3	0.184444
day3_3	0
day3_3	0
day3_3	2.69222
day3_4	0
day3_4	0
day3_4	0.137778
day3_4	0
day3_4	0.262778
day3_4	0
day3_4	0.603333
day3_4	0.0833333
day3_4	1.19
day3_4	0
day3_4	1.44
day3_4	0.219444
day3_4	0
day3_4	0.324444
day3_4	0.183889
day3_4	0.966111
day3_4	1.14
day3_4	0.58
day3_4	0
day3_4	0
day3_4	0.582222
day3_4	0.586667
day3_4	0.492778
day3_4	0
day3_4	0
day3_4	0
day3_4	0.0877778
day3_4	1.15167
day3_4	0.686111
day3_4	0.210556
day3_4	0
day3_4	0.850556
day3_5	0.1
day3_5	0.167778
day3_5	0
day3_5	0
day3_5	0.412778
day3_5	0
day3_5	0
day3_5	0
day3_5	0.583889
day3_5	0
day3_5	0.0944444
day3_5	0
day3_5	0
day3_5	0
day3_5	0
day3_5	0.577778
day3_5	0.403333
day3_5	0.220556
day3_5	0
day3_5	0.317222
day3_5	0.0938889
day3_5	1.04167
day3_5	0.940556
day3_5	0.259444
day3_5	0
day3_5	0
day3_5	1.32611
day3_5	1.40833
day3_5	0.0905556
day3_5	0
day3_5	3.74056
day3_5	0
day3_6	0
day3_6	0
day3_6	0.215556
day3_6	0
day3_6	0
day3_6	0
day3_6	0
day3_6	0.952778
day3_6	0.132778
day3_6	0
day3_6	0.24
day3_6	2.58389
day3_6	0
day3_6	0.265556
day3_6	0
day3_6	1.22833
day3_6	0.0916667
day3_6	0
day3_6	0
day3_6	0
day3_6	0.969444
day3_6	0.265556
day3_6	0.228889
day3_6	0.206667
day3_6	0.213889
day3_6	0
day3_6	1.18722
day3_6	1.17278
day3_6	0.163889
day3_6	0.351667
day3_6	0.84
day3_6	0
day3_7	0.956667
day3_7	0
day3_7	0.213889
day3_7	0.716667
day3_7	0
day3_7	0.0938889
day3_7	0
day3_7	0.401667
day3_7	0.826667
day3_7	0
day3_7	0.637222
day3_7	0.242778
day3_7	2.16167
day3_7	0
day3_7	0
day3_7	0.133889
day3_7	0.660556
day3_7	0
day3_7	0
day3_7	0
day3_7	0
day3_7	0.53
day3_7	0
day3_7	1.20778
day3_7	0.45
day3_7	1.76111
day3_7	0.977778
day3_7	0.205556
day3_7	0.133333
day3_7	0
day3_7	0.285556
day3_7	0
day3_8	0.272778
day3_8	0
day3_8	0
day3_8	0.666111
day3_8	0
day3_8	0
day3_8	0.210556
day3_8	0.377778
day3_8	0.377222
day3_8	0.0944444
day3_8	0
day3_8	1.42889
day3_8	0
day3_8	0
day3_8	0.837222
day3_8	0
day3_8	0.108889
day3_8	0.597778
day3_8	0
day3_8	1.20389
day3_8	0.941111
day3_8	0
day3_8	0.0933333
day3_8	0.593333
day3_8	0.178889
day3_8	0.408889
day3_8	0
day3_8	0.486111
day3_8	0.591667
day3_8	0.583333
day3_8	0
day3_8	0
day3_9	0
day3_9	0
day3_9	0.217778
day3_9	0.0944444
day3_9	0
day3_9	0
day3_9	0
day3_9	0.266111
day3_9	0
day3_9	0
day3_9	0
day3_9	0.0877778
day3_9	0.421667
day3_9	0
day3_9	0.281667
day3_9	0
day3_9	1.10722
day3_9	0.141667
day3_9	0
day3_9	0.118889
day3_9	0
day3_9	0
day3_9	0
day3_9	0.266111
day3_9	0
day3_9	1.81222
day3_9	0
day3_9	0.366667
day3_9	0
day3_9	0
day3_9	0
day3_9	0
day3_10	0
day3_10	0
day3_10	0.86
day3_10	0.205
day3_10	1.19278
day3_10	0
day3_10	0
day3_10	0
day3_10	0
day3_10	0
day3_10	0.487222
day3_10	0
day3_10	0.950556
day3_10	1.55
day3_10	1.79444
day3_10	0.676667
day3_10	0
day3_10	0
day3_10	0
day3_10	3.23889
day3_10	0.291667
day3_10	0
day3_10	0
day3_10	0.531111
day3_10	0.560556
day3_10	0.879444
day3_10	0.850556
day3_10	0
day3_10	2.08278
day3_10	1.75222
day3_10	0.366667
day3_10	0
day3_11	0
day3_11	0
day3_11	0.307222
day3_11	1.47278
day3_11	0
day3_11	0
day3_11	0
day3_11	0.431111
day3_11	0.770556
day3_11	0
day3_11	0.180556
day3_11	0
day3_11	0.845
day3_11	0
day3_11	1.66222
day3_11	0.258333
day3_11	0.298889
day3_11	0.159444
day3_11	1.25722
day3_11	0.326667
day3_11	0.145556
day3_11	0
day3_11	0
day3_11	0
day3_11	1.04833
day3_11	0.822222
day3_11	0
day3_11	0
day3_11	0
day3_11	0.224444
day3_11	0.225556
day3_11	0
day3_12	0
day3_12	0
day3_12	1.14722
day3_12	0.678333
day3_12	0
day3_12	0
day3_12	0
day3_12	0
day3_12	0
day3_12	0
day3_12	0
day3_12	0.173889
day3_12	0.989444
day3_12	0.806667
day3_12	0.701111
day3_12	0
day3_12	1.67778
day3_12	0
day3_12	2.17167
day3_12	0.528333
day3_12	1.28833
day3_12	0.115
day3_12	0
day3_12	1.35222
day3_12	0
day3_12	0.143889
day3_12	0
day3_12	0
day3_12	0.25
day3_12	0.240556
day3_12	0
day3_12	0
day3_13	0
day3_13	0
day3_13	0
day3_13	0
day3_13	0.517222
day3_13	3.53944
day3_13	0.0927778
day3_13	0
day3_13	0
day3_13	0
day3_13	0.443889
day3_13	0
day3_13	0
day3_13	0
day3_13	0
day3_13	0
day3_13	0
day3_13	0.122222
day3_13	1.21833
day3_13	0.452222
day3_13	0.341667
day3_13	1.44833
day3_13	0
day3_13	0.441667
day3_13	1.96
day3_13	0
day3_13	0
day3_13	0
day3_13	0
day3_13	0.430556
day3_13	0
day3_13	0
day3_14	0
day3_14	0
day3_14	0
day3_14	0
day3_14	1.58944
day3_14	1.17111
day3_14	0
day3_14	1.06167
day3_14	0
day3_14	0
day3_14	0
day3_14	0
day3_14	0.0866667
day3_14	0.678333
day3_14	0
day3_14	0
day3_14	0.0977778
day3_14	0
day3_14	0.346667
day3_14	0
day3_14	0.21
day3_14	0.116667
day3_14	0
day3_14	0.342222
day3_14	0
day3_14	0
day3_14	0
day3_14	0
day3_14	0
day3_14	0.805556
day3_14	0
day3_14	0
day3_15	0
day3_15	0
day3_15	0
day3_15	0
day3_15	0
day3_15	0
day3_15	0
day3_15	0.752778
day3_15	0
day3_15	0
day3_15	0
day3_15	0
day3_15	0.142778
day3_15	0.35
day3_15	0
day3_15	0
day3_15	0
day3_15	0
day3_15	0.459444
day3_15	0
day3_15	0
day3_15	0
day3_15	0
day3_15	0
day3_15	1.20167
day3_15	0
day3_15	0
day3_15	0
day3_15	0
day3_15	0.304444
day3_15	0
day3_15	0
day3_16	0
day3_16	0
day3_16	0
day3_16	0
day3_16	0
day3_16	0.0905556
day3_16	0
day3_16	0
day3_16	0
day3_16	0
day3_16	0
day3_16	0
day3_16	0
day3_16	0
day3_16	0
day3_16	0
day3_16	0
day3_16	0
day3_16	0
day3_16	0
day3_16	0
day3_16	0
day3_16	0
day3_16	0
day3_16	0.277222
day3_16	0
day3_16	0
day3_16	0
day3_16	0
day3_16	0
day3_16	0
day3_16	0
day3_17	0
day3_17	0
day3_17	0
day3_17	0
day3_17	0
day3_17	0.247778
day3_17	0
day3_17	0.0961111
day3_17	0
day3_17	0
day3_17	0
day3_17	0
day3_17	0.0972222
day3_17	0.310556
day3_17	0
day3_17	0
day3_17	0
day3_17	0
day3_17	0
day3_17	0
day3_17	0
day3_17	0
day3_17	0
day3_17	0
day3_17	0.09
day3_17	0
day3_17	0
day3_17	0
day3_17	0
day3_17	0.542222
day3_17	0
day3_17	0

## Sheet: Sup. Fig. 4d
Sup Fig. 4d
group	titer		df<-read.csv("under150_stayingtime.csv",header=TRUE,sep=",")						#----Analysis--------------------------------------------------------------------------#								sucrose vs agar
day1_1	0.481667		> tapply(df$titer, df$group, shapiro.test)						Comparison Estimator Lower Upper Statistic p.Value								day1		day3
day1_1	0.708333		$day1_1						1 p( day1_1 , day1_10 ) 0.147 -0.062 0.357 -7.127797e+00 6.236182e-05								average	SEM	average	SEM
day1_1	0.742222								2 p( day1_1 , day1_11 ) 0.085 -0.073 0.243 -1.108924e+01 6.176171e-13							1	0.718437	0.0443624	0.93974	0.0567589
day1_1	0.628333			Shapiro-Wilk normality test					3 p( day1_1 , day1_12 ) 0.045 -0.073 0.163 -1.632101e+01 0.000000e+00							2	0.0984375	0.00682315	0.101146	0.00770592
day1_1	1.13778								4 p( day1_1 , day1_13 ) 0.046 -0.064 0.156 -1.742424e+01 0.000000e+00							3	0.235955	0.014998	0.316563	0.0283272
day1_1	0.385		data: X[[i]]						5 p( day1_1 , day1_14 ) 0.027 -0.063 0.118 -2.204412e+01 0.000000e+00							4	0.247413	0.0143461	0.323681	0.0306993
day1_1	0.586111		W = 0.97933, p-value = 0.7798						6 p( day1_1 , day1_15 ) 0.031 -0.061 0.122 -2.166581e+01 0.000000e+00							5	0.259601	0.0160128	0.323472	0.0261927
day1_1	1.10556								7 p( day1_1 , day1_16 ) 0.001 -0.005 0.007 -3.613316e+02 0.000000e+00							6	0.268385	0.0150323	0.289167	0.0230816
day1_1	0.612222								8 p( day1_1 , day1_17 ) 0.283 0.010 0.555 -3.375020e+00 3.030058e-01							7	0.335104	0.0174745	0.344306	0.0331983
day1_1	0.987222		$day1_10						9 p( day1_1 , day1_2 ) 0.001 0.001 0.001 -5.204931e+03 0.000000e+00							8	0.42592	0.0411802	0.556372	0.0704057
day1_1	0.714444								10 p( day1_1 , day1_3 ) 0.028 -0.063 0.120 -2.184850e+01 0.000000e+00							9	0.369531	0.0259416	0.382431	0.0307055
day1_1	0.377778			Shapiro-Wilk normality test					11 p( day1_1 , day1_4 ) 0.030 -0.062 0.123 -2.152070e+01 0.000000e+00							10	0.407066	0.0265028	0.471094	0.0335424
day1_1	0.637222								12 p( day1_1 , day1_5 ) 0.033 -0.067 0.133 -1.973761e+01 0.000000e+00							11	0.335191	0.0205807	0.339861	0.023269
day1_1	0.819444		data: X[[i]]						13 p( day1_1 , day1_6 ) 0.039 -0.071 0.149 -1.766017e+01 0.000000e+00							12	0.276024	0.0171954	0.276389	0.0250874
day1_1	0.732778		W = 0.96774, p-value = 0.4394						14 p( day1_1 , day1_7 ) 0.072 -0.076 0.220 -1.223384e+01 1.724176e-13							13	0.270486	0.0195529	0.27066	0.026498
day1_1	0.37								15 p( day1_1 , day1_8 ) 0.155 -0.067 0.377 -6.570779e+00 7.220570e-05							14	0.235156	0.0172705	0.218021	0.0185185
day1_1	0.767778								16 p( day1_1 , day1_9 ) 0.118 -0.066 0.302 -8.776069e+00 3.115102e-09							15	0.23441	0.0189429	0.185174	0.0173648
day1_1	0.903889		$day1_11						17 p( day1_1 , day3_1 ) 0.697 0.419 0.976 2.995348e+00 5.356333e-01							16	0.090625	0.00718372	0.0743403	0.00617581
day1_1	0.924444								18 p( day1_1 , day3_10 ) 0.217 -0.042 0.476 -4.623189e+00 1.798512e-02							17	0.511198	0.0390924	0.430538	0.0312475
day1_1	0.875556			Shapiro-Wilk normality test					19 p( day1_1 , day3_11 ) 0.093 -0.069 0.254 -1.067974e+01 1.044398e-11
day1_1	0.386667								20 p( day1_1 , day3_12 ) 0.065 -0.063 0.194 -1.428999e+01 1.110223e-16
day1_1	1.07778		data: X[[i]]						21 p( day1_1 , day3_13 ) 0.065 -0.057 0.188 -1.495769e+01 0.000000e+00
day1_1	0.888333		W = 0.98055, p-value = 0.8154						22 p( day1_1 , day3_14 ) 0.033 -0.057 0.123 -2.198971e+01 0.000000e+00
day1_1	0.528333								23 p( day1_1 , day3_15 ) 0.021 -0.036 0.079 -3.519751e+01 0.000000e+00
day1_1	0.715								24 p( day1_1 , day3_16 ) 0.001 0.001 0.001 -5.204931e+03 0.000000e+00
day1_1	0.536667		$day1_12						25 p( day1_1 , day3_17 ) 0.182 -0.043 0.406 -6.008523e+00 5.648675e-04
day1_1	0.737222								26 p( day1_1 , day3_2 ) 0.001 -0.005 0.007 -3.613316e+02 0.000000e+00
day1_1	0.461667			Shapiro-Wilk normality test					27 p( day1_1 , day3_3 ) 0.098 -0.067 0.262 -1.035020e+01 2.225927e-10
day1_1	0.195								28 p( day1_1 , day3_4 ) 0.103 -0.065 0.272 -9.965586e+00 1.097120e-10
day1_1	1.02944		data: X[[i]]						29 p( day1_1 , day3_5 ) 0.088 -0.063 0.239 -1.152095e+01 2.124967e-13
day1_1	0.753333		W = 0.97967, p-value = 0.79						30 p( day1_1 , day3_6 ) 0.066 -0.064 0.196 -1.409285e+01 0.000000e+00
day1_1	1.18278								31 p( day1_1 , day3_7 ) 0.106 -0.074 0.286 -9.254136e+00 9.473613e-10
day1_2	0.0683333								32 p( day1_1 , day3_8 ) 0.253 -0.014 0.520 -3.919955e+00 9.853185e-02
day1_2	0.189444		$day1_13						33 p( day1_1 , day3_9 ) 0.137 -0.055 0.328 -8.022397e+00 1.809062e-07
day1_2	0.112222								34 p( day1_10 , day1_11 ) 0.353 0.059 0.646 -2.122967e+00 9.772668e-01
day1_2	0.0905556			Shapiro-Wilk normality test					35 p( day1_10 , day1_12 ) 0.217 -0.027 0.461 -4.903044e+00 9.110194e-03
day1_2	0.117778								36 p( day1_10 , day1_13 ) 0.216 -0.031 0.463 -4.872449e+00 9.064699e-03
day1_2	0.0483333		data: X[[i]]						37 p( day1_10 , day1_14 ) 0.150 -0.058 0.358 -7.107552e+00 2.912193e-06
day1_2	0.055		W = 0.98676, p-value = 0.9551						38 p( day1_10 , day1_15 ) 0.157 -0.056 0.370 -6.814778e+00 7.066185e-06
day1_2	0.0911111								39 p( day1_10 , day1_16 ) 0.027 -0.085 0.139 -1.786555e+01 0.000000e+00
day1_2	0.0688889								40 p( day1_10 , day1_17 ) 0.632 0.329 0.934 1.844237e+00 9.977441e-01
day1_2	0.126111		$day1_14						41 p( day1_10 , day1_2 ) 0.029 -0.095 0.153 -1.604942e+01 0.000000e+00
day1_2	0.119444								42 p( day1_10 , day1_3 ) 0.138 -0.066 0.341 -7.536726e+00 6.026778e-07
day1_2	0.05			Shapiro-Wilk normality test					43 p( day1_10 , day1_4 ) 0.151 -0.058 0.361 -7.049528e+00 3.195383e-06
day1_2	0.0955556								44 p( day1_10 , day1_5 ) 0.181 -0.049 0.410 -5.892933e+00 9.655973e-04
day1_2	0.116111		data: X[[i]]						45 p( day1_10 , day1_6 ) 0.191 -0.042 0.424 -5.603341e+00 1.523677e-03
day1_2	0.122222		W = 0.99109, p-value = 0.9941						46 p( day1_10 , day1_7 ) 0.331 0.040 0.622 -2.456834e+00 8.807268e-01
day1_2	0.0433333								47 p( day1_10 , day1_8 ) 0.490 0.178 0.802 -1.323828e-01 1.000000e+00
day1_2	0.0488889								48 p( day1_10 , day1_9 ) 0.420 0.113 0.727 -1.103451e+00 1.000000e+00
day1_2	0.103889		$day1_15						49 p( day1_10 , day3_1 ) 0.944 0.817 1.072 1.474114e+01 0.000000e+00
day1_2	0.14								50 p( day1_10 , day3_10 ) 0.600 0.296 0.903 1.387183e+00 9.999969e-01
day1_2	0.156667			Shapiro-Wilk normality test					51 p( day1_10 , day3_11 ) 0.361 0.063 0.660 -1.964851e+00 9.927158e-01
day1_2	0.05								52 p( day1_10 , day3_12 ) 0.231 -0.028 0.491 -4.376208e+00 3.459011e-02
day1_2	0.13		data: X[[i]]						53 p( day1_10 , day3_13 ) 0.244 -0.026 0.514 -4.013751e+00 8.164461e-02
day1_2	0.101667		W = 0.98237, p-value = 0.8647						54 p( day1_10 , day3_14 ) 0.131 -0.074 0.335 -7.633036e+00 8.530449e-07
day1_2	0.0777778								55 p( day1_10 , day3_15 ) 0.097 -0.077 0.270 -9.820233e+00 1.301638e-10
day1_2	0.0944444								56 p( day1_10 , day3_16 ) 0.025 -0.082 0.133 -1.862312e+01 0.000000e+00
day1_2	0.0988889		$day1_16						57 p( day1_10 , day3_17 ) 0.540 0.227 0.853 5.403707e-01 1.000000e+00
day1_2	0.118889								58 p( day1_10 , day3_2 ) 0.032 -0.100 0.164 -1.496922e+01 0.000000e+00
day1_2	0.108333			Shapiro-Wilk normality test					59 p( day1_10 , day3_3 ) 0.287 0.004 0.570 -3.183136e+00 4.139861e-01
day1_2	0.0183333								60 p( day1_10 , day3_4 ) 0.305 0.014 0.595 -2.843659e+00 6.515639e-01
day1_2	0.155		data: X[[i]]						61 p( day1_10 , day3_5 ) 0.320 0.029 0.612 -2.605854e+00 8.055489e-01
day1_2	0.09		W = 0.97336, p-value = 0.5968						62 p( day1_10 , day3_6 ) 0.244 -0.017 0.505 -4.144322e+00 6.174194e-02
day1_2	0.142778								63 p( day1_10 , day3_7 ) 0.324 0.025 0.623 -2.488383e+00 8.669655e-01
day1_3	0.112778								64 p( day1_10 , day3_8 ) 0.642 0.347 0.936 2.033844e+00 9.878869e-01
day1_3	0.237778		$day1_17						65 p( day1_10 , day3_9 ) 0.438 0.121 0.754 -8.350831e-01 1.000000e+00
day1_3	0.243333								66 p( day1_11 , day1_12 ) 0.347 0.054 0.639 -2.218555e+00 9.615056e-01
day1_3	0.191667			Shapiro-Wilk normality test					67 p( day1_11 , day1_13 ) 0.333 0.043 0.624 -2.427105e+00 8.935094e-01
day1_3	0.337222								68 p( day1_11 , day1_14 ) 0.247 -0.013 0.507 -4.119977e+00 6.422458e-02
day1_3	0.119444		data: X[[i]]						69 p( day1_11 , day1_15 ) 0.253 -0.009 0.516 -3.977655e+00 8.841501e-02
day1_3	0.176111		W = 0.95492, p-value = 0.1986						70 p( day1_11 , day1_16 ) 0.032 -0.096 0.160 -1.542703e+01 0.000000e+00
day1_3	0.435556								71 p( day1_11 , day1_17 ) 0.747 0.479 1.015 3.898758e+00 1.068859e-01
day1_3	0.187778								72 p( day1_11 , day1_2 ) 0.034 -0.094 0.163 -1.531758e+01 0.000000e+00
day1_3	0.278333		$day1_2						73 p( day1_11 , day1_3 ) 0.231 -0.022 0.485 -4.485410e+00 2.503288e-02
day1_3	0.303333								74 p( day1_11 , day1_4 ) 0.254 -0.008 0.516 -3.974227e+00 8.814842e-02
day1_3	0.0966667			Shapiro-Wilk normality test					75 p( day1_11 , day1_5 ) 0.294 0.017 0.571 -3.139125e+00 4.435248e-01
day1_3	0.182222								76 p( day1_11 , day1_6 ) 0.313 0.028 0.599 -2.767001e+00 7.030288e-01
day1_3	0.243889		data: X[[i]]						77 p( day1_11 , day1_7 ) 0.493 0.180 0.807 -9.222535e-02 1.000000e+00
day1_3	0.302778		W = 0.98195, p-value = 0.8539						78 p( day1_11 , day1_8 ) 0.633 0.337 0.929 1.897600e+00 9.959031e-01
day1_3	0.147778								79 p( day1_11 , day1_9 ) 0.567 0.259 0.875 9.255178e-01 1.000000e+00
day1_3	0.196667								80 p( day1_11 , day3_1 ) 0.980 0.908 1.053 2.800499e+01 0.000000e+00
day1_3	0.267222		$day1_3						81 p( day1_11 , day3_10 ) 0.741 0.477 1.005 3.864766e+00 1.136727e-01
day1_3	0.274444								82 p( day1_11 , day3_11 ) 0.497 0.184 0.809 -4.630056e-02 1.000000e+00
day1_3	0.286111			Shapiro-Wilk normality test					83 p( day1_11 , day3_12 ) 0.323 0.031 0.615 -2.561131e+00 8.276626e-01
day1_3	0.261111								84 p( day1_11 , day3_13 ) 0.330 0.030 0.630 -2.397234e+00 9.080667e-01
day1_3	0.325556		data: X[[i]]						85 p( day1_11 , day3_14 ) 0.200 -0.046 0.445 -5.171750e+00 4.215473e-03
day1_3	0.293889		W = 0.98803, p-value = 0.9716						86 p( day1_11 , day3_15 ) 0.156 -0.064 0.376 -6.604262e+00 6.004115e-05
day1_3	0.165556								87 p( day1_11 , day3_16 ) 0.030 -0.098 0.158 -1.550806e+01 0.000000e+00
day1_3	0.233889								88 p( day1_11 , day3_17 ) 0.670 0.378 0.962 2.461240e+00 8.805127e-01
day1_3	0.211111		$day1_4						89 p( day1_11 , day3_2 ) 0.040 -0.094 0.174 -1.449447e+01 1.110223e-16
day1_3	0.251667								90 p( day1_11 , day3_3 ) 0.399 0.088 0.711 -1.366117e+00 9.999986e-01
day1_3	0.142222			Shapiro-Wilk normality test					91 p( day1_11 , day3_4 ) 0.403 0.092 0.715 -1.313243e+00 9.999998e-01
day1_3	0.065								92 p( day1_11 , day3_5 ) 0.439 0.126 0.752 -8.241482e-01 1.000000e+00
day1_3	0.395556		data: X[[i]]						93 p( day1_11 , day3_6 ) 0.371 0.071 0.671 -1.818725e+00 9.980848e-01
day1_3	0.317778		W = 0.97407, p-value = 0.6183						94 p( day1_11 , day3_7 ) 0.443 0.130 0.757 -7.642342e-01 1.000000e+00
day1_3	0.266111								95 p( day1_11 , day3_8 ) 0.767 0.517 1.016 4.520007e+00 2.448705e-02
day1_4	0.158889								96 p( day1_11 , day3_9 ) 0.557 0.243 0.871 7.634138e-01 1.000000e+00
day1_4	0.253889		$day1_5						97 p( day1_12 , day1_13 ) 0.472 0.161 0.783 -3.786641e-01 1.000000e+00
day1_4	0.274444								98 p( day1_12 , day1_14 ) 0.373 0.075 0.670 -1.812661e+00 9.982356e-01
day1_4	0.175			Shapiro-Wilk normality test					99 p( day1_12 , day1_15 ) 0.380 0.081 0.679 -1.698647e+00 9.995221e-01
day1_4	0.272222								100 p( day1_12 , day1_16 ) 0.043 -0.086 0.172 -1.501609e+01 0.000000e+00
day1_4	0.131667		data: X[[i]]						101 p( day1_12 , day1_17 ) 0.835 0.607 1.063 6.208389e+00 5.622393e-04
day1_4	0.213333		W = 0.98103, p-value = 0.829						102 p( day1_12 , day1_2 ) 0.047 -0.087 0.182 -1.426682e+01 2.220446e-16
day1_4	0.335								103 p( day1_12 , day1_3 ) 0.375 0.075 0.675 -1.764477e+00 9.989194e-01
day1_4	0.183889								104 p( day1_12 , day1_4 ) 0.403 0.098 0.708 -1.349070e+00 9.999991e-01
day1_4	0.293889		$day1_6						105 p( day1_12 , day1_5 ) 0.451 0.141 0.761 -6.670014e-01 1.000000e+00
day1_4	0.178889								106 p( day1_12 , day1_6 ) 0.475 0.164 0.786 -3.453217e-01 1.000000e+00
day1_4	0.0994444			Shapiro-Wilk normality test					107 p( day1_12 , day1_7 ) 0.654 0.362 0.946 2.235843e+00 9.564425e-01
day1_4	0.204444								108 p( day1_12 , day1_8 ) 0.779 0.535 1.024 4.830633e+00 9.888327e-03
day1_4	0.306111		data: X[[i]]						109 p( day1_12 , day1_9 ) 0.693 0.411 0.975 2.901983e+00 6.075205e-01
day1_4	0.325556		W = 0.97154, p-value = 0.543						110 p( day1_12 , day3_1 ) 0.988 0.935 1.041 3.902167e+01 0.000000e+00
day1_4	0.265556								111 p( day1_12 , day3_10 ) 0.869 0.676 1.063 8.073205e+00 8.522707e-08
day1_4	0.182778								112 p( day1_12 , day3_11 ) 0.638 0.342 0.934 1.967871e+00 9.929201e-01
day1_4	0.38		$day1_7						113 p( day1_12 , day3_12 ) 0.467 0.154 0.780 -4.490468e-01 1.000000e+00
day1_4	0.323333								114 p( day1_12 , day3_13 ) 0.432 0.116 0.748 -9.150018e-01 1.000000e+00
day1_4	0.387778			Shapiro-Wilk normality test					115 p( day1_12 , day3_14 ) 0.306 0.018 0.593 -2.857321e+00 6.402040e-01
day1_4	0.19								116 p( day1_12 , day3_15 ) 0.226 -0.037 0.488 -4.418023e+00 3.017636e-02
day1_4	0.32		data: X[[i]]						117 p( day1_12 , day3_16 ) 0.039 -0.091 0.169 -1.497822e+01 2.220446e-16
day1_4	0.266111		W = 0.9738, p-value = 0.6103						118 p( day1_12 , day3_17 ) 0.783 0.533 1.034 4.781347e+00 1.207463e-02
day1_4	0.155								119 p( day1_12 , day3_2 ) 0.058 -0.085 0.201 -1.307734e+01 5.373479e-14
day1_4	0.216111								120 p( day1_12 , day3_3 ) 0.516 0.197 0.835 2.137326e-01 1.000000e+00
day1_4	0.248889		$day1_8						121 p( day1_12 , day3_4 ) 0.530 0.215 0.845 4.062846e-01 1.000000e+00
day1_4	0.24								122 p( day1_12 , day3_5 ) 0.561 0.249 0.872 8.213681e-01 1.000000e+00
day1_4	0.147778			Shapiro-Wilk normality test					123 p( day1_12 , day3_6 ) 0.497 0.184 0.810 -3.963717e-02 1.000000e+00
day1_4	0.148889								124 p( day1_12 , day3_7 ) 0.570 0.262 0.878 9.661559e-01 1.000000e+00
day1_4	0.418333		data: X[[i]]						125 p( day1_12 , day3_8 ) 0.872 0.687 1.057 8.497654e+00 1.037569e-08
day1_4	0.326667		W = 0.68949, p-value = 6.076e-07						126 p( day1_12 , day3_9 ) 0.667 0.375 0.959 2.416638e+00 8.988020e-01
day1_4	0.293333								127 p( day1_13 , day1_14 ) 0.408 0.104 0.712 -1.276557e+00 9.999998e-01
day1_5	0.175556								128 p( day1_13 , day1_15 ) 0.408 0.103 0.712 -1.283029e+00 9.999997e-01
day1_5	0.266667		$day1_9						129 p( day1_13 , day1_16 ) 0.050 -0.077 0.177 -1.501300e+01 0.000000e+00
day1_5	0.324444								130 p( day1_13 , day1_17 ) 0.840 0.619 1.061 6.517628e+00 7.974359e-05
day1_5	0.171111			Shapiro-Wilk normality test					131 p( day1_13 , day1_2 ) 0.057 -0.082 0.195 -1.357367e+01 0.000000e+00
day1_5	0.242778								132 p( day1_13 , day1_3 ) 0.404 0.098 0.711 -1.321478e+00 9.999991e-01
day1_5	0.123333		data: X[[i]]						133 p( day1_13 , day1_4 ) 0.438 0.129 0.748 -8.411803e-01 1.000000e+00
day1_5	0.170556		W = 0.98105, p-value = 0.8294						134 p( day1_13 , day1_5 ) 0.488 0.177 0.800 -1.591006e-01 1.000000e+00
day1_5	0.327778								135 p( day1_13 , day1_6 ) 0.506 0.192 0.820 7.900210e-02 1.000000e+00
day1_5	0.230556								136 p( day1_13 , day1_7 ) 0.680 0.394 0.966 2.656954e+00 7.712359e-01
day1_5	0.385		$day3_1						137 p( day1_13 , day1_8 ) 0.784 0.539 1.030 4.895168e+00 8.649114e-03
day1_5	0.201667								138 p( day1_13 , day1_9 ) 0.704 0.426 0.982 3.109686e+00 4.645985e-01
day1_5	0.131667			Shapiro-Wilk normality test					139 p( day1_13 , day3_1 ) 0.986 0.934 1.038 3.953007e+01 0.000000e+00
day1_5	0.207778								140 p( day1_13 , day3_10 ) 0.864 0.660 1.068 7.546875e+00 9.877062e-07
day1_5	0.323889		data: X[[i]]						141 p( day1_13 , day3_11 ) 0.655 0.365 0.946 2.259780e+00 9.508210e-01
day1_5	0.387778		W = 0.97325, p-value = 0.5935						142 p( day1_13 , day3_12 ) 0.483 0.171 0.796 -2.248031e-01 1.000000e+00
day1_5	0.184444								143 p( day1_13 , day3_13 ) 0.457 0.142 0.772 -5.775299e-01 1.000000e+00
day1_5	0.290556								144 p( day1_13 , day3_14 ) 0.344 0.048 0.640 -2.233817e+00 9.584395e-01
day1_5	0.34		$day3_10						145 p( day1_13 , day3_15 ) 0.269 -0.008 0.545 -3.538649e+00 2.242681e-01
day1_5	0.367222								146 p( day1_13 , day3_16 ) 0.036 -0.076 0.148 -1.749111e+01 0.000000e+00
day1_5	0.32			Shapiro-Wilk normality test					147 p( day1_13 , day3_17 ) 0.783 0.535 1.032 4.817989e+00 1.149753e-02
day1_5	0.178333								148 p( day1_13 , day3_2 ) 0.066 -0.082 0.215 -1.233579e+01 5.662137e-13
day1_5	0.285556		data: X[[i]]						149 p( day1_13 , day3_3 ) 0.558 0.244 0.871 7.777810e-01 1.000000e+00
day1_5	0.306111		W = 0.86993, p-value = 0.001157						150 p( day1_13 , day3_4 ) 0.564 0.255 0.874 8.801186e-01 1.000000e+00
day1_5	0.279444								151 p( day1_13 , day3_5 ) 0.586 0.280 0.892 1.188168e+00 1.000000e+00
day1_5	0.268889								152 p( day1_13 , day3_6 ) 0.533 0.223 0.844 4.523164e-01 1.000000e+00
day1_5	0.277778		$day3_11						153 p( day1_13 , day3_7 ) 0.598 0.294 0.901 1.360600e+00 9.999977e-01
day1_5	0.265								154 p( day1_13 , day3_8 ) 0.873 0.685 1.062 8.370194e+00 2.402897e-08
day1_5	0.129444			Shapiro-Wilk normality test					155 p( day1_13 , day3_9 ) 0.686 0.401 0.970 2.759153e+00 7.050505e-01
day1_5	0.0472222								156 p( day1_14 , day1_15 ) 0.497 0.185 0.809 -4.634663e-02 1.000000e+00
day1_5	0.445		data: X[[i]]						157 p( day1_14 , day1_16 ) 0.077 -0.078 0.232 -1.155129e+01 4.626299e-13
day1_5	0.341111		W = 0.97104, p-value = 0.5286						158 p( day1_14 , day1_17 ) 0.886 0.694 1.078 8.495115e+00 8.518081e-08
day1_5	0.310556								159 p( day1_14 , day1_2 ) 0.087 -0.079 0.253 -1.050429e+01 7.887435e-11
day1_6	0.218889								160 p( day1_14 , day1_3 ) 0.499 0.188 0.810 -1.326689e-02 1.000000e+00
day1_6	0.269444		$day3_12						161 p( day1_14 , day1_4 ) 0.533 0.222 0.844 4.520687e-01 1.000000e+00
day1_6	0.302778								162 p( day1_14 , day1_5 ) 0.590 0.285 0.895 1.246523e+00 1.000000e+00
day1_6	0.204444			Shapiro-Wilk normality test					163 p( day1_14 , day1_6 ) 0.608 0.307 0.910 1.520332e+00 9.999737e-01
day1_6	0.228889								164 p( day1_14 , day1_7 ) 0.771 0.521 1.020 4.589807e+00 1.931040e-02
day1_6	0.167778		data: X[[i]]						165 p( day1_14 , day1_8 ) 0.858 0.657 1.060 7.538621e+00 5.345914e-06
day1_6	0.179444		W = 0.93586, p-value = 0.05719						166 p( day1_14 , day1_9 ) 0.779 0.532 1.026 4.784362e+00 1.237282e-02
day1_6	0.386111								167 p( day1_14 , day3_1 ) 0.992 0.961 1.024 6.628914e+01 0.000000e+00
day1_6	0.239444								168 p( day1_14 , day3_10 ) 0.914 0.747 1.081 1.051220e+01 1.943253e-10
day1_6	0.280556		$day3_13						169 p( day1_14 , day3_11 ) 0.746 0.486 1.006 4.002066e+00 8.583015e-02
day1_6	0.292222								170 p( day1_14 , day3_12 ) 0.569 0.262 0.877 9.537181e-01 1.000000e+00
day1_6	0.157222			Shapiro-Wilk normality test					171 p( day1_14 , day3_13 ) 0.533 0.220 0.846 4.486431e-01 1.000000e+00
day1_6	0.246667								172 p( day1_14 , day3_14 ) 0.419 0.110 0.729 -1.101224e+00 1.000000e+00
day1_6	0.315556		data: X[[i]]						173 p( day1_14 , day3_15 ) 0.336 0.037 0.635 -2.320432e+00 9.350329e-01
day1_6	0.423333		W = 0.92387, p-value = 0.0265						174 p( day1_14 , day3_16 ) 0.056 -0.086 0.198 -1.323507e+01 3.996803e-15
day1_6	0.173889								175 p( day1_14 , day3_17 ) 0.838 0.619 1.057 6.537279e+00 1.082806e-04
day1_6	0.239444								176 p( day1_14 , day3_2 ) 0.093 -0.074 0.260 -1.029972e+01 3.589795e-11
day1_6	0.360556		$day3_14						177 p( day1_14 , day3_3 ) 0.627 0.327 0.927 1.791388e+00 9.985185e-01
day1_6	0.375								178 p( day1_14 , day3_4 ) 0.634 0.337 0.931 1.904497e+00 9.957649e-01
day1_6	0.376111			Shapiro-Wilk normality test					179 p( day1_14 , day3_5 ) 0.668 0.380 0.956 2.465434e+00 8.797938e-01
day1_6	0.177778								180 p( day1_14 , day3_6 ) 0.623 0.324 0.922 1.738314e+00 9.992029e-01
day1_6	0.293889		data: X[[i]]						181 p( day1_14 , day3_7 ) 0.684 0.402 0.966 2.754426e+00 7.105668e-01
day1_6	0.315		W = 0.92972, p-value = 0.03846						182 p( day1_14 , day3_8 ) 0.920 0.772 1.068 1.198148e+01 4.010681e-12
day1_6	0.244444								183 p( day1_14 , day3_9 ) 0.754 0.495 1.013 4.140992e+00 6.066756e-02
day1_6	0.380556								184 p( day1_15 , day1_16 ) 0.106 -0.071 0.283 -9.419242e+00 4.237951e-10
day1_6	0.251111		$day3_15						185 p( day1_15 , day1_17 ) 0.875 0.677 1.073 8.003587e+00 2.750942e-07
day1_6	0.266111								186 p( day1_15 , day1_2 ) 0.128 -0.072 0.328 -7.868291e+00 1.719194e-07
day1_6	0.173333			Shapiro-Wilk normality test					187 p( day1_15 , day1_3 ) 0.504 0.191 0.817 5.280408e-02 1.000000e+00
day1_6	0.0466667								188 p( day1_15 , day1_4 ) 0.537 0.225 0.850 5.022377e-01 1.000000e+00
day1_6	0.387778		data: X[[i]]						189 p( day1_15 , day1_5 ) 0.583 0.277 0.890 1.151210e+00 1.000000e+00
day1_6	0.282222		W = 0.89292, p-value = 0.00411						190 p( day1_15 , day1_6 ) 0.602 0.298 0.905 1.416785e+00 9.999972e-01
day1_6	0.331667								191 p( day1_15 , day1_7 ) 0.759 0.504 1.014 4.292060e+00 4.223219e-02
day1_7	0.239444								192 p( day1_15 , day1_8 ) 0.848 0.638 1.057 7.017699e+00 2.380265e-05
day1_7	0.259444		$day3_16						193 p( day1_15 , day1_9 ) 0.776 0.528 1.025 4.706598e+00 1.507782e-02
day1_7	0.366667								194 p( day1_15 , day3_1 ) 0.992 0.961 1.024 6.628914e+01 0.000000e+00
day1_7	0.331667			Shapiro-Wilk normality test					195 p( day1_15 , day3_10 ) 0.901 0.725 1.078 9.635867e+00 8.984791e-11
day1_7	0.284444								196 p( day1_15 , day3_11 ) 0.731 0.465 0.997 3.681186e+00 1.684729e-01
day1_7	0.202222		data: X[[i]]						197 p( day1_15 , day3_12 ) 0.572 0.265 0.880 9.941260e-01 1.000000e+00
day1_7	0.231111		W = 0.94077, p-value = 0.07872						198 p( day1_15 , day3_13 ) 0.541 0.228 0.854 5.535102e-01 1.000000e+00
day1_7	0.316111								199 p( day1_15 , day3_14 ) 0.429 0.114 0.743 -9.597173e-01 1.000000e+00
day1_7	0.230556								200 p( day1_15 , day3_15 ) 0.358 0.049 0.667 -1.938906e+00 9.947392e-01
day1_7	0.414444		$day3_17						201 p( day1_15 , day3_16 ) 0.072 -0.078 0.222 -1.206972e+01 3.811840e-12
day1_7	0.332222								202 p( day1_15 , day3_17 ) 0.826 0.599 1.053 6.085949e+00 3.695266e-04
day1_7	0.179444			Shapiro-Wilk normality test					203 p( day1_15 , day3_2 ) 0.114 -0.069 0.297 -8.913489e+00 1.662249e-08
day1_7	0.503333								204 p( day1_15 , day3_3 ) 0.619 0.316 0.922 1.662994e+00 9.996600e-01
day1_7	0.336111		data: X[[i]]						205 p( day1_15 , day3_4 ) 0.632 0.335 0.930 1.882885e+00 9.966494e-01
day1_7	0.508889		W = 0.9777, p-value = 0.7303						206 p( day1_15 , day3_5 ) 0.663 0.374 0.952 2.384694e+00 9.114695e-01
day1_7	0.22								207 p( day1_15 , day3_6 ) 0.614 0.313 0.916 1.603988e+00 9.998602e-01
day1_7	0.378333								208 p( day1_15 , day3_7 ) 0.680 0.397 0.963 2.686609e+00 7.551353e-01
day1_7	0.535		$day3_2						209 p( day1_15 , day3_8 ) 0.915 0.766 1.064 1.177074e+01 2.885470e-13
day1_7	0.362778								210 p( day1_15 , day3_9 ) 0.749 0.490 1.008 4.062987e+00 7.074627e-02
day1_7	0.471111			Shapiro-Wilk normality test					211 p( day1_16 , day1_17 ) 0.969 0.841 1.097 1.547530e+01 0.000000e+00
day1_7	0.258333								212 p( day1_16 , day1_2 ) 0.571 0.263 0.879 9.727763e-01 1.000000e+00
day1_7	0.341667		data: X[[i]]						213 p( day1_16 , day1_3 ) 0.937 0.805 1.069 1.396690e+01 0.000000e+00
day1_7	0.359444		W = 0.89315, p-value = 0.004164						214 p( day1_16 , day1_4 ) 0.974 0.903 1.044 2.830441e+01 0.000000e+00
day1_7	0.331111								215 p( day1_16 , day1_5 ) 0.950 0.825 1.075 1.524852e+01 0.000000e+00
day1_7	0.303333								216 p( day1_16 , day1_6 ) 0.967 0.852 1.082 1.713642e+01 0.000000e+00
day1_7	0.492222		$day3_3						217 p( day1_16 , day1_7 ) 0.995 0.976 1.014 1.103824e+02 0.000000e+00
day1_7	0.312222								218 p( day1_16 , day1_8 ) 0.973 0.857 1.089 1.724602e+01 0.000000e+00
day1_7	0.337778			Shapiro-Wilk normality test					219 p( day1_16 , day1_9 ) 0.972 0.880 1.063 2.175679e+01 0.000000e+00
day1_7	0.135								220 p( day1_16 , day3_1 ) 0.999 0.999 0.999 5.204931e+03 0.000000e+00
day1_7	0.393333		data: X[[i]]						221 p( day1_16 , day3_10 ) 0.976 0.872 1.079 1.939262e+01 0.000000e+00
day1_7	0.350556		W = 0.86312, p-value = 0.0008088						222 p( day1_16 , day3_11 ) 0.967 0.838 1.095 1.536350e+01 4.440892e-16
day1_7	0.405								223 p( day1_16 , day3_12 ) 0.933 0.770 1.095 1.127900e+01 6.392331e-12
day1_8	0.302778								224 p( day1_16 , day3_13 ) 0.936 0.790 1.081 1.268404e+01 2.109424e-15
day1_8	0.387778		$day3_4						225 p( day1_16 , day3_14 ) 0.908 0.738 1.078 1.016619e+01 5.817561e-10
day1_8	0.347222								226 p( day1_16 , day3_15 ) 0.845 0.632 1.057 6.861623e+00 2.533943e-05
day1_8	0.383889			Shapiro-Wilk normality test					227 p( day1_16 , day3_16 ) 0.373 0.068 0.678 -1.758602e+00 9.991004e-01
day1_8	0.416667								228 p( day1_16 , day3_17 ) 0.968 0.836 1.100 1.496922e+01 0.000000e+00
day1_8	0.251111		data: X[[i]]						229 p( day1_16 , day3_2 ) 0.543 0.232 0.854 5.848566e-01 1.000000e+00
day1_8	0.328333		W = 0.87832, p-value = 0.001817						230 p( day1_16 , day3_3 ) 0.977 0.901 1.052 2.668414e+01 0.000000e+00
day1_8	0.369444								231 p( day1_16 , day3_4 ) 0.979 0.917 1.042 3.240286e+01 0.000000e+00
day1_8	0.307222								232 p( day1_16 , day3_5 ) 0.977 0.912 1.041 3.139914e+01 0.000000e+00
day1_8	1.50222		$day3_5						233 p( day1_16 , day3_6 ) 0.953 0.819 1.087 1.427164e+01 0.000000e+00
day1_8	0.275								234 p( day1_16 , day3_7 ) 0.979 0.910 1.047 2.969653e+01 0.000000e+00
day1_8	0.284444			Shapiro-Wilk normality test					235 p( day1_16 , day3_8 ) 0.998 0.988 1.008 2.093351e+02 0.000000e+00
day1_8	0.448889								236 p( day1_16 , day3_9 ) 0.979 0.919 1.040 3.363513e+01 0.000000e+00
day1_8	0.405556		data: X[[i]]						237 p( day1_17 , day1_2 ) 0.031 -0.101 0.163 -1.500000e+01 3.330669e-16
day1_8	0.535556		W = 0.93651, p-value = 0.05962						238 p( day1_17 , day1_3 ) 0.116 -0.079 0.311 -8.324887e+00 2.156755e-08
day1_8	0.227778								239 p( day1_17 , day1_4 ) 0.120 -0.077 0.317 -8.165794e+00 1.985822e-07
day1_8	0.555								240 p( day1_17 , day1_5 ) 0.132 -0.077 0.342 -7.421831e+00 3.084983e-06
day1_8	0.431667		$day3_6						241 p( day1_17 , day1_6 ) 0.143 -0.076 0.362 -6.904986e+00 5.976589e-06
day1_8	0.390556								242 p( day1_17 , day1_7 ) 0.232 -0.033 0.498 -4.256781e+00 4.685471e-02
day1_8	0.547222			Shapiro-Wilk normality test					243 p( day1_17 , day1_8 ) 0.356 0.055 0.658 -2.016637e+00 9.894086e-01
day1_8	0.382222								244 p( day1_17 , day1_9 ) 0.307 0.023 0.591 -2.880978e+00 6.234443e-01
day1_8	0.445556		data: X[[i]]						245 p( day1_17 , day3_1 ) 0.860 0.669 1.052 7.952095e+00 2.748114e-07
day1_8	0.603333		W = 0.95907, p-value = 0.259						246 p( day1_17 , day3_10 ) 0.451 0.132 0.770 -6.478842e-01 1.000000e+00
day1_8	0.271111								247 p( day1_17 , day3_11 ) 0.260 -0.010 0.530 -3.764990e+00 1.405403e-01
day1_8	0.512778								248 p( day1_17 , day3_12 ) 0.178 -0.048 0.404 -6.027541e+00 5.840292e-04
day1_8	0.293333		$day3_7						249 p( day1_17 , day3_13 ) 0.185 -0.045 0.414 -5.814517e+00 8.119785e-04
day1_8	0.386111								250 p( day1_17 , day3_14 ) 0.115 -0.074 0.304 -8.633698e+00 8.508320e-07
day1_8	0.342778			Shapiro-Wilk normality test					251 p( day1_17 , day3_15 ) 0.079 -0.079 0.237 -1.125767e+01 6.340484e-13
day1_8	0.0422222								252 p( day1_17 , day3_16 ) 0.030 -0.098 0.158 -1.550806e+01 0.000000e+00
day1_8	0.652222		data: X[[i]]						253 p( day1_17 , day3_17 ) 0.402 0.096 0.709 -1.347026e+00 9.999986e-01
day1_8	0.417778		W = 0.83637, p-value = 0.0002131						254 p( day1_17 , day3_2 ) 0.033 -0.099 0.166 -1.492434e+01 0.000000e+00
day1_8	0.581667								255 p( day1_17 , day3_3 ) 0.226 -0.026 0.477 -4.615388e+00 2.049293e-02
day1_9	0.186667								256 p( day1_17 , day3_4 ) 0.238 -0.022 0.499 -4.251740e+00 4.613941e-02
day1_9	0.345		$day3_8						257 p( day1_17 , day3_5 ) 0.231 -0.024 0.487 -4.440517e+00 2.990333e-02
day1_9	0.285556								258 p( day1_17 , day3_6 ) 0.191 -0.043 0.425 -5.583526e+00 1.457226e-03
day1_9	0.247222			Shapiro-Wilk normality test					259 p( day1_17 , day3_7 ) 0.238 -0.030 0.506 -4.136957e+00 6.006294e-02
day1_9	0.255								260 p( day1_17 , day3_8 ) 0.478 0.165 0.791 -2.971872e-01 1.000000e+00
day1_9	0.296667		data: X[[i]]						261 p( day1_17 , day3_9 ) 0.317 0.031 0.604 -2.698405e+00 7.488764e-01
day1_9	0.306667		W = 0.59506, p-value = 3.252e-08						262 p( day1_2 , day1_3 ) 0.928 0.786 1.071 1.272779e+01 3.874678e-14
day1_9	0.510556								263 p( day1_2 , day1_4 ) 0.966 0.882 1.050 2.349578e+01 0.000000e+00
day1_9	0.557222								264 p( day1_2 , day1_5 ) 0.948 0.814 1.082 1.414247e+01 0.000000e+00
day1_9	0.502778		$day3_9						265 p( day1_2 , day1_6 ) 0.965 0.839 1.091 1.559082e+01 0.000000e+00
day1_9	0.446111								266 p( day1_2 , day1_7 ) 0.994 0.970 1.018 8.838621e+01 0.000000e+00
day1_9	0.128889			Shapiro-Wilk normality test					267 p( day1_2 , day1_8 ) 0.970 0.842 1.098 1.550806e+01 0.000000e+00
day1_9	0.582222								268 p( day1_2 , day1_9 ) 0.971 0.872 1.070 2.012395e+01 0.000000e+00
day1_9	0.423333		data: X[[i]]						269 p( day1_2 , day3_1 ) 0.999 0.999 0.999 5.204931e+03 0.000000e+00
day1_9	0.467778		W = 0.95601, p-value = 0.2129						270 p( day1_2 , day3_10 ) 0.976 0.872 1.079 1.939262e+01 0.000000e+00
day1_9	0.218889								271 p( day1_2 , day3_11 ) 0.968 0.840 1.096 1.542703e+01 2.220446e-16
day1_9	0.311111								272 p( day1_2 , day3_12 ) 0.929 0.764 1.093 1.101438e+01 1.913025e-12
day1_9	0.347222								273 p( day1_2 , day3_13 ) 0.926 0.774 1.078 1.186557e+01 1.387779e-13
day1_9	0.353889								274 p( day1_2 , day3_14 ) 0.891 0.707 1.075 9.004420e+00 1.605513e-09
day1_9	0.41								275 p( day1_2 , day3_15 ) 0.826 0.602 1.049 6.172393e+00 3.316358e-04
day1_9	0.307222								276 p( day1_2 , day3_16 ) 0.317 0.028 0.607 -2.671692e+00 7.635780e-01
day1_9	0.573333								277 p( day1_2 , day3_17 ) 0.968 0.836 1.100 1.496922e+01 0.000000e+00
day1_9	0.406667								278 p( day1_2 , day3_2 ) 0.481 0.165 0.797 -2.550287e-01 1.000000e+00
day1_9	0.269444								279 p( day1_2 , day3_3 ) 0.976 0.893 1.058 2.449463e+01 0.000000e+00
day1_9	0.211111								280 p( day1_2 , day3_4 ) 0.976 0.900 1.051 2.650956e+01 0.000000e+00
day1_9	0.400556								281 p( day1_2 , day3_5 ) 0.971 0.891 1.051 2.492209e+01 0.000000e+00
day1_9	0.431111								282 p( day1_2 , day3_6 ) 0.949 0.806 1.092 1.329909e+01 8.548717e-15
day1_9	0.309444								283 p( day1_2 , day3_7 ) 0.975 0.894 1.056 2.476479e+01 0.000000e+00
day1_9	0.075								284 p( day1_2 , day3_8 ) 0.996 0.978 1.014 1.147078e+02 0.000000e+00
day1_9	0.773333								285 p( day1_2 , day3_9 ) 0.971 0.887 1.055 2.380137e+01 0.000000e+00
day1_9	0.354444								286 p( day1_3 , day1_4 ) 0.538 0.228 0.848 5.129268e-01 1.000000e+00
day1_9	0.530556								287 p( day1_3 , day1_5 ) 0.589 0.282 0.896 1.225399e+00 1.000000e+00
day1_10	0.254444								288 p( day1_3 , day1_6 ) 0.602 0.299 0.905 1.425511e+00 9.999947e-01
day1_10	0.346111								289 p( day1_3 , day1_7 ) 0.777 0.527 1.026 4.692328e+00 1.564541e-02
day1_10	0.276667								290 p( day1_3 , day1_8 ) 0.865 0.665 1.065 7.714810e+00 4.308150e-07
day1_10	0.433889								291 p( day1_3 , day1_9 ) 0.795 0.553 1.038 5.150740e+00 4.548021e-03
day1_10	0.398889								292 p( day1_3 , day3_1 ) 0.995 0.973 1.017 9.357678e+01 0.000000e+00
day1_10	0.341667								293 p( day1_3 , day3_10 ) 0.919 0.755 1.083 1.081100e+01 8.794077e-12
day1_10	0.345556								294 p( day1_3 , day3_11 ) 0.744 0.480 1.007 3.910351e+00 9.983722e-02
day1_10	0.424444								295 p( day1_3 , day3_12 ) 0.565 0.257 0.874 8.977746e-01 1.000000e+00
day1_10	0.537222								296 p( day1_3 , day3_13 ) 0.525 0.209 0.841 3.397979e-01 1.000000e+00
day1_10	0.428889								297 p( day1_3 , day3_14 ) 0.409 0.099 0.718 -1.248858e+00 1.000000e+00
day1_10	0.526111								298 p( day1_3 , day3_15 ) 0.311 0.015 0.606 -2.714587e+00 7.329573e-01
day1_10	0.196111								299 p( day1_3 , day3_16 ) 0.034 -0.047 0.115 -2.439654e+01 0.000000e+00
day1_10	0.487778								300 p( day1_3 , day3_17 ) 0.841 0.619 1.063 6.501556e+00 1.266628e-04
day1_10	0.536667								301 p( day1_3 , day3_2 ) 0.079 -0.068 0.225 -1.216681e+01 8.579804e-13
day1_10	0.501111								302 p( day1_3 , day3_3 ) 0.623 0.320 0.926 1.718177e+00 9.994814e-01
day1_10	0.291111								303 p( day1_3 , day3_4 ) 0.631 0.332 0.930 1.857569e+00 9.973601e-01
day1_10	0.607778								304 p( day1_3 , day3_5 ) 0.667 0.375 0.959 2.421635e+00 8.971793e-01
day1_10	0.396111								305 p( day1_3 , day3_6 ) 0.618 0.316 0.921 1.652824e+00 9.997614e-01
day1_10	0.362778								306 p( day1_3 , day3_7 ) 0.692 0.410 0.973 2.883362e+00 6.206872e-01
day1_10	0.510556								307 p( day1_3 , day3_8 ) 0.931 0.789 1.073 1.281487e+01 6.217249e-15
day1_10	0.261111								308 p( day1_3 , day3_9 ) 0.757 0.497 1.018 4.178729e+00 5.535065e-02
day1_10	0.415								309 p( day1_4 , day1_5 ) 0.549 0.239 0.859 6.657186e-01 1.000000e+00
day1_10	0.312222								310 p( day1_4 , day1_6 ) 0.569 0.262 0.877 9.543405e-01 1.000000e+00
day1_10	0.237778								311 p( day1_4 , day1_7 ) 0.754 0.495 1.013 4.152971e+00 5.701203e-02
day1_10	0.467222								312 p( day1_4 , day1_8 ) 0.851 0.644 1.057 7.196268e+00 6.656089e-06
day1_10	0.360556								313 p( day1_4 , day1_9 ) 0.771 0.516 1.025 4.505059e+00 2.605389e-02
day1_10	0.412778								314 p( day1_4 , day3_1 ) 0.992 0.958 1.027 6.015641e+01 0.000000e+00
day1_10	0.325556								315 p( day1_4 , day3_10 ) 0.915 0.749 1.081 1.055396e+01 6.673972e-11
day1_10	0.0455556								316 p( day1_4 , day3_11 ) 0.719 0.448 0.990 3.414995e+00 2.798311e-01
day1_10	0.855556								317 p( day1_4 , day3_12 ) 0.534 0.222 0.846 4.567472e-01 1.000000e+00
day1_10	0.475								318 p( day1_4 , day3_13 ) 0.499 0.181 0.817 -1.299016e-02 1.000000e+00
day1_10	0.653889								319 p( day1_4 , day3_14 ) 0.387 0.082 0.692 -1.571107e+00 9.999165e-01
day1_11	0.189444								320 p( day1_4 , day3_15 ) 0.289 0.003 0.575 -3.122395e+00 4.570095e-01
day1_11	0.282778								321 p( day1_4 , day3_16 ) 0.012 -0.026 0.049 -5.536844e+01 0.000000e+00
day1_11	0.285556								322 p( day1_4 , day3_17 ) 0.837 0.616 1.059 6.434716e+00 2.953714e-05
day1_11	0.212222								323 p( day1_4 , day3_2 ) 0.052 -0.052 0.156 -1.823280e+01 0.000000e+00
day1_11	0.302222								324 p( day1_4 , day3_3 ) 0.615 0.311 0.919 1.603556e+00 9.998813e-01
day1_11	0.440556								325 p( day1_4 , day3_4 ) 0.611 0.307 0.915 1.543638e+00 9.999399e-01
day1_11	0.337778								326 p( day1_4 , day3_5 ) 0.646 0.350 0.941 2.080779e+00 9.830920e-01
day1_11	0.442222								327 p( day1_4 , day3_6 ) 0.600 0.295 0.904 1.385069e+00 9.999982e-01
day1_11	0.518889								328 p( day1_4 , day3_7 ) 0.657 0.365 0.948 2.274340e+00 9.479017e-01
day1_11	0.390556								329 p( day1_4 , day3_8 ) 0.918 0.763 1.074 1.136663e+01 4.330347e-11
day1_11	0.351667								330 p( day1_4 , day3_9 ) 0.736 0.467 1.006 3.709156e+00 1.564314e-01
day1_11	0.152778								331 p( day1_5 , day1_6 ) 0.520 0.209 0.831 2.719392e-01 1.000000e+00
day1_11	0.466667								332 p( day1_5 , day1_7 ) 0.711 0.438 0.985 3.267510e+00 3.594630e-01
day1_11	0.390556								333 p( day1_5 , day1_8 ) 0.820 0.594 1.045 6.002342e+00 1.944845e-04
day1_11	0.496111								334 p( day1_5 , day1_9 ) 0.737 0.470 1.004 3.755096e+00 1.435817e-01
day1_11	0.244444								335 p( day1_5 , day3_1 ) 0.989 0.942 1.036 4.420465e+01 0.000000e+00
day1_11	0.278889								336 p( day1_5 , day3_10 ) 0.898 0.719 1.077 9.386095e+00 3.306622e-10
day1_11	0.462778								337 p( day1_5 , day3_11 ) 0.684 0.401 0.967 2.751487e+00 7.130924e-01
day1_11	0.299444								338 p( day1_5 , day3_12 ) 0.500 0.185 0.815 0.000000e+00 1.000000e+00
day1_11	0.553889								339 p( day1_5 , day3_13 ) 0.467 0.148 0.786 -4.405994e-01 1.000000e+00
day1_11	0.214444								340 p( day1_5 , day3_14 ) 0.354 0.052 0.655 -2.057930e+00 9.857137e-01
day1_11	0.416667								341 p( day1_5 , day3_15 ) 0.267 -0.015 0.549 -3.497661e+00 2.451173e-01
day1_11	0.300556								342 p( day1_5 , day3_16 ) 0.034 -0.070 0.138 -1.889417e+01 0.000000e+00
day1_11	0.215								343 p( day1_5 , day3_17 ) 0.809 0.571 1.047 5.493378e+00 1.878541e-03
day1_11	0.298333								344 p( day1_5 , day3_2 ) 0.068 -0.081 0.217 -1.229113e+01 1.211031e-12
day1_11	0.352778								345 p( day1_5 , day3_3 ) 0.572 0.257 0.888 9.695990e-01 1.000000e+00
day1_11	0.350556								346 p( day1_5 , day3_4 ) 0.569 0.256 0.883 9.362677e-01 1.000000e+00
day1_11	0.265								347 p( day1_5 , day3_5 ) 0.608 0.303 0.912 1.499263e+00 9.999896e-01
day1_11	0.02								348 p( day1_5 , day3_6 ) 0.548 0.236 0.860 6.484889e-01 1.000000e+00
day1_11	0.459444								349 p( day1_5 , day3_7 ) 0.612 0.312 0.913 1.580407e+00 9.999271e-01
day1_11	0.343889								350 p( day1_5 , day3_8 ) 0.902 0.737 1.067 1.030998e+01 3.516654e-11
day1_11	0.39								351 p( day1_5 , day3_9 ) 0.701 0.418 0.984 3.009905e+00 5.324631e-01
day1_12	0.197222								352 p( day1_6 , day1_7 ) 0.687 0.402 0.971 2.771357e+00 6.976429e-01
day1_12	0.279444								353 p( day1_6 , day1_8 ) 0.814 0.588 1.041 5.869304e+00 9.453463e-04
day1_12	0.226667								354 p( day1_6 , day1_9 ) 0.726 0.454 0.998 3.514199e+00 2.348960e-01
day1_12	0.176111								355 p( day1_6 , day3_1 ) 0.990 0.947 1.033 4.850824e+01 0.000000e+00
day1_12	0.391667								356 p( day1_6 , day3_10 ) 0.896 0.720 1.073 9.498957e+00 6.356804e-09
day1_12	0.218333								357 p( day1_6 , day3_11 ) 0.662 0.371 0.952 2.350772e+00 9.233480e-01
day1_12	0.231111								358 p( day1_6 , day3_12 ) 0.485 0.171 0.800 -1.968513e-01 1.000000e+00
day1_12	0.333889								359 p( day1_6 , day3_13 ) 0.438 0.120 0.757 -8.173129e-01 1.000000e+00
day1_12	0.422222								360 p( day1_6 , day3_14 ) 0.314 0.023 0.605 -2.701727e+00 7.424976e-01
day1_12	0.353333								361 p( day1_6 , day3_15 ) 0.234 -0.038 0.506 -4.133390e+00 6.139481e-02
day1_12	0.23								362 p( day1_6 , day3_16 ) 0.024 -0.078 0.126 -1.980465e+01 0.000000e+00
day1_12	0.129444								363 p( day1_6 , day3_17 ) 0.799 0.553 1.045 5.142758e+00 4.604660e-03
day1_12	0.311111								364 p( day1_6 , day3_2 ) 0.052 -0.089 0.192 -1.348458e+01 2.109424e-15
day1_12	0.411667								365 p( day1_6 , day3_3 ) 0.546 0.227 0.865 6.084742e-01 1.000000e+00
day1_12	0.436111								366 p( day1_6 , day3_4 ) 0.546 0.229 0.863 6.122462e-01 1.000000e+00
day1_12	0.14								367 p( day1_6 , day3_5 ) 0.581 0.270 0.891 1.096195e+00 1.000000e+00
day1_12	0.268333								368 p( day1_6 , day3_6 ) 0.531 0.217 0.845 4.141044e-01 1.000000e+00
day1_12	0.433889								369 p( day1_6 , day3_7 ) 0.593 0.288 0.898 1.286934e+00 9.999999e-01
day1_12	0.36								370 p( day1_6 , day3_8 ) 0.891 0.715 1.068 9.370980e+00 3.608809e-10
day1_12	0.342222								371 p( day1_6 , day3_9 ) 0.693 0.406 0.980 2.844675e+00 6.460245e-01
day1_12	0.133889								372 p( day1_7 , day1_8 ) 0.664 0.372 0.955 2.373656e+00 9.170142e-01
day1_12	0.292222								373 p( day1_7 , day1_9 ) 0.563 0.252 0.875 8.609412e-01 1.000000e+00
day1_12	0.258333								374 p( day1_7 , day3_1 ) 0.975 0.885 1.065 2.230906e+01 0.000000e+00
day1_12	0.185556								375 p( day1_7 , day3_10 ) 0.765 0.505 1.024 4.316223e+00 4.094922e-02
day1_12	0.284444								376 p( day1_7 , day3_11 ) 0.499 0.184 0.814 -1.310363e-02 1.000000e+00
day1_12	0.247222								377 p( day1_7 , day3_12 ) 0.333 0.035 0.630 -2.384026e+00 9.121211e-01
day1_12	0.267778								378 p( day1_7 , day3_13 ) 0.316 0.018 0.614 -2.615522e+00 8.016533e-01
day1_12	0.24								379 p( day1_7 , day3_14 ) 0.188 -0.051 0.426 -5.547002e+00 1.391091e-03
day1_12	0.0333333								380 p( day1_7 , day3_15 ) 0.141 -0.069 0.351 -7.238299e+00 3.776188e-06
day1_12	0.320556								381 p( day1_7 , day3_16 ) 0.003 -0.011 0.017 -1.481351e+02 0.000000e+00
day1_12	0.366667								382 p( day1_7 , day3_17 ) 0.681 0.389 0.973 2.617866e+00 7.957366e-01
day1_12	0.31								383 p( day1_7 , day3_2 ) 0.011 -0.023 0.045 -6.049743e+01 0.000000e+00
day1_13	0.144444								384 p( day1_7 , day3_3 ) 0.396 0.080 0.712 -1.392373e+00 9.999987e-01
day1_13	0.247222								385 p( day1_7 , day3_4 ) 0.414 0.097 0.730 -1.153650e+00 1.000000e+00
day1_13	0.318333								386 p( day1_7 , day3_5 ) 0.427 0.113 0.741 -9.862309e-01 1.000000e+00
day1_13	0.187222								387 p( day1_7 , day3_6 ) 0.359 0.060 0.659 -1.983869e+00 9.917485e-01
day1_13	0.542778								388 p( day1_7 , day3_7 ) 0.431 0.115 0.747 -9.224239e-01 1.000000e+00
day1_13	0.205556								389 p( day1_7 , day3_8 ) 0.779 0.534 1.025 4.816470e+00 1.114139e-02
day1_13	0.333333								390 p( day1_7 , day3_9 ) 0.552 0.234 0.871 6.943888e-01 1.000000e+00
day1_13	0.481667								391 p( day1_8 , day1_9 ) 0.431 0.123 0.738 -9.528312e-01 1.000000e+00
day1_13	0.313333								392 p( day1_8 , day3_1 ) 0.934 0.778 1.090 1.175108e+01 2.349232e-13
day1_13	0.337778								393 p( day1_8 , day3_10 ) 0.620 0.316 0.924 1.670121e+00 9.997295e-01
day1_13	0.162778								394 p( day1_8 , day3_11 ) 0.361 0.065 0.657 -1.987623e+00 9.916625e-01
day1_13	0.119444								395 p( day1_8 , day3_12 ) 0.229 -0.031 0.488 -4.427241e+00 3.049893e-02
day1_13	0.328333								396 p( day1_8 , day3_13 ) 0.234 -0.031 0.500 -4.226631e+00 4.999384e-02
day1_13	0.435								397 p( day1_8 , day3_14 ) 0.122 -0.077 0.321 -8.049100e+00 1.626116e-07
day1_13	0.306667								398 p( day1_8 , day3_15 ) 0.104 -0.082 0.289 -9.059169e+00 1.527380e-08
day1_13	0.153333								399 p( day1_8 , day3_16 ) 0.026 -0.084 0.136 -1.826307e+01 0.000000e+00
day1_13	0.229444								400 p( day1_8 , day3_17 ) 0.553 0.237 0.868 7.076707e-01 1.000000e+00
day1_13	0.377778								401 p( day1_8 , day3_2 ) 0.031 -0.101 0.163 -1.500000e+01 0.000000e+00
day1_13	0.266111								402 p( day1_8 , day3_3 ) 0.290 0.003 0.577 -3.094639e+00 4.726184e-01
day1_13	0.4								403 p( day1_8 , day3_4 ) 0.302 0.012 0.592 -2.885350e+00 6.193975e-01
day1_13	0.117778								404 p( day1_8 , day3_5 ) 0.318 0.028 0.608 -2.649653e+00 7.760784e-01
day1_13	0.256111								405 p( day1_8 , day3_6 ) 0.256 -0.009 0.521 -3.902441e+00 1.043297e-01
day1_13	0.302778								406 p( day1_8 , day3_7 ) 0.316 0.022 0.610 -2.651060e+00 7.753074e-01
day1_13	0.167222								407 p( day1_8 , day3_8 ) 0.655 0.363 0.947 2.250183e+00 9.542924e-01
day1_13	0.202222								408 p( day1_8 , day3_9 ) 0.443 0.127 0.760 -7.568772e-01 1.000000e+00
day1_13	0.232222								409 p( day1_9 , day3_1 ) 0.963 0.869 1.057 2.078628e+01 0.000000e+00
day1_13	0.286667								410 p( day1_9 , day3_10 ) 0.669 0.377 0.962 2.451546e+00 8.843883e-01
day1_13	0.191667								411 p( day1_9 , day3_11 ) 0.439 0.131 0.748 -8.299837e-01 1.000000e+00
day1_13	0.0444444								412 p( day1_9 , day3_12 ) 0.294 0.012 0.577 -3.081310e+00 4.820999e-01
day1_13	0.363333								413 p( day1_9 , day3_13 ) 0.294 0.010 0.579 -3.059063e+00 5.012131e-01
day1_13	0.324444								414 p( day1_9 , day3_14 ) 0.185 -0.053 0.423 -5.596322e+00 1.361725e-03
day1_13	0.276111								415 p( day1_9 , day3_15 ) 0.140 -0.064 0.344 -7.476218e+00 1.844098e-06
day1_14	0.124444								416 p( day1_9 , day3_16 ) 0.016 -0.039 0.070 -3.766456e+01 0.000000e+00
day1_14	0.205								417 p( day1_9 , day3_17 ) 0.608 0.303 0.913 1.496139e+00 9.999734e-01
day1_14	0.212778								418 p( day1_9 , day3_2 ) 0.032 -0.065 0.130 -2.028942e+01 0.000000e+00
day1_14	0.223889								419 p( day1_9 , day3_3 ) 0.356 0.054 0.659 -2.009621e+00 9.905135e-01
day1_14	0.352778								420 p( day1_9 , day3_4 ) 0.374 0.069 0.679 -1.754224e+00 9.991873e-01
day1_14	0.119444								421 p( day1_9 , day3_5 ) 0.394 0.089 0.698 -1.477637e+00 9.999777e-01
day1_14	0.366111								422 p( day1_9 , day3_6 ) 0.321 0.035 0.608 -2.639976e+00 7.845112e-01
day1_14	0.298333								423 p( day1_9 , day3_7 ) 0.399 0.090 0.708 -1.383334e+00 9.999988e-01
day1_14	0.254444								424 p( day1_9 , day3_8 ) 0.709 0.436 0.983 3.239277e+00 3.815610e-01
day1_14	0.277222								425 p( day1_9 , day3_9 ) 0.509 0.195 0.823 1.183741e-01 1.000000e+00
day1_14	0.183889								426 p( day3_1 , day3_10 ) 0.095 -0.076 0.266 -1.001349e+01 7.001677e-11
day1_14	0.114444								427 p( day3_1 , day3_11 ) 0.025 -0.052 0.102 -2.620637e+01 0.000000e+00
day1_14	0.162778								428 p( day3_1 , day3_12 ) 0.021 -0.036 0.079 -3.519751e+01 0.000000e+00
day1_14	0.313889								429 p( day3_1 , day3_13 ) 0.019 -0.034 0.071 -3.867218e+01 0.000000e+00
day1_14	0.218333								430 p( day3_1 , day3_14 ) 0.006 -0.018 0.030 -8.838621e+01 0.000000e+00
day1_14	0.123333								431 p( day3_1 , day3_15 ) 0.005 -0.017 0.027 -9.357678e+01 0.000000e+00
day1_14	0.277222								432 p( day3_1 , day3_16 ) 0.001 0.001 0.001 -5.204931e+03 0.000000e+00
day1_14	0.325556								433 p( day3_1 , day3_17 ) 0.074 -0.063 0.211 -1.316212e+01 1.665335e-15
day1_14	0.383333								434 p( day3_1 , day3_2 ) 0.001 0.001 0.001 -5.204931e+03 0.000000e+00
day1_14	0.475556								435 p( day3_1 , day3_3 ) 0.034 -0.046 0.114 -2.462688e+01 0.000000e+00
day1_14	0.0961111								436 p( day3_1 , day3_4 ) 0.042 -0.053 0.138 -2.025594e+01 0.000000e+00
day1_14	0.319444								437 p( day3_1 , day3_5 ) 0.032 -0.048 0.112 -2.482274e+01 0.000000e+00
day1_14	0.273889								438 p( day3_1 , day3_6 ) 0.020 -0.041 0.080 -3.365780e+01 0.000000e+00
day1_14	0.156111								439 p( day3_1 , day3_7 ) 0.053 -0.057 0.163 -1.721426e+01 0.000000e+00
day1_14	0.191111								440 p( day3_1 , day3_8 ) 0.139 -0.067 0.345 -7.415517e+00 1.024487e-06
day1_14	0.246111								441 p( day3_1 , day3_9 ) 0.061 -0.055 0.177 -1.595038e+01 0.000000e+00
day1_14	0.227222								442 p( day3_10 , day3_11 ) 0.261 -0.010 0.533 -3.722514e+00 1.553418e-01
day1_14	0.158333								443 p( day3_10 , day3_12 ) 0.160 -0.065 0.384 -6.414249e+00 1.193488e-04
day1_14	0.00722222								444 p( day3_10 , day3_13 ) 0.188 -0.055 0.432 -5.421495e+00 2.223948e-03
day1_14	0.288889								445 p( day3_10 , day3_14 ) 0.089 -0.087 0.264 -9.909755e+00 7.596324e-11
day1_14	0.288333								446 p( day3_10 , day3_15 ) 0.068 -0.081 0.217 -1.224733e+01 1.121325e-13
day1_14	0.259444								447 p( day3_10 , day3_16 ) 0.017 -0.055 0.088 -2.871190e+01 0.000000e+00
day1_15	0.103889								448 p( day3_10 , day3_17 ) 0.448 0.136 0.760 -7.022208e-01 1.000000e+00
day1_15	0.225								449 p( day3_10 , day3_2 ) 0.027 -0.089 0.143 -1.724602e+01 0.000000e+00
day1_15	0.161111								450 p( day3_10 , day3_3 ) 0.218 -0.037 0.474 -4.667909e+00 1.610660e-02
day1_15	0.120556								451 p( day3_10 , day3_4 ) 0.234 -0.033 0.501 -4.217361e+00 5.196938e-02
day1_15	0.417778								452 p( day3_10 , day3_5 ) 0.243 -0.027 0.512 -4.040043e+00 7.720568e-02
day1_15	0.12								453 p( day3_10 , day3_6 ) 0.171 -0.056 0.398 -6.142521e+00 2.989971e-04
day1_15	0.262222								454 p( day3_10 , day3_7 ) 0.242 -0.039 0.523 -3.886027e+00 1.081381e-01
day1_15	0.252778								455 p( day3_10 , day3_8 ) 0.550 0.237 0.863 6.734679e-01 1.000000e+00
day1_15	0.281111								456 p( day3_10 , day3_9 ) 0.358 0.050 0.666 -1.944658e+00 9.942110e-01
day1_15	0.278889								457 p( day3_11 , day3_12 ) 0.350 0.054 0.646 -2.149238e+00 9.743877e-01
day1_15	0.195								458 p( day3_11 , day3_13 ) 0.328 0.033 0.622 -2.477303e+00 8.722477e-01
day1_15	0.115556								459 p( day3_11 , day3_14 ) 0.211 -0.036 0.459 -4.930315e+00 7.790404e-03
day1_15	0.245556								460 p( day3_11 , day3_15 ) 0.154 -0.065 0.374 -6.656618e+00 3.013260e-05
day1_15	0.34								461 p( day3_11 , day3_16 ) 0.030 -0.098 0.158 -1.550806e+01 0.000000e+00
day1_15	0.242778								462 p( day3_11 , day3_17 ) 0.668 0.378 0.958 2.448870e+00 8.850941e-01
day1_15	0.0944444								463 p( day3_11 , day3_2 ) 0.039 -0.095 0.173 -1.457475e+01 3.774758e-15
day1_15	0.280556								464 p( day3_11 , day3_3 ) 0.404 0.094 0.715 -1.305047e+00 9.999997e-01
day1_15	0.374444								465 p( day3_11 , day3_4 ) 0.416 0.105 0.726 -1.150104e+00 1.000000e+00
day1_15	0.492222								466 p( day3_11 , day3_5 ) 0.436 0.127 0.745 -8.753323e-01 1.000000e+00
day1_15	0.284444								467 p( day3_11 , day3_6 ) 0.382 0.082 0.682 -1.665869e+00 9.997142e-01
day1_15	0.0883333								468 p( day3_11 , day3_7 ) 0.449 0.137 0.761 -6.949794e-01 1.000000e+00
day1_15	0.289444								469 p( day3_11 , day3_8 ) 0.760 0.507 1.013 4.351450e+00 3.515769e-02
day1_15	0.191111								470 p( day3_11 , day3_9 ) 0.562 0.252 0.872 8.457928e-01 1.000000e+00
day1_15	0.107222								471 p( day3_12 , day3_13 ) 0.468 0.155 0.780 -4.362251e-01 1.000000e+00
day1_15	0.286111								472 p( day3_12 , day3_14 ) 0.365 0.065 0.665 -1.908730e+00 9.956826e-01
day1_15	0.232222								473 p( day3_12 , day3_15 ) 0.268 -0.008 0.543 -3.566608e+00 2.111577e-01
day1_15	0.321667								474 p( day3_12 , day3_16 ) 0.051 -0.090 0.192 -1.349856e+01 2.220446e-16
day1_15	0.176111								475 p( day3_12 , day3_17 ) 0.763 0.502 1.023 4.266254e+00 4.501141e-02
day1_15	0.0111111								476 p( day3_12 , day3_2 ) 0.084 -0.087 0.256 -1.024555e+01 3.818684e-10
day1_15	0.331111								477 p( day3_12 , day3_3 ) 0.561 0.251 0.870 8.264747e-01 1.000000e+00
day1_15	0.359444								478 p( day3_12 , day3_4 ) 0.565 0.258 0.873 8.990252e-01 1.000000e+00
day1_15	0.218889								479 p( day3_12 , day3_5 ) 0.584 0.278 0.891 1.165520e+00 1.000000e+00
day1_16	0.0794444								480 p( day3_12 , day3_6 ) 0.544 0.233 0.855 5.981250e-01 1.000000e+00
day1_16	0.0716667								481 p( day3_12 , day3_7 ) 0.612 0.309 0.915 1.568526e+00 9.999335e-01
day1_16	0.0594444								482 p( day3_12 , day3_8 ) 0.853 0.646 1.059 7.236359e+00 1.918301e-05
day1_16	0.0744444								483 p( day3_12 , day3_9 ) 0.680 0.393 0.967 2.654767e+00 7.762634e-01
day1_16	0.0966667								484 p( day3_13 , day3_14 ) 0.403 0.098 0.709 -1.338019e+00 9.999991e-01
day1_16	0.0322222								485 p( day3_13 , day3_15 ) 0.312 0.029 0.595 -2.814287e+00 6.689801e-01
day1_16	0.106111								486 p( day3_13 , day3_16 ) 0.052 -0.085 0.188 -1.388628e+01 0.000000e+00
day1_16	0.0944444								487 p( day3_13 , day3_17 ) 0.767 0.510 1.023 4.402598e+00 3.330418e-02
day1_16	0.0683333								488 p( day3_13 , day3_2 ) 0.093 -0.075 0.261 -1.023099e+01 5.011103e-11
day1_16	0.0972222								489 p( day3_13 , day3_3 ) 0.593 0.286 0.900 1.277411e+00 9.999996e-01
day1_16	0.0766667								490 p( day3_13 , day3_4 ) 0.596 0.292 0.901 1.335718e+00 9.999997e-01
day1_16	0.0444444								491 p( day3_13 , day3_5 ) 0.615 0.313 0.918 1.611408e+00 9.998309e-01
day1_16	0.0805556								492 p( day3_13 , day3_6 ) 0.571 0.259 0.882 9.610600e-01 1.000000e+00
day1_16	0.111111								493 p( day3_13 , day3_7 ) 0.642 0.344 0.939 2.011500e+00 9.895464e-01
day1_16	0.13								494 p( day3_13 , day3_8 ) 0.841 0.627 1.055 6.739982e+00 6.668020e-05
day1_16	0.0361111								495 p( day3_13 , day3_9 ) 0.697 0.416 0.978 2.967857e+00 5.623900e-01
day1_16	0.0822222								496 p( day3_14 , day3_15 ) 0.375 0.071 0.678 -1.748791e+00 9.991606e-01
day1_16	0.118333								497 p( day3_14 , day3_16 ) 0.063 -0.081 0.208 -1.281894e+01 2.686740e-14
day1_16	0.132222								498 p( day3_14 , day3_17 ) 0.870 0.671 1.068 7.863237e+00 2.962298e-07
day1_16	0.131667								499 p( day3_14 , day3_2 ) 0.119 -0.069 0.307 -8.581766e+00 8.020950e-09
day1_16	0.0494444								500 p( day3_14 , day3_3 ) 0.693 0.414 0.972 2.932210e+00 5.861944e-01
day1_16	0.119444								501 p( day3_14 , day3_4 ) 0.702 0.426 0.978 3.094816e+00 4.731382e-01
day1_16	0.0977778								502 p( day3_14 , day3_5 ) 0.721 0.448 0.993 3.426730e+00 2.766327e-01
day1_16	0.0411111								503 p( day3_14 , day3_6 ) 0.679 0.389 0.968 2.609874e+00 8.037274e-01
day1_16	0.0888889								504 p( day3_14 , day3_7 ) 0.748 0.484 1.011 3.968893e+00 8.743755e-02
day1_16	0.095								505 p( day3_14 , day3_8 ) 0.925 0.775 1.075 1.196976e+01 1.357470e-12
day1_16	0.138333								506 p( day3_14 , day3_9 ) 0.802 0.563 1.041 5.350399e+00 2.377194e-03
day1_16	0.065								507 p( day3_15 , day3_16 ) 0.099 -0.071 0.269 -9.987263e+00 2.359783e-10
day1_16	0.00666667								508 p( day3_15 , day3_17 ) 0.906 0.735 1.076 1.007549e+01 8.369107e-10
day1_16	0.211667								509 p( day3_15 , day3_2 ) 0.182 -0.049 0.413 -5.822466e+00 8.666802e-04
day1_16	0.148333								510 p( day3_15 , day3_3 ) 0.799 0.560 1.038 5.286518e+00 3.308278e-03
day1_16	0.115								511 p( day3_15 , day3_4 ) 0.791 0.549 1.033 5.090605e+00 5.919751e-03
day1_17	0.270556								512 p( day3_15 , day3_5 ) 0.793 0.550 1.037 5.100398e+00 5.194976e-03
day1_17	0.395556								513 p( day3_15 , day3_6 ) 0.757 0.493 1.021 4.117197e+00 6.358398e-02
day1_17	0.402222								514 p( day3_15 , day3_7 ) 0.808 0.567 1.049 5.414493e+00 2.075860e-03
day1_17	0.371111								515 p( day3_15 , day3_8 ) 0.940 0.820 1.060 1.545510e+01 0.000000e+00
day1_17	0.742778								516 p( day3_15 , day3_9 ) 0.842 0.626 1.057 6.715086e+00 8.847158e-05
day1_17	0.2								517 p( day3_16 , day3_17 ) 0.969 0.837 1.101 1.500000e+01 0.000000e+00
day1_17	0.504444								518 p( day3_16 , day3_2 ) 0.700 0.420 0.979 3.020791e+00 5.256539e-01
day1_17	0.628333								519 p( day3_16 , day3_3 ) 0.992 0.955 1.028 5.685166e+01 0.000000e+00
day1_17	0.512778								520 p( day3_16 , day3_4 ) 0.992 0.961 1.024 6.628914e+01 0.000000e+00
day1_17	0.710556								521 p( day3_16 , day3_5 ) 0.989 0.953 1.025 5.715414e+01 0.000000e+00
day1_17	0.411111								522 p( day3_16 , day3_6 ) 0.964 0.834 1.094 1.508568e+01 4.440892e-16
day1_17	0.414444								523 p( day3_16 , day3_7 ) 0.990 0.953 1.026 5.714524e+01 0.000000e+00
day1_17	0.393889								524 p( day3_16 , day3_8 ) 0.998 0.988 1.008 2.093351e+02 0.000000e+00
day1_17	0.793333								525 p( day3_16 , day3_9 ) 0.988 0.949 1.027 5.276139e+01 0.000000e+00
day1_17	0.460556								526 p( day3_17 , day3_2 ) 0.034 -0.098 0.167 -1.486556e+01 0.000000e+00
day1_17	0.228333								527 p( day3_17 , day3_3 ) 0.276 -0.001 0.554 -3.413315e+00 2.818244e-01
day1_17	0.395								528 p( day3_17 , day3_4 ) 0.296 0.013 0.578 -3.057046e+00 5.009361e-01
day1_17	0.862222								529 p( day3_17 , day3_5 ) 0.301 0.020 0.582 -2.996157e+00 5.442336e-01
day1_17	0.802778								530 p( day3_17 , day3_6 ) 0.241 -0.019 0.501 -4.220387e+00 5.093929e-02
day1_17	0.648333								531 p( day3_17 , day3_7 ) 0.317 0.024 0.611 -2.629776e+00 7.907254e-01
day1_17	0.213889								532 p( day3_17 , day3_8 ) 0.594 0.290 0.897 1.307301e+00 9.999997e-01
day1_17	0.872778								533 p( day3_17 , day3_9 ) 0.409 0.102 0.717 -1.249527e+00 9.999999e-01
day1_17	0.708889								534 p( day3_2 , day3_3 ) 0.967 0.883 1.050 2.364957e+01 0.000000e+00
day1_17	0.324444								535 p( day3_2 , day3_4 ) 0.967 0.889 1.044 2.544951e+01 0.000000e+00
day1_17	0.506111								536 p( day3_2 , day3_5 ) 0.966 0.888 1.044 2.526036e+01 0.000000e+00
day1_17	0.376667								537 p( day3_2 , day3_6 ) 0.935 0.786 1.085 1.230847e+01 4.352074e-14
day1_17	0.718889								538 p( day3_2 , day3_7 ) 0.969 0.890 1.048 2.510993e+01 0.000000e+00
day1_17	0.385								539 p( day3_2 , day3_8 ) 0.995 0.970 1.019 8.599141e+01 0.000000e+00
day1_17	0.0122222								540 p( day3_2 , day3_9 ) 0.974 0.906 1.042 2.946691e+01 0.000000e+00
day1_17	0.752778								541 p( day3_3 , day3_4 ) 0.504 0.193 0.816 5.961281e-02 1.000000e+00
day1_17	0.517778								542 p( day3_3 , day3_5 ) 0.524 0.211 0.837 3.300274e-01 1.000000e+00
day1_17	0.820556								543 p( day3_3 , day3_6 ) 0.473 0.160 0.786 -3.695289e-01 1.000000e+00
day3_1	1.20278								544 p( day3_3 , day3_7 ) 0.552 0.238 0.865 6.989355e-01 1.000000e+00
day3_1	1.17								545 p( day3_3 , day3_8 ) 0.794 0.551 1.037 5.109870e+00 5.523100e-03
day3_1	1.23389								546 p( day3_3 , day3_9 ) 0.629 0.327 0.932 1.810207e+00 9.984048e-01
day3_1	0.565556								547 p( day3_4 , day3_5 ) 0.521 0.209 0.833 2.850654e-01 1.000000e+00
day3_1	1.57667								548 p( day3_4 , day3_6 ) 0.470 0.159 0.781 -4.049558e-01 1.000000e+00
day3_1	0.838333								549 p( day3_4 , day3_7 ) 0.545 0.231 0.859 6.058183e-01 1.000000e+00
day3_1	1.05889								550 p( day3_4 , day3_8 ) 0.788 0.540 1.036 4.918474e+00 8.080555e-03
day3_1	1.27667								551 p( day3_4 , day3_9 ) 0.616 0.313 0.918 1.618842e+00 9.998431e-01
day3_1	1.08611								552 p( day3_5 , day3_6 ) 0.443 0.134 0.751 -7.836475e-01 1.000000e+00
day3_1	1.37833								553 p( day3_5 , day3_7 ) 0.510 0.197 0.822 1.322632e-01 1.000000e+00
day3_1	0.558333								554 p( day3_5 , day3_8 ) 0.781 0.535 1.027 4.825698e+00 1.118033e-02
day3_1	0.468889								555 p( day3_5 , day3_9 ) 0.605 0.302 0.909 1.471700e+00 9.999938e-01
day3_1	0.603889								556 p( day3_6 , day3_7 ) 0.563 0.254 0.872 8.632724e-01 1.000000e+00
day3_1	1.29222								557 p( day3_6 , day3_8 ) 0.835 0.619 1.051 6.555689e+00 5.159293e-05
day3_1	0.719444								558 p( day3_6 , day3_9 ) 0.651 0.357 0.945 2.173356e+00 9.696877e-01
day3_1	0.610556								559 p( day3_7 , day3_8 ) 0.778 0.521 1.035 4.572250e+00 2.112964e-02
day3_1	0.955556								560 p( day3_7 , day3_9 ) 0.588 0.279 0.897 1.203036e+00 1.000000e+00
day3_1	1.16556								561 p( day3_8 , day3_9 ) 0.313 0.030 0.597 -2.782110e+00 6.925098e-01
day3_1	0.930556
day3_1	0.735								#----Overall---------------------------------------------------------------------------#
day3_1	0.864444								Quantile p.Value
day3_1	1.28111								1 4.230308 0
day3_1	1.54833
day3_1	0.907778								#--------------------------------------------------------------------------------------#
day3_1	0.787222
day3_1	0.604444
day3_1	0.657778
day3_1	0.803333
day3_1	0.31
day3_1	0.835556
day3_1	0.813889
day3_1	1.23056
day3_2	0.0694444
day3_2	0.0961111
day3_2	0.0472222
day3_2	0.0522222
day3_2	0.0955556
day3_2	0.0638889
day3_2	0.0505556
day3_2	0.0744444
day3_2	0.0844444
day3_2	0.0916667
day3_2	0.223333
day3_2	0.0516667
day3_2	0.0966667
day3_2	0.0761111
day3_2	0.117778
day3_2	0.0911111
day3_2	0.0872222
day3_2	0.193333
day3_2	0.103889
day3_2	0.113889
day3_2	0.0666667
day3_2	0.106111
day3_2	0.164444
day3_2	0.185556
day3_2	0.134444
day3_2	0.102778
day3_2	0.0683333
day3_2	0.148889
day3_2	0.0938889
day3_2	0.0655556
day3_2	0.0783333
day3_2	0.141111
day3_3	0.382222
day3_3	0.227778
day3_3	0.404444
day3_3	0.205556
day3_3	0.352778
day3_3	0.193333
day3_3	0.23
day3_3	0.304444
day3_3	0.656667
day3_3	0.382778
day3_3	0.184444
day3_3	0.0938889
day3_3	0.207222
day3_3	0.223889
day3_3	0.255
day3_3	0.400556
day3_3	0.471111
day3_3	0.449444
day3_3	0.224444
day3_3	0.206111
day3_3	0.648889
day3_3	0.289444
day3_3	0.413333
day3_3	0.218333
day3_3	0.212222
day3_3	0.181667
day3_3	0.267778
day3_3	0.465
day3_3	0.242778
day3_3	0.154444
day3_3	0.187222
day3_3	0.792778
day3_4	0.204444
day3_4	0.234444
day3_4	0.274444
day3_4	0.145556
day3_4	0.257222
day3_4	0.212778
day3_4	0.322222
day3_4	0.385556
day3_4	0.877778
day3_4	0.266667
day3_4	0.518889
day3_4	0.0977778
day3_4	0.236667
day3_4	0.22
day3_4	0.349444
day3_4	0.403333
day3_4	0.305556
day3_4	0.432222
day3_4	0.195
day3_4	0.193889
day3_4	0.643333
day3_4	0.255
day3_4	0.38
day3_4	0.387778
day3_4	0.158889
day3_4	0.203333
day3_4	0.440556
day3_4	0.636111
day3_4	0.151667
day3_4	0.166111
day3_4	0.235556
day3_4	0.565556
day3_5	0.360556
day3_5	0.22
day3_5	0.176667
day3_5	0.215
day3_5	0.172778
day3_5	0.228889
day3_5	0.178889
day3_5	0.468889
day3_5	0.678333
day3_5	0.200556
day3_5	0.296111
day3_5	0.117778
day3_5	0.177222
day3_5	0.319444
day3_5	0.377222
day3_5	0.321667
day3_5	0.295
day3_5	0.506111
day3_5	0.238889
day3_5	0.228333
day3_5	0.387778
day3_5	0.276667
day3_5	0.551111
day3_5	0.541111
day3_5	0.216667
day3_5	0.355556
day3_5	0.385556
day3_5	0.652778
day3_5	0.102778
day3_5	0.284444
day3_5	0.470556
day3_5	0.347778
day3_6	0.257778
day3_6	0.226667
day3_6	0.251667
day3_6	0.102222
day3_6	0.197222
day3_6	0.168889
day3_6	0.160556
day3_6	0.401111
day3_6	0.672222
day3_6	0.168889
day3_6	0.185556
day3_6	0.162778
day3_6	0.235556
day3_6	0.216667
day3_6	0.320556
day3_6	0.411111
day3_6	0.344444
day3_6	0.548889
day3_6	0.304444
day3_6	0.218333
day3_6	0.396667
day3_6	0.183889
day3_6	0.293889
day3_6	0.385
day3_6	0.463889
day3_6	0.411667
day3_6	0.341111
day3_6	0.329444
day3_6	0.035
day3_6	0.300556
day3_6	0.3
day3_6	0.256667
day3_7	0.203889
day3_7	0.18
day3_7	0.995
day3_7	0.136667
day3_7	0.212778
day3_7	0.211111
day3_7	0.305556
day3_7	0.385
day3_7	0.312222
day3_7	0.222778
day3_7	0.168889
day3_7	0.268889
day3_7	0.280556
day3_7	0.276111
day3_7	0.627222
day3_7	0.508333
day3_7	0.215556
day3_7	0.384444
day3_7	0.237778
day3_7	0.274444
day3_7	0.305556
day3_7	0.354444
day3_7	0.573333
day3_7	0.638333
day3_7	0.363889
day3_7	0.699444
day3_7	0.383889
day3_7	0.315
day3_7	0.0944444
day3_7	0.288889
day3_7	0.302222
day3_7	0.291111
day3_8	0.456667
day3_8	0.528333
day3_8	0.808333
day3_8	0.443333
day3_8	0.348889
day3_8	0.307222
day3_8	0.502222
day3_8	0.607778
day3_8	0.287222
day3_8	2.49556
day3_8	0.455
day3_8	0.526667
day3_8	0.388889
day3_8	1.00333
day3_8	0.487778
day3_8	0.360556
day3_8	0.771667
day3_8	0.712778
day3_8	0.357778
day3_8	0.408333
day3_8	0.401111
day3_8	0.328333
day3_8	0.267222
day3_8	0.445
day3_8	0.608889
day3_8	0.668333
day3_8	0.385
day3_8	0.600556
day3_8	0.141111
day3_8	0.698889
day3_8	0.666111
day3_8	0.335
day3_9	0.251667
day3_9	0.556667
day3_9	0.622222
day3_9	0.245556
day3_9	0.166111
day3_9	0.331111
day3_9	0.333889
day3_9	0.516111
day3_9	0.309444
day3_9	0.328333
day3_9	0.363333
day3_9	0.0994444
day3_9	0.565556
day3_9	0.390556
day3_9	0.609444
day3_9	0.231667
day3_9	0.288333
day3_9	0.666667
day3_9	0.218889
day3_9	0.29
day3_9	0.223889
day3_9	0.625
day3_9	0.498333
day3_9	0.436111
day3_9	0.182778
day3_9	0.605556
day3_9	0.408333
day3_9	0.250556
day3_9	0.116111
day3_9	0.748333
day3_9	0.440556
day3_9	0.317222
day3_10	0.438889
day3_10	0.499444
day3_10	1.00667
day3_10	0.49
day3_10	0.398333
day3_10	0.263889
day3_10	0.578889
day3_10	0.433333
day3_10	0.412222
day3_10	0.45
day3_10	0.448333
day3_10	0.249444
day3_10	0.482778
day3_10	0.916111
day3_10	0.429444
day3_10	0.482222
day3_10	0.563333
day3_10	0.393333
day3_10	0.33
day3_10	0.499444
day3_10	0.336111
day3_10	0.404444
day3_10	0.385556
day3_10	0.324444
day3_10	0.345
day3_10	0.46
day3_10	0.493889
day3_10	0.537222
day3_10	0.0605556
day3_10	0.904444
day3_10	0.672778
day3_10	0.384444
day3_11	0.391667
day3_11	0.370556
day3_11	0.228333
day3_11	0.215
day3_11	0.291667
day3_11	0.409444
day3_11	0.201667
day3_11	0.28
day3_11	0.238333
day3_11	0.290556
day3_11	0.178333
day3_11	0.181667
day3_11	0.597222
day3_11	0.431667
day3_11	0.559444
day3_11	0.322222
day3_11	0.280556
day3_11	0.545556
day3_11	0.45
day3_11	0.55
day3_11	0.237778
day3_11	0.468889
day3_11	0.322778
day3_11	0.377778
day3_11	0.28
day3_11	0.383889
day3_11	0.333889
day3_11	0.227778
day3_11	0.0211111
day3_11	0.528333
day3_11	0.374444
day3_11	0.305
day3_12	0.143889
day3_12	0.271667
day3_12	0.208333
day3_12	0.26
day3_12	0.397778
day3_12	0.241667
day3_12	0.181111
day3_12	0.297778
day3_12	0.136111
day3_12	0.198889
day3_12	0.186667
day3_12	0.0694444
day3_12	0.438333
day3_12	0.376667
day3_12	0.403333
day3_12	0.153889
day3_12	0.385556
day3_12	0.19
day3_12	0.632778
day3_12	0.656111
day3_12	0.242222
day3_12	0.202778
day3_12	0.282222
day3_12	0.298889
day3_12	0.29
day3_12	0.477778
day3_12	0.318889
day3_12	0.137778
day3_12	0.01
day3_12	0.246667
day3_12	0.259444
day3_12	0.247778
day3_13	0.142778
day3_13	0.22
day3_13	0.178333
day3_13	0.123333
day3_13	0.263333
day3_13	0.488889
day3_13	0.19
day3_13	0.445556
day3_13	0.132778
day3_13	0.215556
day3_13	0.144444
day3_13	0.126667
day3_13	0.301111
day3_13	0.298333
day3_13	0.241111
day3_13	0.112222
day3_13	0.272778
day3_13	0.478889
day3_13	0.645
day3_13	0.545
day3_13	0.276111
day3_13	0.16
day3_13	0.346111
day3_13	0.403333
day3_13	0.552222
day3_13	0.221667
day3_13	0.158889
day3_13	0.134444
day3_13	0.0255556
day3_13	0.216667
day3_13	0.347222
day3_13	0.252778
day3_14	0.153889
day3_14	0.191111
day3_14	0.212222
day3_14	0.0955556
day3_14	0.2
day3_14	0.315
day3_14	0.231667
day3_14	0.416667
day3_14	0.12
day3_14	0.205
day3_14	0.141667
day3_14	0.0866667
day3_14	0.212222
day3_14	0.431667
day3_14	0.225
day3_14	0.132222
day3_14	0.21
day3_14	0.285
day3_14	0.530556
day3_14	0.190556
day3_14	0.224444
day3_14	0.206111
day3_14	0.235
day3_14	0.327778
day3_14	0.265
day3_14	0.151111
day3_14	0.133333
day3_14	0.112778
day3_14	0.0222222
day3_14	0.285
day3_14	0.242778
day3_14	0.184444
day3_15	0.221111
day3_15	0.225556
day3_15	0.123333
day3_15	0.0944444
day3_15	0.125556
day3_15	0.348889
day3_15	0.117778
day3_15	0.332222
day3_15	0.122222
day3_15	0.191111
day3_15	0.109444
day3_15	0.0733333
day3_15	0.157778
day3_15	0.392778
day3_15	0.232222
day3_15	0.0788889
day3_15	0.169444
day3_15	0.225556
day3_15	0.393889
day3_15	0.188889
day3_15	0.126667
day3_15	0.163889
day3_15	0.185
day3_15	0.199444
day3_15	0.426111
day3_15	0.145
day3_15	0.105556
day3_15	0.121111
day3_15	0.0194444
day3_15	0.169444
day3_15	0.179444
day3_15	0.16
day3_16	0.0566667
day3_16	0.0744444
day3_16	0.0461111
day3_16	0.05
day3_16	0.0683333
day3_16	0.0627778
day3_16	0.0394444
day3_16	0.0716667
day3_16	0.0422222
day3_16	0.112222
day3_16	0.06
day3_16	0.0416667
day3_16	0.15
day3_16	0.0933333
day3_16	0.142778
day3_16	0.0372222
day3_16	0.0466667
day3_16	0.119444
day3_16	0.138333
day3_16	0.0938889
day3_16	0.0538889
day3_16	0.0594444
day3_16	0.0644444
day3_16	0.101667
day3_16	0.130556
day3_16	0.06
day3_16	0.0572222
day3_16	0.0372222
day3_16	0.00722222
day3_16	0.0838889
day3_16	0.0944444
day3_16	0.0816667
day3_17	0.463889
day3_17	0.445556
day3_17	0.424444
day3_17	0.242222
day3_17	0.477778
day3_17	0.432778
day3_17	0.488889
day3_17	0.65
day3_17	0.306111
day3_17	0.757778
day3_17	0.231667
day3_17	0.185
day3_17	0.450556
day3_17	0.755556
day3_17	0.442222
day3_17	0.245556
day3_17	0.361667
day3_17	0.723889
day3_17	0.614444
day3_17	0.421667
day3_17	0.231111
day3_17	0.555
day3_17	0.636667
day3_17	0.530556
day3_17	0.601667
day3_17	0.332778
day3_17	0.338889
day3_17	0.235
day3_17	0.00611111
day3_17	0.362778
day3_17	0.335556
day3_17	0.489444
