# Supplementary material for: Preference of position in the proximity of various sugars revealed by location analysis of Drosophila melanogaster
Source: Sci Rep. 2024 May 17;14:11285. doi: 10.1038/s41598-024-61457-w (PMC11101431; doi:10.1038/s41598-024-61457-w)
Supplement: Supplementary file 1 — Supplementary Information 1. [file 41598_2024_61457_MOESM1_ESM.zip › Sorbitol-Kato-R2-Analyzed_data_20240430/Sup_Fig_5.xlsx]

## Sheet: Sup. Fig. 5a
group	titer		df<-read.csv("total_staying_time.csv",header=TRUE,sep=",")					#----Analysis--------------------------------------------------------------------------#								sorbitol vs agar
day1_1	1.78222		> tapply(df$titer, df$group, shapiro.test)					Comparison Estimator Lower Upper Statistic p.Value								day1		day3
day1_1	2.25944		$day1_1					1 p( day1_1 , day1_10 ) 0.216 -0.110 0.542 -3.886534e+00 1.512097e-01								average	SEM	average	SEM
day1_1	1.40167							2 p( day1_1 , day1_11 ) 0.004 -0.018 0.027 -9.876659e+01 0.000000e+00							1	1.47806	0.0960751	2.34437	0.223989
day1_1	1.24556			Shapiro-Wilk normality test				3 p( day1_1 , day1_12 ) 0.010 -0.039 0.060 -4.397371e+01 0.000000e+00							2	0.209672	0.0176354	0.175455	0.0104102
day1_1	1.29722							4 p( day1_1 , day1_13 ) 0.068 -0.147 0.283 -8.963155e+00 5.426177e-06							3	0.761869	0.0823593	0.578712	0.0551764
day1_1	1.60889		data: X[[i]]					5 p( day1_1 , day1_14 ) 0.060 -0.136 0.256 -9.994489e+00 1.282124e-07							4	0.529293	0.027267	0.516515	0.0374034
day1_1	1.53944		W = 0.93547, p-value = 0.1594					6 p( day1_1 , day1_15 ) 0.002 -0.011 0.015 -1.704127e+02 0.000000e+00							5	0.763712	0.0914353	0.584318	0.0419101
day1_1	1.03944							7 p( day1_1 , day1_16 ) 0.001 0.000 0.002 -4.315701e+03 0.000000e+00							6	0.62	0.0442022	0.494949	0.0366025
day1_1	1.30333							8 p( day1_1 , day1_17 ) 0.352 -0.024 0.728 -1.752024e+00 9.991423e-01							7	0.749268	0.0507629	0.589419	0.0324808
day1_1	1.46556		$day1_10					9 p( day1_1 , day1_2 ) 0.001 0.000 0.002 -4.315701e+03 0.000000e+00							8	0.86447	0.075131	1.12265	0.122803
day1_1	2.57							10 p( day1_1 , day1_3 ) 0.101 -0.132 0.335 -7.611459e+00 7.506796e-05							9	0.643333	0.0567504	0.722652	0.0680508
day1_1	2.25			Shapiro-Wilk normality test				11 p( day1_1 , day1_4 ) 0.002 -0.011 0.015 -1.704127e+02 0.000000e+00							10	1.02902	0.118582	1.20056	0.0963306
day1_1	1.48833							12 p( day1_1 , day1_5 ) 0.120 -0.141 0.380 -6.511587e+00 6.844756e-04							11	0.584141	0.0346373	0.585909	0.0419246
day1_1	1.75722		data: X[[i]]					13 p( day1_1 , day1_6 ) 0.025 -0.080 0.129 -2.026908e+01 0.000000e+00							12	0.529874	0.0348139	0.419116	0.025457
day1_1	1.79667		W = 0.85552, p-value = 0.004258					14 p( day1_1 , day1_7 ) 0.058 -0.087 0.203 -1.358901e+01 1.015521e-12							13	0.657854	0.0820528	0.507298	0.0528801
day1_1	0.978889							15 p( day1_1 , day1_8 ) 0.130 -0.108 0.368 -6.939087e+00 1.766323e-04							14	0.605202	0.089322	0.407045	0.027154
day1_1	1.26667							16 p( day1_1 , day1_9 ) 0.041 -0.076 0.159 -1.738584e+01 1.110223e-16							15	0.551742	0.0344656	0.44702	0.0373037
day1_1	1.01167		$day1_11					17 p( day1_1 , day3_1 ) 0.775 0.457 1.092 3.858876e+00 1.603874e-01							16	0.1925	0.0138965	0.162854	0.0228613
day1_1	1.41556							18 p( day1_1 , day3_10 ) 0.349 -0.029 0.728 -1.777745e+00 9.990043e-01							17	1.23	0.0786566	1.14116	0.0851292
day1_1	0.779444			Shapiro-Wilk normality test				19 p( day1_1 , day3_11 ) 0.014 -0.042 0.071 -3.851005e+01 0.000000e+00
day1_1	1.20556							20 p( day1_1 , day3_12 ) 0.001 0.000 0.002 -4.315701e+03 0.000000e+00
day1_1	1.05444		data: X[[i]]					21 p( day1_1 , day3_13 ) 0.019 -0.054 0.091 -2.972834e+01 0.000000e+00
day1_2	0.217778		W = 0.9656, p-value = 0.61					22 p( day1_1 , day3_14 ) 0.001 0.000 0.002 -4.315701e+03 0.000000e+00
day1_2	0.194444							23 p( day1_1 , day3_15 ) 0.002 -0.011 0.015 -1.704127e+02 0.000000e+00
day1_2	0.215556							24 p( day1_1 , day3_16 ) 0.001 0.000 0.002 -4.315701e+03 0.000000e+00
day1_2	0.138889		$day1_12					25 p( day1_1 , day3_17 ) 0.283 -0.067 0.633 -2.761792e+00 7.364257e-01
day1_2	0.180556							26 p( day1_1 , day3_2 ) 0.001 0.000 0.002 -4.315701e+03 0.000000e+00
day1_2	0.196111			Shapiro-Wilk normality test				27 p( day1_1 , day3_3 ) 0.031 -0.093 0.155 -1.693303e+01 5.551115e-16
day1_2	0.163333							28 p( day1_1 , day3_4 ) 0.012 -0.040 0.065 -4.159569e+01 0.000000e+00
day1_2	0.132778		data: X[[i]]					29 p( day1_1 , day3_5 ) 0.014 -0.042 0.071 -3.851005e+01 0.000000e+00
day1_2	0.169444		W = 0.84351, p-value = 0.002612					30 p( day1_1 , day3_6 ) 0.010 -0.039 0.060 -4.397371e+01 0.000000e+00
day1_2	0.18							31 p( day1_1 , day3_7 ) 0.006 -0.025 0.038 -6.982967e+01 0.000000e+00
day1_2	0.388889							32 p( day1_1 , day3_8 ) 0.262 -0.102 0.627 -2.907103e+00 6.443041e-01
day1_2	0.171111		$day1_13					33 p( day1_1 , day3_9 ) 0.062 -0.129 0.253 -1.022695e+01 1.219353e-07
day1_2	0.232222							34 p( day1_10 , day1_11 ) 0.188 -0.117 0.493 -4.563303e+00 4.216220e-02
day1_2	0.126111			Shapiro-Wilk normality test				35 p( day1_10 , day1_12 ) 0.165 -0.129 0.460 -5.070997e+00 1.387252e-02
day1_2	0.227222							36 p( day1_10 , day1_13 ) 0.242 -0.113 0.597 -3.243694e+00 4.331894e-01
day1_2	0.222222		data: X[[i]]					37 p( day1_10 , day1_14 ) 0.188 -0.128 0.504 -4.405926e+00 5.604125e-02
day1_2	0.241111		W = 0.66714, p-value = 7.686e-06					38 p( day1_10 , day1_15 ) 0.180 -0.123 0.482 -4.718789e+00 2.962952e-02
day1_2	0.315							39 p( day1_10 , day1_16 ) 0.001 0.000 0.002 -4.315701e+03 0.000000e+00
day1_2	0.232778							40 p( day1_10 , day1_17 ) 0.684 0.305 1.063 2.163116e+00 9.747289e-01
day1_2	0.126111		$day1_14					41 p( day1_10 , day1_2 ) 0.006 -0.025 0.038 -6.982967e+01 0.000000e+00
day1_2	0.1							42 p( day1_10 , day1_3 ) 0.339 -0.054 0.732 -1.827488e+00 9.981354e-01
day1_2	0.441111			Shapiro-Wilk normality test				43 p( day1_10 , day1_4 ) 0.171 -0.138 0.481 -4.736356e+00 2.840515e-02
day1_3	0.589444							44 p( day1_10 , day1_5 ) 0.320 -0.072 0.712 -2.044830e+00 9.882145e-01
day1_3	0.946111		data: X[[i]]					45 p( day1_10 , day1_6 ) 0.225 -0.130 0.581 -3.448416e+00 3.200834e-01
day1_3	0.577222		W = 0.5817, p-value = 8.483e-07					46 p( day1_10 , day1_7 ) 0.347 -0.046 0.740 -1.736132e+00 9.992973e-01
day1_3	0.444444							47 p( day1_10 , day1_8 ) 0.420 0.026 0.815 -8.997449e-01 1.000000e+00
day1_3	0.576111							48 p( day1_10 , day1_9 ) 0.250 -0.084 0.584 -3.342374e+00 3.761851e-01
day1_3	0.482778		$day1_15					49 p( day1_10 , day3_1 ) 0.907 0.703 1.111 8.878868e+00 1.215609e-06
day1_3	0.668333							50 p( day1_10 , day3_10 ) 0.618 0.231 1.004 1.359236e+00 9.999994e-01
day1_3	1.42			Shapiro-Wilk normality test				51 p( day1_10 , day3_11 ) 0.212 -0.117 0.540 -3.911056e+00 1.432645e-01
day1_3	0.461111							52 p( day1_10 , day3_12 ) 0.083 -0.108 0.274 -9.740226e+00 8.447077e-08
day1_3	0.601667		data: X[[i]]					53 p( day1_10 , day3_13 ) 0.149 -0.111 0.409 -6.021889e+00 1.897892e-03
day1_3	0.998333		W = 0.967, p-value = 0.6417					54 p( day1_10 , day3_14 ) 0.071 -0.095 0.238 -1.147185e+01 9.730809e-10
day1_3	0.661111							55 p( day1_10 , day3_15 ) 0.097 -0.097 0.292 -9.239438e+00 1.212530e-06
day1_3	0.602778							56 p( day1_10 , day3_16 ) 0.010 -0.039 0.060 -4.397371e+01 0.000000e+00
day1_3	0.450556		$day1_16					57 p( day1_10 , day3_17 ) 0.614 0.223 1.004 1.298322e+00 9.999998e-01
day1_3	1.68111							58 p( day1_10 , day3_2 ) 0.001 0.000 0.002 -4.315701e+03 0.000000e+00
day1_3	0.98			Shapiro-Wilk normality test				59 p( day1_10 , day3_3 ) 0.182 -0.106 0.469 -4.933755e+00 1.941374e-02
day1_3	0.672222							60 p( day1_10 , day3_4 ) 0.142 -0.115 0.398 -6.244305e+00 9.558491e-04
day1_3	0.447778		data: X[[i]]					61 p( day1_10 , day3_5 ) 0.205 -0.115 0.524 -4.121681e+00 9.752948e-02
day1_3	0.619444		W = 0.93668, p-value = 0.169					62 p( day1_10 , day3_6 ) 0.136 -0.128 0.401 -6.133378e+00 1.444786e-03
day1_3	0.666111							63 p( day1_10 , day3_7 ) 0.205 -0.119 0.529 -4.067180e+00 1.100151e-01
day1_3	1.74333							64 p( day1_10 , day3_8 ) 0.530 0.127 0.933 3.313989e-01 1.000000e+00
day1_3	0.471111		$day1_17					65 p( day1_10 , day3_9 ) 0.304 -0.084 0.691 -2.260746e+00 9.557176e-01
day1_4	0.521111							66 p( day1_11 , day1_12 ) 0.384 -0.010 0.779 -1.308286e+00 9.999999e-01
day1_4	0.583889			Shapiro-Wilk normality test				67 p( day1_11 , day1_13 ) 0.498 0.093 0.903 -2.276482e-02 1.000000e+00
day1_4	0.603333							68 p( day1_11 , day1_14 ) 0.393 -0.006 0.791 -1.203443e+00 1.000000e+00
day1_4	0.685556		data: X[[i]]					69 p( day1_11 , day1_15 ) 0.451 0.054 0.849 -5.443048e-01 1.000000e+00
day1_4	0.458333		W = 0.98245, p-value = 0.9499					70 p( day1_11 , day1_16 ) 0.004 -0.018 0.027 -9.876659e+01 0.000000e+00
day1_4	0.460556							71 p( day1_11 , day1_17 ) 0.945 0.792 1.098 1.299120e+01 7.262524e-12
day1_4	0.625556							72 p( day1_11 , day1_2 ) 0.019 -0.046 0.083 -3.333434e+01 0.000000e+00
day1_4	0.345		$day1_2					73 p( day1_11 , day1_3 ) 0.605 0.216 0.994 1.207944e+00 1.000000e+00
day1_4	0.448333							74 p( day1_11 , day1_4 ) 0.405 0.007 0.803 -1.065945e+00 1.000000e+00
day1_4	0.464444			Shapiro-Wilk normality test				75 p( day1_11 , day1_5 ) 0.572 0.171 0.974 8.027338e-01 1.000000e+00
day1_4	0.508889							76 p( day1_11 , day1_6 ) 0.517 0.102 0.931 1.779977e-01 1.000000e+00
day1_4	0.593889		data: X[[i]]					77 p( day1_11 , day1_7 ) 0.702 0.349 1.056 2.552651e+00 8.514511e-01
day1_4	0.575556		W = 0.86533, p-value = 0.006417					78 p( day1_11 , day1_8 ) 0.760 0.431 1.090 3.526270e+00 2.868567e-01
day1_4	0.407778							79 p( day1_11 , day1_9 ) 0.537 0.138 0.936 4.158348e-01 1.000000e+00
day1_4	0.609444							80 p( day1_11 , day3_1 ) 0.999 0.998 1.000 4.315701e+03 0.000000e+00
day1_4	0.781111		$day1_3					81 p( day1_11 , day3_10 ) 0.895 0.687 1.102 8.468700e+00 7.142273e-05
day1_4	0.53							82 p( day1_11 , day3_11 ) 0.500 0.098 0.902 0.000000e+00 1.000000e+00
day1_4	0.44			Shapiro-Wilk normality test				83 p( day1_11 , day3_12 ) 0.225 -0.091 0.542 -3.872561e+00 1.580547e-01
day1_4	0.54							84 p( day1_11 , day3_13 ) 0.344 -0.041 0.729 -1.806504e+00 9.984830e-01
day1_4	0.437778		data: X[[i]]					85 p( day1_11 , day3_14 ) 0.201 -0.096 0.499 -4.477220e+00 4.908507e-02
day1_4	0.248889		W = 0.7494, p-value = 8.925e-05					86 p( day1_11 , day3_15 ) 0.283 -0.066 0.632 -2.773881e+00 7.296720e-01
day1_4	0.775							87 p( day1_11 , day3_16 ) 0.021 -0.074 0.115 -2.256426e+01 0.000000e+00
day1_5	0.508889							88 p( day1_11 , day3_17 ) 0.913 0.726 1.101 9.823816e+00 1.389703e-07
day1_5	0.588889		$day1_4					89 p( day1_11 , day3_2 ) 0.001 0.000 0.002 -4.315701e+03 0.000000e+00
day1_5	0.628889							90 p( day1_11 , day3_3 ) 0.439 0.039 0.839 -6.796398e-01 1.000000e+00
day1_5	0.456111			Shapiro-Wilk normality test				91 p( day1_11 , day3_4 ) 0.369 -0.021 0.759 -1.499439e+00 9.999736e-01
day1_5	0.507778							92 p( day1_11 , day3_5 ) 0.465 0.065 0.865 -3.919467e-01 1.000000e+00
day1_5	0.508889		data: X[[i]]					93 p( day1_11 , day3_6 ) 0.322 -0.054 0.698 -2.107404e+00 9.819085e-01
day1_5	0.611111		W = 0.97414, p-value = 0.8045					94 p( day1_11 , day3_7 ) 0.494 0.091 0.897 -6.858791e-02 1.000000e+00
day1_5	0.868333							95 p( day1_11 , day3_8 ) 0.881 0.650 1.113 7.341090e+00 1.211273e-04
day1_5	0.488889							96 p( day1_11 , day3_9 ) 0.619 0.234 1.003 1.378033e+00 9.999993e-01
day1_5	0.606667		$day1_5					97 p( day1_12 , day1_13 ) 0.634 0.250 1.018 1.559195e+00 9.999619e-01
day1_5	0.677222							98 p( day1_12 , day1_14 ) 0.493 0.091 0.894 -8.032319e-02 1.000000e+00
day1_5	0.581667			Shapiro-Wilk normality test				99 p( day1_12 , day1_15 ) 0.594 0.195 0.993 1.050038e+00 1.000000e+00
day1_5	0.586667							100 p( day1_12 , day1_16 ) 0.008 -0.028 0.044 -6.096936e+01 0.000000e+00
day1_5	0.48		data: X[[i]]					101 p( day1_12 , day1_17 ) 0.959 0.835 1.082 1.655566e+01 0.000000e+00
day1_5	1.72889		W = 0.69243, p-value = 1.57e-05					102 p( day1_12 , day1_2 ) 0.021 -0.050 0.092 -3.004661e+01 0.000000e+00
day1_5	1.44778							103 p( day1_12 , day1_3 ) 0.724 0.374 1.074 2.857408e+00 6.763152e-01
day1_5	0.589444							104 p( day1_12 , day1_4 ) 0.524 0.123 0.925 2.642041e-01 1.000000e+00
day1_5	0.406667		$day1_6					105 p( day1_12 , day1_5 ) 0.713 0.361 1.064 2.699598e+00 7.739916e-01
day1_5	0.643889							106 p( day1_12 , day1_6 ) 0.675 0.306 1.044 2.110350e+00 9.818634e-01
day1_5	1.33167			Shapiro-Wilk normality test				107 p( day1_12 , day1_7 ) 0.825 0.543 1.108 5.133899e+00 1.172261e-02
day1_5	1.91556							108 p( day1_12 , day1_8 ) 0.816 0.509 1.123 4.595847e+00 3.708868e-02
day1_5	0.637778		data: X[[i]]					109 p( day1_12 , day1_9 ) 0.630 0.237 1.023 1.476781e+00 9.999784e-01
day1_6	0.591667		W = 0.70058, p-value = 1.99e-05					110 p( day1_12 , day3_1 ) 0.999 0.998 1.000 4.315701e+03 0.000000e+00
day1_6	0.671111							111 p( day1_12 , day3_10 ) 0.946 0.794 1.099 1.307406e+01 1.071920e-11
day1_6	0.649444							112 p( day1_12 , day3_11 ) 0.635 0.249 1.022 1.561073e+00 9.999476e-01
day1_6	0.535556		$day1_7					113 p( day1_12 , day3_12 ) 0.291 -0.058 0.641 -2.661496e+00 7.966696e-01
day1_6	0.585556							114 p( day1_12 , day3_13 ) 0.413 0.016 0.810 -9.754513e-01 1.000000e+00
day1_6	0.448333			Shapiro-Wilk normality test				115 p( day1_12 , day3_14 ) 0.262 -0.080 0.605 -3.097514e+00 5.226430e-01
day1_6	0.547778							116 p( day1_12 , day3_15 ) 0.354 -0.037 0.745 -1.660987e+00 9.997221e-01
day1_6	0.910556		data: X[[i]]					117 p( day1_12 , day3_16 ) 0.035 -0.123 0.193 -1.314357e+01 1.949729e-11
day1_6	0.51		W = 0.87578, p-value = 0.01005					118 p( day1_12 , day3_17 ) 0.955 0.823 1.086 1.543193e+01 7.993606e-15
day1_6	0.643333							119 p( day1_12 , day3_2 ) 0.004 -0.018 0.027 -9.876659e+01 0.000000e+00
day1_6	0.506111							120 p( day1_12 , day3_3 ) 0.506 0.100 0.913 6.801307e-02 1.000000e+00
day1_6	0.557222		$day1_8					121 p( day1_12 , day3_4 ) 0.440 0.041 0.839 -6.701434e-01 1.000000e+00
day1_6	0.616667							122 p( day1_12 , day3_5 ) 0.582 0.187 0.977 9.212957e-01 1.000000e+00
day1_6	0.364444			Shapiro-Wilk normality test				123 p( day1_12 , day3_6 ) 0.421 0.028 0.815 -8.901052e-01 1.000000e+00
day1_6	0.71							124 p( day1_12 , day3_7 ) 0.625 0.239 1.011 1.444371e+00 9.999958e-01
day1_6	0.562778		data: X[[i]]					125 p( day1_12 , day3_8 ) 0.930 0.719 1.140 9.116396e+00 6.902466e-06
day1_6	0.636667		W = 0.94343, p-value = 0.2328					126 p( day1_12 , day3_9 ) 0.768 0.445 1.090 3.697450e+00 2.129320e-01
day1_6	0.519444							127 p( day1_13 , day1_14 ) 0.381 -0.010 0.772 -1.355387e+00 9.999997e-01
day1_6	0.658333							128 p( day1_13 , day1_15 ) 0.470 0.072 0.868 -3.355563e-01 1.000000e+00
day1_6	0.47		$day1_9					129 p( day1_13 , day1_16 ) 0.007 -0.025 0.039 -6.905485e+01 0.000000e+00
day1_6	1.40944							130 p( day1_13 , day1_17 ) 0.878 0.602 1.155 6.098387e+00 2.185359e-03
day1_6	0.535556			Shapiro-Wilk normality test				131 p( day1_13 , day1_2 ) 0.019 -0.046 0.083 -3.333434e+01 0.000000e+00
day1_7	0.692778							132 p( day1_13 , day1_3 ) 0.593 0.201 0.985 1.057059e+00 1.000000e+00
day1_7	0.680556		data: X[[i]]					133 p( day1_13 , day1_4 ) 0.402 0.007 0.796 -1.109239e+00 1.000000e+00
day1_7	0.632222		W = 0.89774, p-value = 0.0268					134 p( day1_13 , day1_5 ) 0.544 0.145 0.944 4.955938e-01 1.000000e+00
day1_7	1.24722							135 p( day1_13 , day1_6 ) 0.515 0.112 0.919 1.713195e-01 1.000000e+00
day1_7	0.788333							136 p( day1_13 , day1_7 ) 0.699 0.337 1.062 2.454101e+00 8.938368e-01
day1_7	0.809444		$day3_1					137 p( day1_13 , day1_8 ) 0.731 0.362 1.101 2.792365e+00 7.181802e-01
day1_7	0.548889							138 p( day1_13 , day1_9 ) 0.521 0.115 0.926 2.272168e-01 1.000000e+00
day1_7	0.575			Shapiro-Wilk normality test				139 p( day1_13 , day3_1 ) 0.969 0.864 1.074 1.995312e+01 0.000000e+00
day1_7	1.08889							140 p( day1_13 , day3_10 ) 0.864 0.583 1.144 5.776890e+00 2.834719e-03
day1_7	0.796111		data: X[[i]]					141 p( day1_13 , day3_11 ) 0.501 0.100 0.902 1.148396e-02 1.000000e+00
day1_7	0.53		W = 0.88668, p-value = 0.01624					142 p( day1_13 , day3_12 ) 0.211 -0.101 0.522 -4.142637e+00 9.507449e-02
day1_7	0.563889							143 p( day1_13 , day3_13 ) 0.322 -0.050 0.695 -2.126213e+00 9.793968e-01
day1_7	0.842222							144 p( day1_13 , day3_14 ) 0.186 -0.114 0.486 -4.664454e+00 3.261897e-02
day1_7	0.656667		$day3_10					145 p( day1_13 , day3_15 ) 0.279 -0.077 0.635 -2.773047e+00 7.299136e-01
day1_7	0.451667							146 p( day1_13 , day3_16 ) 0.023 -0.081 0.126 -2.051718e+01 0.000000e+00
day1_7	0.642778			Shapiro-Wilk normality test				147 p( day1_13 , day3_17 ) 0.864 0.589 1.138 5.911882e+00 2.079622e-03
day1_7	0.859444							148 p( day1_13 , day3_2 ) 0.006 -0.025 0.038 -6.982967e+01 0.000000e+00
day1_7	0.530556		data: X[[i]]					149 p( day1_13 , day3_3 ) 0.421 0.019 0.824 -8.705588e-01 1.000000e+00
day1_7	0.740556		W = 0.93293, p-value = 0.1412					150 p( day1_13 , day3_4 ) 0.343 -0.041 0.727 -1.825260e+00 9.983461e-01
day1_7	0.537778							151 p( day1_13 , day3_5 ) 0.471 0.070 0.873 -3.213109e-01 1.000000e+00
day1_7	1.38611							152 p( day1_13 , day3_6 ) 0.291 -0.069 0.652 -2.580189e+00 8.400618e-01
day1_7	0.882778		$day3_11					153 p( day1_13 , day3_7 ) 0.494 0.094 0.894 -6.911985e-02 1.000000e+00
day1_8	1.13333							154 p( day1_13 , day3_8 ) 0.862 0.576 1.147 5.643344e+00 4.056882e-03
day1_8	0.792222			Shapiro-Wilk normality test				155 p( day1_13 , day3_9 ) 0.635 0.254 1.017 1.581920e+00 9.998929e-01
day1_8	0.846111							156 p( day1_14 , day1_15 ) 0.593 0.192 0.994 1.033433e+00 1.000000e+00
day1_8	1.28889		data: X[[i]]					157 p( day1_14 , day1_16 ) 0.014 -0.042 0.071 -3.851005e+01 0.000000e+00
day1_8	0.968333		W = 0.95068, p-value = 0.3258					158 p( day1_14 , day1_17 ) 0.907 0.664 1.150 7.481098e+00 1.109153e-04
day1_8	0.691111							159 p( day1_14 , day1_2 ) 0.025 -0.057 0.106 -2.596324e+01 0.000000e+00
day1_8	0.433889							160 p( day1_14 , day1_3 ) 0.707 0.338 1.076 2.497029e+00 8.777919e-01
day1_8	0.491111		$day3_12					161 p( day1_14 , day1_4 ) 0.535 0.132 0.939 3.882881e-01 1.000000e+00
day1_8	0.816111							162 p( day1_14 , day1_5 ) 0.690 0.317 1.064 2.269539e+00 9.539747e-01
day1_8	1.71278			Shapiro-Wilk normality test				163 p( day1_14 , day1_6 ) 0.666 0.290 1.043 1.969688e+00 9.936745e-01
day1_8	0.516111							164 p( day1_14 , day1_7 ) 0.795 0.474 1.117 4.100325e+00 1.046786e-01
day1_8	0.702778		data: X[[i]]					165 p( day1_14 , day1_8 ) 0.780 0.442 1.118 3.691067e+00 2.167797e-01
day1_8	0.72		W = 0.97514, p-value = 0.8259					166 p( day1_14 , day1_9 ) 0.620 0.227 1.013 1.360752e+00 9.999995e-01
day1_8	1.45222							167 p( day1_14 , day3_1 ) 0.971 0.863 1.080 1.937525e+01 8.881784e-16
day1_8	0.497222							168 p( day1_14 , day3_10 ) 0.895 0.644 1.145 7.025370e+00 1.984825e-04
day1_8	0.617222		$day3_13					169 p( day1_14 , day3_11 ) 0.610 0.215 1.004 1.239005e+00 1.000000e+00
day1_8	1.02667							170 p( day1_14 , day3_12 ) 0.315 -0.049 0.680 -2.262812e+00 9.551023e-01
day1_8	1.33722			Shapiro-Wilk normality test				171 p( day1_14 , day3_13 ) 0.421 0.029 0.814 -8.916440e-01 1.000000e+00
day1_8	0.778889							172 p( day1_14 , day3_14 ) 0.280 -0.080 0.640 -2.727462e+00 7.604865e-01
day1_8	0.372778		data: X[[i]]					173 p( day1_14 , day3_15 ) 0.380 -0.012 0.773 -1.362324e+00 9.999991e-01
day1_8	1.06833		W = 0.85519, p-value = 0.004199					174 p( day1_14 , day3_16 ) 0.037 -0.130 0.204 -1.237912e+01 1.999294e-10
day1_8	0.755							175 p( day1_14 , day3_17 ) 0.903 0.653 1.153 7.184542e+00 1.436527e-04
day1_9	0.716667							176 p( day1_14 , day3_2 ) 0.006 -0.025 0.038 -6.982967e+01 0.000000e+00
day1_9	0.417778		$day3_14					177 p( day1_14 , day3_3 ) 0.521 0.118 0.923 2.290830e-01 1.000000e+00
day1_9	0.418333							178 p( day1_14 , day3_4 ) 0.461 0.059 0.862 -4.359445e-01 1.000000e+00
day1_9	0.843889			Shapiro-Wilk normality test				179 p( day1_14 , day3_5 ) 0.576 0.178 0.975 8.550106e-01 1.000000e+00
day1_9	1.01778							180 p( day1_14 , day3_6 ) 0.412 0.017 0.807 -9.922190e-01 1.000000e+00
day1_9	0.702222		data: X[[i]]					181 p( day1_14 , day3_7 ) 0.630 0.242 1.018 1.496731e+00 9.999862e-01
day1_9	0.555		W = 0.98275, p-value = 0.9534					182 p( day1_14 , day3_8 ) 0.886 0.621 1.151 6.504313e+00 6.274075e-04
day1_9	0.306111							183 p( day1_14 , day3_9 ) 0.742 0.390 1.093 3.066534e+00 5.396640e-01
day1_9	1.19833							184 p( day1_15 , day1_16 ) 0.025 -0.061 0.111 -2.467886e+01 0.000000e+00
day1_9	0.551111		$day3_15					185 p( day1_15 , day1_17 ) 0.950 0.801 1.100 1.342666e+01 1.987188e-12
day1_9	0.403333							186 p( day1_15 , day1_2 ) 0.034 -0.066 0.134 -2.074849e+01 0.000000e+00
day1_9	0.642222			Shapiro-Wilk normality test				187 p( day1_15 , day1_3 ) 0.626 0.244 1.008 1.470881e+00 9.999776e-01
day1_9	0.667222							188 p( day1_15 , day1_4 ) 0.432 0.028 0.835 -7.538855e-01 1.000000e+00
day1_9	1.32556		data: X[[i]]					189 p( day1_15 , day1_5 ) 0.597 0.204 0.990 1.102361e+00 1.000000e+00
day1_9	0.461111		W = 0.9679, p-value = 0.6626					190 p( day1_15 , day1_6 ) 0.550 0.145 0.954 5.472884e-01 1.000000e+00
day1_9	0.406111							191 p( day1_15 , day1_7 ) 0.744 0.413 1.075 3.286969e+00 4.074531e-01
day1_9	0.522222							192 p( day1_15 , day1_8 ) 0.785 0.463 1.107 3.950620e+00 1.366687e-01
day1_9	0.799444		$day3_16					193 p( day1_15 , day1_9 ) 0.577 0.183 0.972 8.751467e-01 1.000000e+00
day1_9	0.527778							194 p( day1_15 , day3_1 ) 0.999 0.998 1.000 4.315701e+03 0.000000e+00
day1_9	0.677222			Shapiro-Wilk normality test				195 p( day1_15 , day3_10 ) 0.924 0.745 1.102 1.059221e+01 3.405497e-08
day1_9	0.339444							196 p( day1_15 , day3_11 ) 0.541 0.143 0.940 4.621561e-01 1.000000e+00
day1_9	0.654444		data: X[[i]]					197 p( day1_15 , day3_12 ) 0.250 -0.091 0.591 -3.272491e+00 4.131158e-01
day1_10	1.00167		W = 0.66671, p-value = 7.596e-06					198 p( day1_15 , day3_13 ) 0.355 -0.036 0.746 -1.649741e+00 9.997995e-01
day1_10	0.791667							199 p( day1_15 , day3_14 ) 0.231 -0.098 0.561 -3.633881e+00 2.377210e-01
day1_10	0.995556							200 p( day1_15 , day3_15 ) 0.320 -0.051 0.692 -2.157667e+00 9.752981e-01
day1_10	2.83111		$day3_17					201 p( day1_15 , day3_16 ) 0.027 -0.079 0.133 -1.988175e+01 0.000000e+00
day1_10	1.525							202 p( day1_15 , day3_17 ) 0.930 0.770 1.090 1.199746e+01 1.538703e-09
day1_10	0.780556			Shapiro-Wilk normality test				203 p( day1_15 , day3_2 ) 0.017 -0.045 0.078 -3.520072e+01 0.000000e+00
day1_10	1.48833							204 p( day1_15 , day3_3 ) 0.469 0.061 0.877 -3.387579e-01 1.000000e+00
day1_10	1.19889		data: X[[i]]					205 p( day1_15 , day3_4 ) 0.386 -0.013 0.786 -1.269735e+00 9.999997e-01
day1_10	0.968889		W = 0.93649, p-value = 0.1674					206 p( day1_15 , day3_5 ) 0.506 0.102 0.910 6.845683e-02 1.000000e+00
day1_10	0.570556							207 p( day1_15 , day3_6 ) 0.344 -0.046 0.734 -1.785217e+00 9.988430e-01
day1_10	0.755							208 p( day1_15 , day3_7 ) 0.535 0.133 0.938 3.891397e-01 1.000000e+00
day1_10	0.526667		$day3_2					209 p( day1_15 , day3_8 ) 0.919 0.727 1.112 9.703936e+00 1.154189e-06
day1_10	1.08778							210 p( day1_15 , day3_9 ) 0.667 0.301 1.034 2.036856e+00 9.888025e-01
day1_10	1.71444			Shapiro-Wilk normality test				211 p( day1_16 , day1_17 ) 0.999 0.998 1.000 4.315701e+03 0.000000e+00
day1_10	0.662222							212 p( day1_16 , day1_2 ) 0.527 0.128 0.925 3.005697e-01 1.000000e+00
day1_10	0.432778		data: X[[i]]					213 p( day1_16 , day1_3 ) 0.999 0.998 1.000 4.315701e+03 0.000000e+00
day1_10	0.946667		W = 0.90067, p-value = 0.03066					214 p( day1_16 , day1_4 ) 0.994 0.965 1.022 7.706051e+01 0.000000e+00
day1_10	1.60556							215 p( day1_16 , day1_5 ) 0.999 0.998 1.000 4.315701e+03 0.000000e+00
day1_10	1.11722							216 p( day1_16 , day1_6 ) 0.998 0.985 1.011 1.704127e+02 0.000000e+00
day1_10	0.431111		$day3_3					217 p( day1_16 , day1_7 ) 0.999 0.998 1.000 4.315701e+03 0.000000e+00
day1_10	0.413889							218 p( day1_16 , day1_8 ) 0.998 0.985 1.011 1.704127e+02 0.000000e+00
day1_10	0.792778			Shapiro-Wilk normality test				219 p( day1_16 , day1_9 ) 0.996 0.973 1.018 9.876659e+01 0.000000e+00
day1_11	0.612222							220 p( day1_16 , day3_1 ) 0.999 0.998 1.000 4.315701e+03 0.000000e+00
day1_11	0.660556		data: X[[i]]					221 p( day1_16 , day3_10 ) 0.999 0.998 1.000 4.315701e+03 0.000000e+00
day1_11	0.704444		W = 0.79032, p-value = 0.0003544					222 p( day1_16 , day3_11 ) 0.977 0.888 1.066 2.392298e+01 0.000000e+00
day1_11	0.391111							223 p( day1_16 , day3_12 ) 0.950 0.811 1.090 1.443740e+01 6.551019e-10
day1_11	0.597222							224 p( day1_16 , day3_13 ) 0.942 0.777 1.107 1.193812e+01 1.277506e-09
day1_11	0.761667		$day3_4					225 p( day1_16 , day3_14 ) 0.923 0.718 1.127 9.199782e+00 5.625414e-07
day1_11	0.742222							226 p( day1_16 , day3_15 ) 0.929 0.741 1.116 1.019660e+01 3.989313e-08
day1_11	0.386111			Shapiro-Wilk normality test				227 p( day1_16 , day3_16 ) 0.302 -0.061 0.664 -2.441179e+00 9.001463e-01
day1_11	0.743333							228 p( day1_16 , day3_17 ) 0.999 0.998 1.000 4.315701e+03 0.000000e+00
day1_11	0.546667		data: X[[i]]					229 p( day1_16 , day3_2 ) 0.404 0.003 0.805 -1.068760e+00 1.000000e+00
day1_11	0.477778		W = 0.85665, p-value = 0.00446					230 p( day1_16 , day3_3 ) 0.992 0.951 1.032 5.399537e+01 0.000000e+00
day1_11	0.591111							231 p( day1_16 , day3_4 ) 0.992 0.951 1.032 5.399537e+01 0.000000e+00
day1_11	0.496111							232 p( day1_16 , day3_5 ) 0.994 0.962 1.025 6.982967e+01 0.000000e+00
day1_11	0.382222		$day3_5					233 p( day1_16 , day3_6 ) 0.990 0.940 1.039 4.397371e+01 0.000000e+00
day1_11	0.458889							234 p( day1_16 , day3_7 ) 0.999 0.998 1.000 4.315701e+03 0.000000e+00
day1_11	0.490556			Shapiro-Wilk normality test				235 p( day1_16 , day3_8 ) 0.999 0.998 1.000 4.315701e+03 0.000000e+00
day1_11	0.760556							236 p( day1_16 , day3_9 ) 0.999 0.998 1.000 4.315701e+03 0.000000e+00
day1_11	0.785		data: X[[i]]					237 p( day1_17 , day1_2 ) 0.001 0.000 0.002 -4.315701e+03 0.000000e+00
day1_11	0.648889		W = 0.90703, p-value = 0.04119					238 p( day1_17 , day1_3 ) 0.176 -0.134 0.485 -4.677965e+00 3.222844e-02
day1_11	0.408333							239 p( day1_17 , day1_4 ) 0.035 -0.080 0.150 -1.808633e+01 1.110223e-16
day1_11	0.301667							240 p( day1_17 , day1_5 ) 0.186 -0.136 0.508 -4.353447e+00 6.062004e-02
day1_11	0.904444		$day3_6					241 p( day1_17 , day1_6 ) 0.082 -0.122 0.285 -9.158481e+00 2.531272e-07
day1_12	0.523333							242 p( day1_17 , day1_7 ) 0.151 -0.127 0.429 -5.605817e+00 4.452707e-03
day1_12	0.54			Shapiro-Wilk normality test				243 p( day1_17 , day1_8 ) 0.221 -0.101 0.543 -3.867304e+00 1.584384e-01
day1_12	0.668333							244 p( day1_17 , day1_9 ) 0.105 -0.115 0.325 -8.004123e+00 1.298107e-05
day1_12	0.260556		data: X[[i]]					245 p( day1_17 , day3_1 ) 0.870 0.634 1.105 7.005578e+00 1.848014e-04
day1_12	0.565556		W = 0.77961, p-value = 0.0002441					246 p( day1_17 , day3_10 ) 0.481 0.074 0.889 -2.035218e-01 1.000000e+00
day1_12	0.632222							247 p( day1_17 , day3_11 ) 0.062 -0.103 0.226 -1.187593e+01 9.174506e-11
day1_12	0.571111							248 p( day1_17 , day3_12 ) 0.012 -0.040 0.065 -4.159569e+01 0.000000e+00
day1_12	0.405556		$day3_7					249 p( day1_17 , day3_13 ) 0.058 -0.094 0.210 -1.294848e+01 4.753531e-12
day1_12	0.436111							250 p( day1_17 , day3_14 ) 0.008 -0.028 0.044 -6.096936e+01 0.000000e+00
day1_12	0.506111			Shapiro-Wilk normality test				251 p( day1_17 , day3_15 ) 0.027 -0.061 0.115 -2.403719e+01 0.000000e+00
day1_12	0.416667							252 p( day1_17 , day3_16 ) 0.002 -0.011 0.015 -1.704127e+02 0.000000e+00
day1_12	0.462222		data: X[[i]]					253 p( day1_17 , day3_17 ) 0.405 0.006 0.804 -1.062959e+00 1.000000e+00
day1_12	0.515556		W = 0.92622, p-value = 0.1023					254 p( day1_17 , day3_2 ) 0.001 0.000 0.002 -4.315701e+03 0.000000e+00
day1_12	0.37							255 p( day1_17 , day3_3 ) 0.072 -0.109 0.254 -1.050497e+01 5.448213e-09
day1_12	0.536111							256 p( day1_17 , day3_4 ) 0.035 -0.067 0.137 -2.026013e+01 0.000000e+00
day1_12	0.465		$day3_8					257 p( day1_17 , day3_5 ) 0.066 -0.098 0.230 -1.182769e+01 1.108794e-10
day1_12	0.670556							258 p( day1_17 , day3_6 ) 0.029 -0.065 0.122 -2.248110e+01 0.000000e+00
day1_12	0.541667			Shapiro-Wilk normality test				259 p( day1_17 , day3_7 ) 0.066 -0.104 0.236 -1.138247e+01 1.637608e-08
day1_12	0.635							260 p( day1_17 , day3_8 ) 0.382 -0.022 0.787 -1.298749e+00 9.999998e-01
day1_12	0.473333		data: X[[i]]					261 p( day1_17 , day3_9 ) 0.134 -0.139 0.408 -5.959900e+00 2.360802e-03
day1_12	0.365556		W = 0.84549, p-value = 0.002828					262 p( day1_2 , day1_3 ) 0.999 0.998 1.000 4.315701e+03 0.000000e+00
day1_12	1.09667							263 p( day1_2 , day1_4 ) 0.983 0.924 1.043 3.606612e+01 0.000000e+00
day1_13	0.541667							264 p( day1_2 , day1_5 ) 0.998 0.985 1.011 1.704127e+02 0.000000e+00
day1_13	0.532222		$day3_9					265 p( day1_2 , day1_6 ) 0.996 0.973 1.018 9.876659e+01 0.000000e+00
day1_13	0.690556							266 p( day1_2 , day1_7 ) 0.999 0.998 1.000 4.315701e+03 0.000000e+00
day1_13	0.245			Shapiro-Wilk normality test				267 p( day1_2 , day1_8 ) 0.994 0.965 1.022 7.706051e+01 0.000000e+00
day1_13	0.573333							268 p( day1_2 , day1_9 ) 0.981 0.914 1.049 3.199064e+01 0.000000e+00
day1_13	0.684444		data: X[[i]]					269 p( day1_2 , day3_1 ) 0.999 0.998 1.000 4.315701e+03 0.000000e+00
day1_13	0.605556		W = 0.70507, p-value = 2.272e-05					270 p( day1_2 , day3_10 ) 0.999 0.998 1.000 4.315701e+03 0.000000e+00
day1_13	1.99111							271 p( day1_2 , day3_11 ) 0.967 0.860 1.074 1.946128e+01 1.998401e-15
day1_13	0.643889							272 p( day1_2 , day3_12 ) 0.919 0.730 1.108 9.895294e+00 3.492213e-08
day1_13	0.511667							273 p( day1_2 , day3_13 ) 0.924 0.743 1.104 1.044712e+01 1.489026e-08
day1_13	0.419444							274 p( day1_2 , day3_14 ) 0.890 0.650 1.131 7.239206e+00 4.865709e-05
day1_13	0.51							275 p( day1_2 , day3_15 ) 0.897 0.675 1.119 7.964523e+00 8.536561e-05
day1_13	0.511667							276 p( day1_2 , day3_16 ) 0.272 -0.073 0.617 -2.953111e+00 6.134704e-01
day1_13	0.421111							277 p( day1_2 , day3_17 ) 0.999 0.998 1.000 4.315701e+03 0.000000e+00
day1_13	0.436111							278 p( day1_2 , day3_2 ) 0.380 -0.016 0.776 -1.349133e+00 9.999999e-01
day1_13	0.774444							279 p( day1_2 , day3_3 ) 0.976 0.892 1.060 2.526084e+01 0.000000e+00
day1_13	0.593889							280 p( day1_2 , day3_4 ) 0.971 0.874 1.068 2.161763e+01 0.000000e+00
day1_13	0.645556							281 p( day1_2 , day3_5 ) 0.986 0.931 1.040 3.964143e+01 0.000000e+00
day1_13	0.692778							282 p( day1_2 , day3_6 ) 0.967 0.867 1.067 2.079660e+01 0.000000e+00
day1_13	1.52611							283 p( day1_2 , day3_7 ) 0.992 0.956 1.028 6.096936e+01 0.000000e+00
day1_13	0.312222							284 p( day1_2 , day3_8 ) 0.998 0.985 1.011 1.704127e+02 0.000000e+00
day1_13	0.61							285 p( day1_2 , day3_9 ) 0.999 0.998 1.000 4.315701e+03 0.000000e+00
day1_14	0.577778							286 p( day1_3 , day1_4 ) 0.291 -0.059 0.642 -2.657632e+00 7.982887e-01
day1_14	0.515556							287 p( day1_3 , day1_5 ) 0.489 0.086 0.892 -1.257938e-01 1.000000e+00
day1_14	0.655556							288 p( day1_3 , day1_6 ) 0.405 0.006 0.804 -1.062959e+00 1.000000e+00
day1_14	0.243889							289 p( day1_3 , day1_7 ) 0.570 0.165 0.976 7.729555e-01 1.000000e+00
day1_14	0.492222							290 p( day1_3 , day1_8 ) 0.640 0.244 1.037 1.580195e+00 9.999247e-01
day1_14	0.472222							291 p( day1_3 , day1_9 ) 0.418 0.021 0.816 -9.155738e-01 1.000000e+00
day1_14	0.541111							292 p( day1_3 , day3_1 ) 0.959 0.841 1.076 1.738584e+01 8.881784e-16
day1_14	0.384444							293 p( day1_3 , day3_10 ) 0.806 0.503 1.109 4.503894e+00 4.671399e-02
day1_14	0.51							294 p( day1_3 , day3_11 ) 0.397 0.005 0.789 -1.175251e+00 1.000000e+00
day1_14	0.515							295 p( day1_3 , day3_12 ) 0.115 -0.103 0.333 -7.888950e+00 5.444135e-05
day1_14	0.512222							296 p( day1_3 , day3_13 ) 0.217 -0.103 0.537 -3.944065e+00 1.366188e-01
day1_14	0.402778							297 p( day1_3 , day3_14 ) 0.103 -0.099 0.305 -8.758349e+00 2.965827e-05
day1_14	0.702778							298 p( day1_3 , day3_15 ) 0.184 -0.108 0.476 -4.824749e+00 2.236035e-02
day1_14	0.361667							299 p( day1_3 , day3_16 ) 0.018 -0.064 0.099 -2.653197e+01 0.000000e+00
day1_14	0.340556							300 p( day1_3 , day3_17 ) 0.808 0.495 1.121 4.389773e+00 5.652859e-02
day1_14	1.33444							301 p( day1_3 , day3_2 ) 0.001 0.000 0.002 -4.315701e+03 0.000000e+00
day1_14	0.567778							302 p( day1_3 , day3_3 ) 0.316 -0.053 0.685 -2.223082e+00 9.643573e-01
day1_14	0.567222							303 p( day1_3 , day3_4 ) 0.240 -0.092 0.571 -3.506189e+00 2.927110e-01
day1_14	0.556667							304 p( day1_3 , day3_5 ) 0.366 -0.015 0.747 -1.572040e+00 9.999236e-01
day1_14	2.22667							305 p( day1_3 , day3_6 ) 0.214 -0.101 0.528 -4.060296e+00 1.102388e-01
day1_14	0.321667							306 p( day1_3 , day3_7 ) 0.368 -0.013 0.749 -1.548934e+00 9.999643e-01
day1_14	0.512222							307 p( day1_3 , day3_8 ) 0.760 0.405 1.115 3.270587e+00 4.154310e-01
day1_15	0.477222							308 p( day1_3 , day3_9 ) 0.527 0.123 0.930 2.968524e-01 1.000000e+00
day1_15	0.500556							309 p( day1_4 , day1_5 ) 0.690 0.331 1.050 2.358827e+00 9.300564e-01
day1_15	0.635							310 p( day1_4 , day1_6 ) 0.652 0.275 1.029 1.796159e+00 9.986366e-01
day1_15	0.218333							311 p( day1_4 , day1_7 ) 0.815 0.532 1.098 4.962889e+00 1.799354e-02
day1_15	0.446111							312 p( day1_4 , day1_8 ) 0.814 0.505 1.123 4.532244e+00 4.339680e-02
day1_15	0.662778							313 p( day1_4 , day1_9 ) 0.607 0.207 1.008 1.196084e+00 1.000000e+00
day1_15	0.605556							314 p( day1_4 , day3_1 ) 0.999 0.998 1.000 4.315701e+03 0.000000e+00
day1_15	0.388889							315 p( day1_4 , day3_10 ) 0.948 0.804 1.092 1.388388e+01 1.066280e-11
day1_15	0.527778							316 p( day1_4 , day3_11 ) 0.591 0.196 0.986 1.025861e+00 1.000000e+00
day1_15	0.684444							317 p( day1_4 , day3_12 ) 0.264 -0.075 0.604 -3.096794e+00 5.230721e-01
day1_15	0.518889							318 p( day1_4 , day3_13 ) 0.380 -0.013 0.773 -1.359968e+00 9.999997e-01
day1_15	0.597222							319 p( day1_4 , day3_14 ) 0.230 -0.095 0.555 -3.701795e+00 2.142718e-01
day1_15	0.636111							320 p( day1_4 , day3_15 ) 0.326 -0.063 0.716 -1.986638e+00 9.924019e-01
day1_15	0.376667							321 p( day1_4 , day3_16 ) 0.031 -0.109 0.171 -1.496794e+01 1.110223e-14
day1_15	0.370556							322 p( day1_4 , day3_17 ) 0.967 0.870 1.063 2.157629e+01 0.000000e+00
day1_15	0.717222							323 p( day1_4 , day3_2 ) 0.006 -0.025 0.038 -6.982967e+01 0.000000e+00
day1_15	0.705556							324 p( day1_4 , day3_3 ) 0.490 0.082 0.897 -1.130952e-01 1.000000e+00
day1_15	0.645556							325 p( day1_4 , day3_4 ) 0.405 0.009 0.801 -1.071383e+00 1.000000e+00
day1_15	0.82							326 p( day1_4 , day3_5 ) 0.570 0.175 0.966 7.925060e-01 1.000000e+00
day1_15	0.778333							327 p( day1_4 , day3_6 ) 0.386 -0.003 0.775 -1.302893e+00 9.999999e-01
day1_15	0.245556							328 p( day1_4 , day3_7 ) 0.599 0.210 0.989 1.135887e+00 1.000000e+00
day1_15	0.58							329 p( day1_4 , day3_8 ) 0.934 0.737 1.131 9.838261e+00 6.101682e-08
day1_16	0.215							330 p( day1_4 , day3_9 ) 0.753 0.427 1.079 3.464658e+00 3.132535e-01
day1_16	0.171111							331 p( day1_5 , day1_6 ) 0.452 0.052 0.853 -5.293705e-01 1.000000e+00
day1_16	0.263889							332 p( day1_5 , day1_7 ) 0.614 0.210 1.017 1.256476e+00 1.000000e+00
day1_16	0.0744444							333 p( day1_5 , day1_8 ) 0.649 0.245 1.052 1.644964e+00 9.997893e-01
day1_16	0.188333							334 p( day1_5 , day1_9 ) 0.449 0.041 0.858 -5.525100e-01 1.000000e+00
day1_16	0.245							335 p( day1_5 , day3_1 ) 0.950 0.822 1.079 1.563231e+01 3.093081e-13
day1_16	0.191111							336 p( day1_5 , day3_10 ) 0.814 0.495 1.133 4.395193e+00 5.721471e-02
day1_16	0.116111							337 p( day1_5 , day3_11 ) 0.419 0.021 0.818 -9.021914e-01 1.000000e+00
day1_16	0.173889							338 p( day1_5 , day3_12 ) 0.130 -0.104 0.364 -7.050982e+00 2.327163e-04
day1_16	0.234444							339 p( day1_5 , day3_13 ) 0.236 -0.095 0.566 -3.573722e+00 2.636194e-01
day1_16	0.157222							340 p( day1_5 , day3_14 ) 0.101 -0.107 0.310 -8.538215e+00 3.677947e-05
day1_16	0.222778							341 p( day1_5 , day3_15 ) 0.218 -0.103 0.539 -3.919590e+00 1.427336e-01
day1_16	0.237778							342 p( day1_5 , day3_16 ) 0.022 -0.077 0.121 -2.151854e+01 0.000000e+00
day1_16	0.139444							343 p( day1_5 , day3_17 ) 0.816 0.493 1.140 4.359161e+00 6.167961e-02
day1_16	0.174444							344 p( day1_5 , day3_2 ) 0.001 0.000 0.002 -4.315701e+03 0.000000e+00
day1_16	0.385							345 p( day1_5 , day3_3 ) 0.331 -0.044 0.705 -2.016316e+00 9.901446e-01
day1_16	0.223889							346 p( day1_5 , day3_4 ) 0.254 -0.086 0.594 -3.226276e+00 4.417214e-01
day1_16	0.181111							347 p( day1_5 , day3_5 ) 0.372 -0.012 0.756 -1.487395e+00 9.999951e-01
day1_16	0.227222							348 p( day1_5 , day3_6 ) 0.212 -0.097 0.520 -4.165837e+00 8.947494e-02
day1_16	0.136667							349 p( day1_5 , day3_7 ) 0.394 0.004 0.783 -1.219485e+00 1.000000e+00
day1_16	0.101111							350 p( day1_5 , day3_8 ) 0.791 0.443 1.140 3.731878e+00 1.998724e-01
day1_16	0.175							351 p( day1_5 , day3_9 ) 0.549 0.144 0.953 5.356445e-01 1.000000e+00
day1_17	1.29722							352 p( day1_6 , day1_7 ) 0.702 0.341 1.064 2.496499e+00 8.774267e-01
day1_17	1.15389							353 p( day1_6 , day1_8 ) 0.733 0.357 1.110 2.762483e+00 7.370635e-01
day1_17	1.41389							354 p( day1_6 , day1_9 ) 0.510 0.093 0.928 1.104059e-01 1.000000e+00
day1_17	0.849444							355 p( day1_6 , day3_1 ) 0.988 0.929 1.046 3.705116e+01 0.000000e+00
day1_17	1.23222							356 p( day1_6 , day3_10 ) 0.901 0.676 1.126 7.949090e+00 2.622835e-05
day1_17	1.85278							357 p( day1_6 , day3_11 ) 0.488 0.075 0.900 -1.340365e-01 1.000000e+00
day1_17	1.56167							358 p( day1_6 , day3_12 ) 0.143 -0.104 0.389 -6.476090e+00 6.576709e-04
day1_17	1.04056							359 p( day1_6 , day3_13 ) 0.267 -0.086 0.619 -2.955707e+00 6.145323e-01
day1_17	1.51167							360 p( day1_6 , day3_14 ) 0.130 -0.123 0.383 -6.512218e+00 6.275127e-04
day1_17	1.40944							361 p( day1_6 , day3_15 ) 0.246 -0.101 0.593 -3.265067e+00 4.197304e-01
day1_17	1.64389							362 p( day1_6 , day3_16 ) 0.025 -0.088 0.138 -1.879733e+01 0.000000e+00
day1_17	1.96333							363 p( day1_6 , day3_17 ) 0.913 0.716 1.111 9.340532e+00 1.328821e-07
day1_17	1.48056							364 p( day1_6 , day3_2 ) 0.001 0.000 0.002 -4.315701e+03 0.000000e+00
day1_17	1.21389							365 p( day1_6 , day3_3 ) 0.377 -0.025 0.779 -1.365015e+00 9.999986e-01
day1_17	0.857778							366 p( day1_6 , day3_4 ) 0.281 -0.085 0.647 -2.666398e+00 7.934210e-01
day1_17	0.761667							367 p( day1_6 , day3_5 ) 0.434 0.031 0.837 -7.318594e-01 1.000000e+00
day1_17	1.18667							368 p( day1_6 , day3_6 ) 0.232 -0.095 0.560 -3.644910e+00 2.371219e-01
day1_17	1.22056							369 p( day1_6 , day3_7 ) 0.473 0.071 0.875 -2.978302e-01 1.000000e+00
day1_17	1.145							370 p( day1_6 , day3_8 ) 0.888 0.631 1.146 6.738889e+00 5.135389e-04
day1_17	0.620556							371 p( day1_6 , day3_9 ) 0.626 0.237 1.015 1.446419e+00 9.999959e-01
day1_17	0.521667							372 p( day1_7 , day1_8 ) 0.581 0.178 0.983 8.927323e-01 1.000000e+00
day1_17	1.12167							373 p( day1_7 , day1_9 ) 0.343 -0.034 0.720 -1.855789e+00 9.979128e-01
day3_1	2.96722							374 p( day1_7 , day3_1 ) 0.986 0.929 1.042 3.851005e+01 0.000000e+00
day3_1	2.53444							375 p( day1_7 , day3_10 ) 0.795 0.489 1.102 4.297312e+00 7.095915e-02
day3_1	1.34111							376 p( day1_7 , day3_11 ) 0.291 -0.059 0.642 -2.655706e+00 8.006434e-01
day3_1	4.23778							377 p( day1_7 , day3_12 ) 0.058 -0.080 0.195 -1.433509e+01 2.213776e-09
day3_1	2.71722							378 p( day1_7 , day3_13 ) 0.183 -0.131 0.497 -4.502435e+00 4.612052e-02
day3_1	1.99056							379 p( day1_7 , day3_14 ) 0.058 -0.087 0.203 -1.358901e+01 1.061240e-10
day3_1	1.38							380 p( day1_7 , day3_15 ) 0.134 -0.108 0.376 -6.741998e+00 2.937315e-04
day3_1	1.81							381 p( day1_7 , day3_16 ) 0.014 -0.053 0.082 -3.197945e+01 0.000000e+00
day3_1	2.06056							382 p( day1_7 , day3_17 ) 0.802 0.497 1.106 4.414313e+00 5.540922e-02
day3_1	2.58333							383 p( day1_7 , day3_2 ) 0.001 0.000 0.002 -4.315701e+03 0.000000e+00
day3_1	2.30056							384 p( day1_7 , day3_3 ) 0.244 -0.098 0.585 -3.346988e+00 3.769942e-01
day3_1	1.99556							385 p( day1_7 , day3_4 ) 0.155 -0.119 0.429 -5.614097e+00 4.621840e-03
day3_1	2.23778							386 p( day1_7 , day3_5 ) 0.273 -0.071 0.617 -2.946898e+00 6.209681e-01
day3_1	2.23611							387 p( day1_7 , day3_6 ) 0.122 -0.123 0.367 -6.889155e+00 3.280595e-04
day3_1	1.18444							388 p( day1_7 , day3_7 ) 0.298 -0.059 0.654 -2.536476e+00 8.614331e-01
day3_1	1.29833							389 p( day1_7 , day3_8 ) 0.740 0.401 1.078 3.157009e+00 4.846190e-01
day3_1	1.18167							390 p( day1_7 , day3_9 ) 0.429 0.033 0.824 -8.033867e-01 1.000000e+00
day3_1	1.56444							391 p( day1_8 , day1_9 ) 0.293 -0.064 0.651 -2.575619e+00 8.399630e-01
day3_1	3.44222							392 p( day1_8 , day3_1 ) 0.963 0.858 1.067 1.976959e+01 0.000000e+00
day3_1	4.275							393 p( day1_8 , day3_10 ) 0.708 0.355 1.060 2.625820e+00 8.148899e-01
day3_1	1.40611							394 p( day1_8 , day3_11 ) 0.250 -0.091 0.591 -3.267487e+00 4.166914e-01
day3_1	4.83167							395 p( day1_8 , day3_12 ) 0.095 -0.106 0.296 -8.971090e+00 5.871602e-07
day3_2	0.149444							396 p( day1_8 , day3_13 ) 0.186 -0.108 0.480 -4.759305e+00 2.634936e-02
day3_2	0.253889							397 p( day1_8 , day3_14 ) 0.079 -0.103 0.260 -1.035145e+01 1.454617e-08
day3_2	0.223333							398 p( day1_8 , day3_15 ) 0.128 -0.103 0.360 -7.164335e+00 1.842914e-04
day3_2	0.134444							399 p( day1_8 , day3_16 ) 0.010 -0.039 0.060 -4.397371e+01 0.000000e+00
day3_2	0.137222							400 p( day1_8 , day3_17 ) 0.696 0.334 1.058 2.419553e+00 9.080541e-01
day3_2	0.182222							401 p( day1_8 , day3_2 ) 0.001 0.000 0.002 -4.315701e+03 0.000000e+00
day3_2	0.131667							402 p( day1_8 , day3_3 ) 0.238 -0.090 0.565 -3.573366e+00 2.652519e-01
day3_2	0.173889							403 p( day1_8 , day3_4 ) 0.174 -0.109 0.456 -5.149741e+00 1.118603e-02
day3_2	0.143333							404 p( day1_8 , day3_5 ) 0.244 -0.089 0.577 -3.431858e+00 3.279636e-01
day3_2	0.152222							405 p( day1_8 , day3_6 ) 0.153 -0.123 0.429 -5.602965e+00 4.369775e-03
day3_2	0.145556							406 p( day1_8 , day3_7 ) 0.254 -0.093 0.601 -3.158886e+00 4.840332e-01
day3_2	0.144444							407 p( day1_8 , day3_8 ) 0.626 0.244 1.008 1.471778e+00 9.999752e-01
day3_2	0.195556							408 p( day1_8 , day3_9 ) 0.353 -0.036 0.743 -1.679585e+00 9.996802e-01
day3_2	0.0961111							409 p( day1_9 , day3_1 ) 0.990 0.948 1.032 5.213305e+01 0.000000e+00
day3_2	0.281667							410 p( day1_9 , day3_10 ) 0.857 0.612 1.103 6.504801e+00 6.401447e-04
day3_2	0.16							411 p( day1_9 , day3_11 ) 0.482 0.079 0.885 -1.943457e-01 1.000000e+00
day3_2	0.225556							412 p( day1_9 , day3_12 ) 0.221 -0.094 0.536 -3.953202e+00 1.351103e-01
day3_2	0.158333							413 p( day1_9 , day3_13 ) 0.326 -0.045 0.698 -2.081497e+00 9.848037e-01
day3_2	0.143889							414 p( day1_9 , day3_14 ) 0.207 -0.099 0.512 -4.279609e+00 7.254569e-02
day3_2	0.208889							415 p( day1_9 , day3_15 ) 0.259 -0.075 0.594 -3.209540e+00 4.534493e-01
day3_2	0.15							416 p( day1_9 , day3_16 ) 0.023 -0.081 0.126 -2.051718e+01 0.000000e+00
day3_2	0.268333							417 p( day1_9 , day3_17 ) 0.848 0.589 1.108 5.981904e+00 2.281730e-03
day3_3	0.483333							418 p( day1_9 , day3_2 ) 0.001 0.000 0.002 -4.315701e+03 0.000000e+00
day3_3	0.441111							419 p( day1_9 , day3_3 ) 0.411 0.016 0.807 -1.002002e+00 1.000000e+00
day3_3	0.401667							420 p( day1_9 , day3_4 ) 0.349 -0.033 0.731 -1.761406e+00 9.991512e-01
day3_3	0.346111							421 p( day1_9 , day3_5 ) 0.458 0.057 0.858 -4.713875e-01 1.000000e+00
day3_3	0.862222							422 p( day1_9 , day3_6 ) 0.311 -0.065 0.687 -2.240243e+00 9.615236e-01
day3_3	0.335556							423 p( day1_9 , day3_7 ) 0.472 0.068 0.876 -3.080767e-01 1.000000e+00
day3_3	0.392778							424 p( day1_9 , day3_8 ) 0.820 0.526 1.114 4.857549e+00 2.222077e-02
day3_3	0.399444							425 p( day1_9 , day3_9 ) 0.604 0.212 0.997 1.185655e+00 1.000000e+00
day3_3	0.359444							426 p( day3_1 , day3_10 ) 0.135 -0.104 0.375 -6.787386e+00 3.325112e-04
day3_3	0.519444							427 p( day3_1 , day3_11 ) 0.001 0.000 0.002 -4.315701e+03 0.000000e+00
day3_3	0.558889							428 p( day3_1 , day3_12 ) 0.001 0.000 0.002 -4.315701e+03 0.000000e+00
day3_3	0.776667							429 p( day3_1 , day3_13 ) 0.004 -0.018 0.027 -9.876659e+01 0.000000e+00
day3_3	0.512778							430 p( day3_1 , day3_14 ) 0.001 0.000 0.002 -4.315701e+03 0.000000e+00
day3_3	0.348889							431 p( day3_1 , day3_15 ) 0.001 0.000 0.002 -4.315701e+03 0.000000e+00
day3_3	1.47444							432 p( day3_1 , day3_16 ) 0.001 0.000 0.002 -4.315701e+03 0.000000e+00
day3_3	0.758333							433 p( day3_1 , day3_17 ) 0.099 -0.095 0.294 -9.198943e+00 4.779566e-07
day3_3	0.608889							434 p( day3_1 , day3_2 ) 0.001 0.000 0.002 -4.315701e+03 0.000000e+00
day3_3	0.844444							435 p( day3_1 , day3_3 ) 0.012 -0.046 0.071 -3.705116e+01 0.000000e+00
day3_3	0.566111							436 p( day3_1 , day3_4 ) 0.001 0.000 0.002 -4.315701e+03 0.000000e+00
day3_3	0.525							437 p( day3_1 , day3_5 ) 0.001 0.000 0.002 -4.315701e+03 0.000000e+00
day3_3	0.490556							438 p( day3_1 , day3_6 ) 0.001 0.000 0.002 -4.315701e+03 0.000000e+00
day3_3	0.725556							439 p( day3_1 , day3_7 ) 0.001 0.000 0.002 -4.315701e+03 0.000000e+00
day3_4	0.391111							440 p( day3_1 , day3_8 ) 0.124 -0.109 0.357 -7.207063e+00 1.396479e-04
day3_4	0.314444							441 p( day3_1 , day3_9 ) 0.021 -0.060 0.101 -2.654578e+01 0.000000e+00
day3_4	0.481667							442 p( day3_10 , day3_11 ) 0.105 -0.108 0.318 -8.266853e+00 5.905105e-06
day3_4	0.348333							443 p( day3_10 , day3_12 ) 0.014 -0.053 0.082 -3.197945e+01 0.000000e+00
day3_4	0.525							444 p( day3_10 , day3_13 ) 0.068 -0.097 0.233 -1.165401e+01 2.174903e-09
day3_4	0.516667							445 p( day3_10 , day3_14 ) 0.014 -0.042 0.071 -3.851005e+01 0.000000e+00
day3_4	0.751667							446 p( day3_10 , day3_15 ) 0.037 -0.070 0.144 -1.930270e+01 7.771561e-16
day3_4	0.49							447 p( day3_10 , day3_16 ) 0.002 -0.011 0.015 -1.704127e+02 0.000000e+00
day3_4	0.327778							448 p( day3_10 , day3_17 ) 0.452 0.048 0.857 -5.238753e-01 1.000000e+00
day3_4	0.423333							449 p( day3_10 , day3_2 ) 0.001 0.000 0.002 -4.315701e+03 0.000000e+00
day3_4	0.581111							450 p( day3_10 , day3_3 ) 0.105 -0.105 0.316 -8.349187e+00 4.880098e-05
day3_4	0.560556							451 p( day3_10 , day3_4 ) 0.064 -0.088 0.216 -1.281846e+01 3.839576e-10
day3_4	0.683333							452 p( day3_10 , day3_5 ) 0.089 -0.098 0.276 -9.821068e+00 2.599524e-07
day3_4	0.366111							453 p( day3_10 , day3_6 ) 0.045 -0.091 0.182 -1.483240e+01 1.142419e-13
day3_4	0.791667							454 p( day3_10 , day3_7 ) 0.087 -0.102 0.276 -9.750161e+00 2.775672e-07
day3_4	1.05944							455 p( day3_10 , day3_8 ) 0.431 0.027 0.834 -7.654174e-01 1.000000e+00
day3_4	0.443889							456 p( day3_10 , day3_9 ) 0.171 -0.118 0.461 -5.067509e+00 1.393755e-02
day3_4	0.413333							457 p( day3_11 , day3_12 ) 0.227 -0.098 0.552 -3.744811e+00 1.941323e-01
day3_4	0.412778							458 p( day3_11 , day3_13 ) 0.340 -0.044 0.723 -1.862091e+00 9.975144e-01
day3_4	0.517778							459 p( day3_11 , day3_14 ) 0.196 -0.109 0.502 -4.433176e+00 5.274380e-02
day3_4	0.438333							460 p( day3_11 , day3_15 ) 0.281 -0.078 0.640 -2.721060e+00 7.598153e-01
day3_4	0.525							461 p( day3_11 , day3_16 ) 0.033 -0.092 0.158 -1.660944e+01 1.114664e-13
day3_5	0.377222							462 p( day3_11 , day3_17 ) 0.895 0.685 1.105 8.382816e+00 4.158591e-06
day3_5	0.418333							463 p( day3_11 , day3_2 ) 0.019 -0.050 0.087 -3.137699e+01 0.000000e+00
day3_5	0.626111							464 p( day3_11 , day3_3 ) 0.434 0.031 0.837 -7.322608e-01 1.000000e+00
day3_5	0.328889							465 p( day3_11 , day3_4 ) 0.353 -0.034 0.740 -1.691527e+00 9.996144e-01
day3_5	1.17611							466 p( day3_11 , day3_5 ) 0.477 0.077 0.878 -2.529603e-01 1.000000e+00
day3_5	0.328889							467 p( day3_11 , day3_6 ) 0.307 -0.062 0.676 -2.333320e+00 9.363338e-01
day3_5	0.621111							468 p( day3_11 , day3_7 ) 0.492 0.091 0.893 -9.194621e-02 1.000000e+00
day3_5	0.736111							469 p( day3_11 , day3_8 ) 0.884 0.644 1.125 7.133774e+00 1.524380e-04
day3_5	0.473333							470 p( day3_11 , day3_9 ) 0.636 0.258 1.015 1.606052e+00 9.998729e-01
day3_5	0.546667							471 p( day3_12 , day3_13 ) 0.585 0.190 0.979 9.583257e-01 1.000000e+00
day3_5	0.568333							472 p( day3_12 , day3_14 ) 0.467 0.067 0.867 -3.683785e-01 1.000000e+00
day3_5	0.707778							473 p( day3_12 , day3_15 ) 0.523 0.117 0.929 2.497973e-01 1.000000e+00
day3_5	0.562222							474 p( day3_12 , day3_16 ) 0.058 -0.142 0.258 -9.848161e+00 1.841787e-07
day3_5	0.461667							475 p( day3_12 , day3_17 ) 0.998 0.985 1.011 1.704127e+02 0.000000e+00
day3_5	0.788889							476 p( day3_12 , day3_2 ) 0.027 -0.062 0.116 -2.376445e+01 0.000000e+00
day3_5	0.866111							477 p( day3_12 , day3_3 ) 0.691 0.333 1.049 2.381000e+00 9.213605e-01
day3_5	0.485556							478 p( day3_12 , day3_4 ) 0.643 0.268 1.017 1.696412e+00 9.995906e-01
day3_5	0.531111							479 p( day3_12 , day3_5 ) 0.772 0.456 1.088 3.833027e+00 1.676788e-01
day3_5	0.457222							480 p( day3_12 , day3_6 ) 0.628 0.245 1.011 1.492805e+00 9.999823e-01
day3_5	0.737778							481 p( day3_12 , day3_7 ) 0.818 0.538 1.098 5.066228e+00 1.447024e-02
day3_5	0.596667							482 p( day3_12 , day3_8 ) 0.973 0.851 1.095 1.733201e+01 2.220446e-16
day3_5	0.458889							483 p( day3_12 , day3_9 ) 0.907 0.718 1.096 9.600650e+00 3.421825e-07
day3_6	0.371667							484 p( day3_13 , day3_14 ) 0.394 -0.004 0.791 -1.195161e+00 1.000000e+00
day3_6	0.525							485 p( day3_13 , day3_15 ) 0.452 0.050 0.855 -5.270357e-01 1.000000e+00
day3_6	0.508333							486 p( day3_13 , day3_16 ) 0.056 -0.129 0.240 -1.075128e+01 1.482726e-08
day3_6	0.283889							487 p( day3_13 , day3_17 ) 0.948 0.792 1.104 1.282721e+01 7.672085e-11
day3_6	0.544444							488 p( day3_13 , day3_2 ) 0.032 -0.070 0.134 -2.040111e+01 0.000000e+00
day3_6	0.298889							489 p( day3_13 , day3_3 ) 0.583 0.188 0.977 9.351222e-01 1.000000e+00
day3_6	0.515556							490 p( day3_13 , day3_4 ) 0.536 0.135 0.937 4.019185e-01 1.000000e+00
day3_6	0.477222							491 p( day3_13 , day3_5 ) 0.642 0.257 1.026 1.642645e+00 9.998374e-01
day3_6	0.462222							492 p( day3_13 , day3_6 ) 0.511 0.108 0.915 1.255190e-01 1.000000e+00
day3_6	0.507778							493 p( day3_13 , day3_7 ) 0.684 0.308 1.060 2.180731e+00 9.712521e-01
day3_6	0.5							494 p( day3_13 , day3_8 ) 0.897 0.666 1.127 7.679122e+00 4.748209e-05
day3_6	0.547222							495 p( day3_13 , day3_9 ) 0.787 0.459 1.116 3.898388e+00 1.486187e-01
day3_6	0.423333							496 p( day3_14 , day3_15 ) 0.546 0.144 0.949 5.156397e-01 1.000000e+00
day3_6	0.283889							497 p( day3_14 , day3_16 ) 0.080 -0.146 0.305 -8.322231e+00 3.702031e-06
day3_6	0.42							498 p( day3_14 , day3_17 ) 0.992 0.951 1.032 5.399537e+01 0.000000e+00
day3_6	1.12444							499 p( day3_14 , day3_2 ) 0.064 -0.140 0.268 -9.522758e+00 1.456178e-06
day3_6	0.471111							500 p( day3_14 , day3_3 ) 0.718 0.370 1.066 2.795347e+00 7.146596e-01
day3_6	0.581111							501 p( day3_14 , day3_4 ) 0.675 0.309 1.040 2.130634e+00 9.787778e-01
day3_6	0.418333							502 p( day3_14 , day3_5 ) 0.779 0.466 1.092 3.974684e+00 1.312938e-01
day3_6	0.595							503 p( day3_14 , day3_6 ) 0.666 0.293 1.039 1.989757e+00 9.923930e-01
day3_6	0.649444							504 p( day3_14 , day3_7 ) 0.829 0.555 1.102 5.360759e+00 7.525949e-03
day3_6	0.38							505 p( day3_14 , day3_8 ) 0.975 0.871 1.080 2.026908e+01 0.000000e+00
day3_7	0.460556							506 p( day3_14 , day3_9 ) 0.915 0.736 1.095 1.033312e+01 4.105156e-08
day3_7	0.391111							507 p( day3_15 , day3_16 ) 0.058 -0.112 0.228 -1.160253e+01 7.403729e-10
day3_7	0.522222							508 p( day3_15 , day3_17 ) 0.969 0.879 1.059 2.317959e+01 0.000000e+00
day3_7	0.401111							509 p( day3_15 , day3_2 ) 0.041 -0.083 0.166 -1.646004e+01 2.797762e-14
day3_7	0.723333							510 p( day3_15 , day3_3 ) 0.650 0.275 1.025 1.780503e+00 9.988232e-01
day3_7	0.603333							511 p( day3_15 , day3_4 ) 0.618 0.224 1.012 1.333278e+00 1.000000e+00
day3_7	0.892222							512 p( day3_15 , day3_5 ) 0.711 0.353 1.068 2.629625e+00 8.134320e-01
day3_7	0.883333							513 p( day3_15 , day3_6 ) 0.585 0.175 0.995 9.216060e-01 1.000000e+00
day3_7	0.563333							514 p( day3_15 , day3_7 ) 0.733 0.386 1.081 2.999010e+00 5.812144e-01
day3_7	0.541667							515 p( day3_15 , day3_8 ) 0.948 0.797 1.100 1.322020e+01 1.221700e-09
day3_7	0.662222							516 p( day3_15 , day3_9 ) 0.825 0.541 1.110 5.094358e+00 1.353141e-02
day3_7	0.566111							517 p( day3_16 , day3_17 ) 0.999 0.998 1.000 4.315701e+03 0.000000e+00
day3_7	0.708333							518 p( day3_16 , day3_2 ) 0.631 0.240 1.022 1.497690e+00 9.999870e-01
day3_7	0.643889							519 p( day3_16 , day3_3 ) 0.969 0.829 1.109 1.496794e+01 8.580681e-11
day3_7	0.387222							520 p( day3_16 , day3_4 ) 0.963 0.796 1.130 1.237912e+01 6.367677e-09
day3_7	0.862778							521 p( day3_16 , day3_5 ) 0.973 0.851 1.095 1.733201e+01 8.326673e-15
day3_7	0.628333							522 p( day3_16 , day3_6 ) 0.961 0.785 1.136 1.169297e+01 4.208485e-10
day3_7	0.447222							523 p( day3_16 , day3_7 ) 0.973 0.851 1.095 1.733201e+01 0.000000e+00
day3_7	0.451111							524 p( day3_16 , day3_8 ) 0.998 0.985 1.011 1.704127e+02 0.000000e+00
day3_7	0.579444							525 p( day3_16 , day3_9 ) 0.983 0.907 1.060 2.810249e+01 0.000000e+00
day3_7	0.570556							526 p( day3_17 , day3_2 ) 0.001 0.000 0.002 -4.315701e+03 0.000000e+00
day3_7	0.477778							527 p( day3_17 , day3_3 ) 0.087 -0.112 0.286 -9.256312e+00 5.605128e-07
day3_8	1.24389							528 p( day3_17 , day3_4 ) 0.054 -0.086 0.194 -1.421029e+01 7.838175e-14
day3_8	1.31							529 p( day3_17 , day3_5 ) 0.084 -0.101 0.268 -1.006751e+01 1.255150e-07
day3_8	1.59667							530 p( day3_17 , day3_6 ) 0.031 -0.086 0.148 -1.789805e+01 0.000000e+00
day3_8	1.63389							531 p( day3_17 , day3_7 ) 0.068 -0.088 0.225 -1.231341e+01 1.629967e-10
day3_8	0.786111							532 p( day3_17 , day3_8 ) 0.440 0.022 0.858 -6.394047e-01 1.000000e+00
day3_8	0.946667							533 p( day3_17 , day3_9 ) 0.163 -0.122 0.449 -5.260020e+00 9.324786e-03
day3_8	0.785							534 p( day3_2 , day3_3 ) 0.999 0.998 1.000 4.315701e+03 0.000000e+00
day3_8	0.920556							535 p( day3_2 , day3_4 ) 0.999 0.998 1.000 4.315701e+03 0.000000e+00
day3_8	0.811667							536 p( day3_2 , day3_5 ) 0.999 0.998 1.000 4.315701e+03 0.000000e+00
day3_8	0.732222							537 p( day3_2 , day3_6 ) 0.999 0.998 1.000 4.315701e+03 0.000000e+00
day3_8	0.752222							538 p( day3_2 , day3_7 ) 0.999 0.998 1.000 4.315701e+03 0.000000e+00
day3_8	0.647778							539 p( day3_2 , day3_8 ) 0.999 0.998 1.000 4.315701e+03 0.000000e+00
day3_8	0.685							540 p( day3_2 , day3_9 ) 0.999 0.998 1.000 4.315701e+03 0.000000e+00
day3_8	2.65833							541 p( day3_3 , day3_4 ) 0.438 0.042 0.834 -6.975307e-01 1.000000e+00
day3_8	0.790556							542 p( day3_3 , day3_5 ) 0.548 0.147 0.948 5.287839e-01 1.000000e+00
day3_8	0.897778							543 p( day3_3 , day3_6 ) 0.412 0.016 0.808 -9.896792e-01 1.000000e+00
day3_8	2.28222							544 p( day3_3 , day3_7 ) 0.594 0.197 0.991 1.056244e+00 1.000000e+00
day3_8	1.90778							545 p( day3_3 , day3_8 ) 0.866 0.613 1.118 6.454117e+00 7.694272e-04
day3_8	0.857222							546 p( day3_3 , day3_9 ) 0.690 0.317 1.063 2.275348e+00 9.527371e-01
day3_8	0.395							547 p( day3_4 , day3_5 ) 0.632 0.247 1.017 1.531185e+00 9.999578e-01
day3_8	1.36889							548 p( day3_4 , day3_6 ) 0.475 0.075 0.875 -2.764619e-01 1.000000e+00
day3_8	0.688889							549 p( day3_4 , day3_7 ) 0.670 0.295 1.046 2.025391e+00 9.897934e-01
day3_9	0.643889							550 p( day3_4 , day3_8 ) 0.911 0.699 1.123 8.661145e+00 1.491194e-06
day3_9	0.842222							551 p( day3_4 , day3_9 ) 0.781 0.460 1.102 3.900373e+00 1.479786e-01
day3_9	0.707222							552 p( day3_5 , day3_6 ) 0.346 -0.033 0.725 -1.813493e+00 9.984008e-01
day3_9	0.524444							553 p( day3_5 , day3_7 ) 0.533 0.134 0.932 3.698189e-01 1.000000e+00
day3_9	0.716667							554 p( day3_5 , day3_8 ) 0.876 0.632 1.120 6.876147e+00 3.821177e-04
day3_9	0.850556							555 p( day3_5 , day3_9 ) 0.659 0.286 1.032 1.902872e+00 9.961729e-01
day3_9	0.68							556 p( day3_6 , day3_7 ) 0.700 0.339 1.062 2.474622e+00 8.867486e-01
day3_9	0.466111							557 p( day3_6 , day3_8 ) 0.936 0.740 1.132 9.911041e+00 8.560888e-08
day3_9	1.28167							558 p( day3_6 , day3_9 ) 0.820 0.529 1.112 4.898033e+00 2.043282e-02
day3_9	0.571111							559 p( day3_7 , day3_8 ) 0.882 0.639 1.126 7.000443e+00 2.723708e-04
day3_9	0.452222							560 p( day3_7 , day3_9 ) 0.653 0.279 1.027 1.823966e+00 9.982866e-01
day3_9	0.723889							561 p( day3_8 , day3_9 ) 0.199 -0.113 0.512 -4.288209e+00 7.192282e-02
day3_9	0.585
day3_9	1.88167							#----Overall---------------------------------------------------------------------------#
day3_9	0.618889							Quantile p.Value
day3_9	0.556111							1 4.460307 0
day3_9	0.897778
day3_9	0.742778							#--------------------------------------------------------------------------------------#
day3_9	0.476111
day3_9	0.460556
day3_9	0.612222
day3_9	0.607222
day3_10	1.67778
day3_10	1.34056
day3_10	0.948333
day3_10	1.94667
day3_10	1.07111
day3_10	1.70611
day3_10	1.71278
day3_10	0.75
day3_10	1.38833
day3_10	0.782778
day3_10	0.738889
day3_10	0.641667
day3_10	1.425
day3_10	1.50833
day3_10	0.922778
day3_10	0.647778
day3_10	1.75944
day3_10	1.28111
day3_10	1.18167
day3_10	0.495556
day3_10	1.79
day3_10	0.695556
day3_11	0.42
day3_11	1.13
day3_11	0.735556
day3_11	0.252222
day3_11	0.783889
day3_11	0.678333
day3_11	0.659444
day3_11	0.478889
day3_11	0.780556
day3_11	0.531667
day3_11	0.551111
day3_11	0.587778
day3_11	0.429444
day3_11	0.205
day3_11	0.713889
day3_11	0.576111
day3_11	0.543333
day3_11	0.436111
day3_11	0.5
day3_11	0.716111
day3_11	0.672222
day3_11	0.508333
day3_12	0.394444
day3_12	0.282778
day3_12	0.541111
day3_12	0.227778
day3_12	0.255556
day3_12	0.415
day3_12	0.363889
day3_12	0.519444
day3_12	0.368333
day3_12	0.44
day3_12	0.485556
day3_12	0.557222
day3_12	0.447778
day3_12	0.177222
day3_12	0.559444
day3_12	0.624444
day3_12	0.342778
day3_12	0.545556
day3_12	0.409444
day3_12	0.437778
day3_12	0.509444
day3_12	0.315556
day3_13	0.508333
day3_13	0.268333
day3_13	0.542778
day3_13	0.216111
day3_13	0.349444
day3_13	0.403889
day3_13	0.575
day3_13	0.895556
day3_13	0.492222
day3_13	0.421667
day3_13	1.26389
day3_13	0.553889
day3_13	0.546667
day3_13	0.172222
day3_13	0.912222
day3_13	0.513333
day3_13	0.332778
day3_13	0.517778
day3_13	0.362222
day3_13	0.427222
day3_13	0.567778
day3_13	0.317222
day3_14	0.38
day3_14	0.283333
day3_14	0.580556
day3_14	0.191667
day3_14	0.32
day3_14	0.428333
day3_14	0.464444
day3_14	0.443889
day3_14	0.367222
day3_14	0.392778
day3_14	0.660556
day3_14	0.507222
day3_14	0.507222
day3_14	0.127778
day3_14	0.586111
day3_14	0.427778
day3_14	0.376111
day3_14	0.385
day3_14	0.357222
day3_14	0.432778
day3_14	0.492222
day3_14	0.242778
day3_15	0.437222
day3_15	0.313889
day3_15	0.623333
day3_15	0.197222
day3_15	0.295
day3_15	0.592778
day3_15	0.556111
day3_15	0.727778
day3_15	0.401667
day3_15	0.646667
day3_15	0.635
day3_15	0.417778
day3_15	0.367222
day3_15	0.155556
day3_15	0.411111
day3_15	0.406667
day3_15	0.302778
day3_15	0.518889
day3_15	0.828333
day3_15	0.369444
day3_15	0.392222
day3_15	0.237778
day3_16	0.14
day3_16	0.119444
day3_16	0.228333
day3_16	0.075
day3_16	0.0972222
day3_16	0.220556
day3_16	0.199444
day3_16	0.195556
day3_16	0.589444
day3_16	0.127778
day3_16	0.103889
day3_16	0.208333
day3_16	0.183889
day3_16	0.0561111
day3_16	0.163333
day3_16	0.133333
day3_16	0.161111
day3_16	0.0955556
day3_16	0.0988889
day3_16	0.150556
day3_16	0.153889
day3_16	0.0811111
day3_17	0.953889
day3_17	1.23111
day3_17	1.39167
day3_17	0.654444
day3_17	0.639444
day3_17	1.50167
day3_17	1.31889
day3_17	1.63222
day3_17	1.12889
day3_17	2.07889
day3_17	1.04
day3_17	1.85611
day3_17	1.49944
day3_17	0.621111
day3_17	0.993333
day3_17	1.08722
day3_17	0.956667
day3_17	1.02944
day3_17	1.03722
day3_17	0.676111
day3_17	1.13944
day3_17	0.638333

## Sheet: Sup. Fig. 5b
Sup Fig. 5b
group	titer
day1_sorbitol vs sorbitol	0.0776681		df=read.csv("total_PI.csv", sep=",")
day1_sorbitol vs sorbitol	0.0454376		> old.op<-options(max.print=2147483647)											average	SEM	n
day1_sorbitol vs sorbitol	-0.101491		> Steel_Dwass <-nparcomp(titer ~ group, data=df, asy.method = "mult.t",type = "Tukey",alternative = "two.sided",info = FALSE)										day1_sorbitol vs sorbitol	-0.0307434	0.0505729	29
day1_sorbitol vs sorbitol	0.17037		> summary(Steel_Dwass)										day2_sorbitol vs sorbitol	-0.121787	0.0402039	29
day1_sorbitol vs sorbitol	0.00531915												day3_sorbitol vs sorbitol	0.0210677	0.0524232	29
day1_sorbitol vs sorbitol	0.0666667		#------------Nonparametric Multiple Comparisons for relative contrast effects----------#										day1_sorbitol vs water	0.0924648	0.0297018	22
day1_sorbitol vs sorbitol	-0.137968												day2_sorbitol vs water	0.134811	0.0351141	22
day1_sorbitol vs sorbitol	-0.0558916		- Alternative Hypothesis: True relative contrast effect p is not equal to 1/2										day3_sorbitol vs water	0.300289	0.0555586	22
day1_sorbitol vs sorbitol	-0.000661594		- Estimation Method: Global Pseudo ranks
day1_sorbitol vs sorbitol	-0.123607		- Type of Contrast : Tukey
day1_sorbitol vs sorbitol	-0.184157		- Confidence Level: 95 %
day1_sorbitol vs sorbitol	0.0534731		- Method = Multi - T with 40 DF
day1_sorbitol vs sorbitol	-0.046878
day1_sorbitol vs sorbitol	0.0225886		- Estimation Method: Pairwise rankings
day1_sorbitol vs sorbitol	-0.0541906
day1_sorbitol vs sorbitol	0.782215		#---------------------------Interpretation--------------------------------------------#
day1_sorbitol vs sorbitol	-0.297926		p(a,b) > 1/2 : b tends to be larger than a
day1_sorbitol vs sorbitol	-0.16755		#-------------------------------------------------------------------------------------#
day1_sorbitol vs sorbitol	-0.0268336
day1_sorbitol vs sorbitol	0.0514768		#----Data Info-------------------------------------------------------------------------#
day1_sorbitol vs sorbitol	-0.157021		Sample Size
day1_sorbitol vs sorbitol	-0.113263		1 day1_sorbitol vs sorbitol 29
day1_sorbitol vs sorbitol	-0.256905		2 day2_sorbitol vs sorbitol 29
day1_sorbitol vs sorbitol	0.017252		3 day3_sorbitol vs sorbitol 29
day1_sorbitol vs sorbitol	0.190206		4 day1_sorbitol vs water 22
day1_sorbitol vs sorbitol	-0.0588529		5 day2_sorbitol vs water 22
day1_sorbitol vs sorbitol	-0.328828		6 day3_sorbitol vs water 22
day1_sorbitol vs sorbitol	-0.82192
day1_sorbitol vs sorbitol	0.559714		#----Contrast--------------------------------------------------------------------------#
day2_sorbitol vs sorbitol	-0.0271838		day1_sorbitol vs sorbitol day2_sorbitol vs sorbitol day3_sorbitol vs sorbitol day1_sorbitol vs water day2_sorbitol vs water day3_sorbitol vs water
day2_sorbitol vs sorbitol	0.0934066		day2_sorbitol vs sorbitol - day1_sorbitol vs sorbitol -1 1 0 0 0 0
day2_sorbitol vs sorbitol	-0.253627		day3_sorbitol vs sorbitol - day1_sorbitol vs sorbitol -1 0 1 0 0 0
day2_sorbitol vs sorbitol	-0.386306		day1_sorbitol vs water - day1_sorbitol vs sorbitol -1 0 0 1 0 0
day2_sorbitol vs sorbitol	0.0680448		day2_sorbitol vs water - day1_sorbitol vs sorbitol -1 0 0 0 1 0
day2_sorbitol vs sorbitol	-0.16133		day3_sorbitol vs water - day1_sorbitol vs sorbitol -1 0 0 0 0 1
day2_sorbitol vs sorbitol	-0.139771		day3_sorbitol vs sorbitol - day2_sorbitol vs sorbitol 0 -1 1 0 0 0
day2_sorbitol vs sorbitol	-0.337638		day1_sorbitol vs water - day2_sorbitol vs sorbitol 0 -1 0 1 0 0
day2_sorbitol vs sorbitol	-0.168309		day2_sorbitol vs water - day2_sorbitol vs sorbitol 0 -1 0 0 1 0
day2_sorbitol vs sorbitol	-0.39828		day3_sorbitol vs water - day2_sorbitol vs sorbitol 0 -1 0 0 0 1
day2_sorbitol vs sorbitol	0.0536131		day1_sorbitol vs water - day3_sorbitol vs sorbitol 0 0 -1 1 0 0
day2_sorbitol vs sorbitol	0.113757		day2_sorbitol vs water - day3_sorbitol vs sorbitol 0 0 -1 0 1 0
day2_sorbitol vs sorbitol	-0.00626375		day3_sorbitol vs water - day3_sorbitol vs sorbitol 0 0 -1 0 0 1
day2_sorbitol vs sorbitol	-0.0552747		day2_sorbitol vs water - day1_sorbitol vs water 0 0 0 -1 1 0
day2_sorbitol vs sorbitol	-0.012513		day3_sorbitol vs water - day1_sorbitol vs water 0 0 0 -1 0 1
day2_sorbitol vs sorbitol	0.316199		day3_sorbitol vs water - day2_sorbitol vs water 0 0 0 0 -1 1
day2_sorbitol vs sorbitol	-0.0185844
day2_sorbitol vs sorbitol	-0.0343407		#----Analysis--------------------------------------------------------------------------#
day2_sorbitol vs sorbitol	0.133498		Comparison Estimator Lower Upper Statistic p.Value
day2_sorbitol vs sorbitol	0.0355427		1 p( day1_sorbitol vs sorbitol , day2_sorbitol vs sorbitol ) 0.414 0.184 0.643 -1.1309208 9.008781e-01
day2_sorbitol vs sorbitol	-0.316865		2 p( day1_sorbitol vs sorbitol , day3_sorbitol vs sorbitol ) 0.604 0.371 0.837 1.3453012 7.982695e-01
day2_sorbitol vs sorbitol	-0.05795		3 p( day1_sorbitol vs sorbitol , day1_sorbitol vs water ) 0.716 0.500 0.933 3.0014188 5.074963e-02
day2_sorbitol vs sorbitol	-0.278697		4 p( day1_sorbitol vs sorbitol , day2_sorbitol vs water ) 0.770 0.562 0.977 3.9079136 4.452284e-03
day2_sorbitol vs sorbitol	-0.00461755		5 p( day1_sorbitol vs sorbitol , day3_sorbitol vs water ) 0.873 0.719 1.027 7.2869880 2.908556e-08
day2_sorbitol vs sorbitol	-0.0574906		6 p( day2_sorbitol vs sorbitol , day3_sorbitol vs sorbitol ) 0.674 0.456 0.892 2.4030929 1.900427e-01
day2_sorbitol vs sorbitol	-0.0455483		7 p( day2_sorbitol vs sorbitol , day1_sorbitol vs water ) 0.795 0.607 0.982 4.7262004 2.763517e-04
day2_sorbitol vs sorbitol	-0.57525		8 p( day2_sorbitol vs sorbitol , day2_sorbitol vs water ) 0.842 0.673 1.010 6.1110440 2.030028e-06
day2_sorbitol vs sorbitol	-0.526609		9 p( day2_sorbitol vs sorbitol , day3_sorbitol vs water ) 0.922 0.815 1.028 11.9151365 1.332268e-15
day2_sorbitol vs sorbitol	-0.483444		10 p( day3_sorbitol vs sorbitol , day1_sorbitol vs water ) 0.563 0.316 0.809 0.7657794 9.871639e-01
day3_sorbitol vs sorbitol	0.195331		11 p( day3_sorbitol vs sorbitol , day2_sorbitol vs water ) 0.636 0.400 0.873 1.7354278 5.497417e-01
day3_sorbitol vs sorbitol	-0.0559355		12 p( day3_sorbitol vs sorbitol , day3_sorbitol vs water ) 0.754 0.552 0.956 3.7782582 6.570651e-03
day3_sorbitol vs sorbitol	-0.2489		13 p( day1_sorbitol vs water , day2_sorbitol vs water ) 0.610 0.347 0.872 1.2563885 8.452144e-01
day3_sorbitol vs sorbitol	0.0494026		14 p( day1_sorbitol vs water , day3_sorbitol vs water ) 0.746 0.523 0.969 3.3223218 2.241169e-02
day3_sorbitol vs sorbitol	-0.296597		15 p( day2_sorbitol vs water , day3_sorbitol vs water ) 0.667 0.418 0.917 2.0195378 3.719933e-01
day3_sorbitol vs sorbitol	0.040273
day3_sorbitol vs sorbitol	-0.107191		#----Overall---------------------------------------------------------------------------#
day3_sorbitol vs sorbitol	-0.152876		Quantile p.Value
day3_sorbitol vs sorbitol	-0.494218		1 3.008352 1.332268e-15
day3_sorbitol vs sorbitol	0.123256
day3_sorbitol vs sorbitol	-0.119311		#--------------------------------------------------------------------------------------#
day3_sorbitol vs sorbitol	0.128083
day3_sorbitol vs sorbitol	0.183419
day3_sorbitol vs sorbitol	0.0852838
day3_sorbitol vs sorbitol	0.241234
day3_sorbitol vs sorbitol	0.128278
day3_sorbitol vs sorbitol	0.0735444
day3_sorbitol vs sorbitol	0.124001
day3_sorbitol vs sorbitol	0.408498
day3_sorbitol vs sorbitol	0.515864
day3_sorbitol vs sorbitol	-0.22891
day3_sorbitol vs sorbitol	0.30815
day3_sorbitol vs sorbitol	-0.0372545
day3_sorbitol vs sorbitol	0.618657
day3_sorbitol vs sorbitol	-0.0174954
day3_sorbitol vs sorbitol	0.0322121
day3_sorbitol vs sorbitol	0.177413
day3_sorbitol vs sorbitol	-0.644116
day3_sorbitol vs sorbitol	-0.419134
day1_sorbitol vs water	0.157496
day1_sorbitol vs water	0.323893
day1_sorbitol vs water	-0.00434096
day1_sorbitol vs water	0.189075
day1_sorbitol vs water	0.0256973
day1_sorbitol vs water	-0.0704542
day1_sorbitol vs water	-0.00716589
day1_sorbitol vs water	-0.000534188
day1_sorbitol vs water	-0.0740083
day1_sorbitol vs water	0.0195169
day1_sorbitol vs water	0.219776
day1_sorbitol vs water	0.068038
day1_sorbitol vs water	0.00261976
day1_sorbitol vs water	0.182872
day1_sorbitol vs water	0.353704
day1_sorbitol vs water	0.124801
day1_sorbitol vs water	0.0326087
day1_sorbitol vs water	-0.0935789
day1_sorbitol vs water	0.105663
day1_sorbitol vs water	0.113492
day1_sorbitol vs water	0.395947
day1_sorbitol vs water	-0.030891
day2_sorbitol vs water	0.436673
day2_sorbitol vs water	0.347662
day2_sorbitol vs water	-0.0685667
day2_sorbitol vs water	0.333659
day2_sorbitol vs water	0.0400955
day2_sorbitol vs water	-0.0101626
day2_sorbitol vs water	-0.0299739
day2_sorbitol vs water	0.173494
day2_sorbitol vs water	0.0845481
day2_sorbitol vs water	0.146206
day2_sorbitol vs water	0.267601
day2_sorbitol vs water	-0.267096
day2_sorbitol vs water	0.249648
day2_sorbitol vs water	0.0998723
day2_sorbitol vs water	0.213246
day2_sorbitol vs water	0.198025
day2_sorbitol vs water	0.0268657
day2_sorbitol vs water	0.168162
day2_sorbitol vs water	0.0219062
day2_sorbitol vs water	0.0342602
day2_sorbitol vs water	0.362129
day2_sorbitol vs water	0.137583
day3_sorbitol vs water	0.51346
day3_sorbitol vs water	0.34612
day3_sorbitol vs water	-0.0184997
day3_sorbitol vs water	0.732455
day3_sorbitol vs water	0.619
day3_sorbitol vs water	0.139994
day3_sorbitol vs water	0.0226431
day3_sorbitol vs water	0.0516462
day3_sorbitol vs water	0.292109
day3_sorbitol vs water	0.108198
day3_sorbitol vs water	0.377349
day3_sorbitol vs water	0.0362037
day3_sorbitol vs water	0.197562
day3_sorbitol vs water	0.565234
day3_sorbitol vs water	0.0877551
day3_sorbitol vs water	0.0884956
day3_sorbitol vs water	0.105222
day3_sorbitol vs water	0.206254
day3_sorbitol vs water	0.536897
day3_sorbitol vs water	0.726885
day3_sorbitol vs water	0.104758
day3_sorbitol vs water	0.766606

## Sheet: Sup. Fig. 5c
Sup Fig. 5c
group	titer														sorbitol vs agar
day1_1	0		df<-read.csv("up150_stayingtie_.csv",header=TRUE,sep=",")					#----Analysis--------------------------------------------------------------------------#							day1		day3
day1_1	0.314444		> tapply(df$titer, df$group, shapiro.test)					Comparison Estimator Lower Upper Statistic p.Value							average	SEM	average	SEM
day1_1	0		$day1_1					1 p( day1_1 , day1_10 ) 0.560 0.223 0.896 0.75682019 1.00000000							0.169495	0.067873	0.599773	0.213709
day1_1	0.0838889							2 p( day1_1 , day1_11 ) 0.357 0.099 0.616 -2.34111373 0.84661542							0.0243687	0.0136359	0.00737374	0.00737374
day1_1	0			Shapiro-Wilk normality test				3 p( day1_1 , day1_12 ) 0.376 0.102 0.650 -1.92511403 0.97233388							0.207045	0.0791171	0.0459091	0.0195125
day1_1	0							4 p( day1_1 , day1_13 ) 0.403 0.118 0.688 -1.44799101 0.99939305							0.0332576	0.018402	0.0648737	0.0293229
day1_1	0		data: X[[i]]					5 p( day1_1 , day1_14 ) 0.397 0.115 0.678 -1.55949327 0.99788771							0.219268	0.0957493	0.0676263	0.0251555
day1_1	0		W = 0.60882, p-value = 1.655e-06					6 p( day1_1 , day1_15 ) 0.419 0.120 0.719 -1.14355477 0.99999421							0.0848232	0.0498724	0.0452273	0.0310972
day1_1	0							7 p( day1_1 , day1_16 ) 0.339 0.096 0.581 -2.82555358 0.56069684							0.0849747	0.0422447	0.0456818	0.0252784
day1_1	0							8 p( day1_1 , day1_17 ) 0.364 0.102 0.625 -2.21434006 0.89987159							0.114646	0.0563873	0.107652	0.0342842
day1_1	1.06056		$day1_10					9 p( day1_1 , day1_2 ) 0.378 0.104 0.652 -1.89015853 0.97785979							0.0532071	0.0294043	0	0
day1_1	0.980556							10 p( day1_1 , day1_3 ) 0.510 0.183 0.838 0.13416561 1.00000000							0.268182	0.0860094	0.0805051	0.04597
day1_1	0.0988889			Shapiro-Wilk normality test				11 p( day1_1 , day1_4 ) 0.380 0.105 0.655 -1.85350774 0.98109638							0.0162626	0.0121168	0.0142929	0.0105314
day1_1	0.162222							12 p( day1_1 , day1_5 ) 0.457 0.148 0.765 -0.59818899 1.00000000							0.0303535	0.0218939	0.014596	0.0105513
day1_1	0.555		data: X[[i]]					13 p( day1_1 , day1_6 ) 0.409 0.119 0.699 -1.33173288 0.99987421							0.140581	0.0875688	0.0623485	0.0428366
day1_1	0		W = 0.72291, p-value = 3.884e-05					14 p( day1_1 , day1_7 ) 0.428 0.127 0.728 -1.02217404 0.99999994							0.139192	0.095819	0.00555556	0.00555556
day1_1	0							15 p( day1_1 , day1_8 ) 0.436 0.134 0.738 -0.90053899 1.00000000							0.0575505	0.0275122	0.0462879	0.0204816
day1_1	0							16 p( day1_1 , day1_9 ) 0.386 0.110 0.663 -1.74570714 0.99127680							0.0103788	0.0103788	0.020404	0.020404
day1_1	0		$day1_11					17 p( day1_1 , day3_1 ) 0.620 0.285 0.954 1.52310460 0.99876805							0.0336364	0.0287908	0.0531566	0.0379589
day1_1	0							18 p( day1_1 , day3_10 ) 0.409 0.119 0.699 -1.33301278 0.99986812
day1_1	0.473333			Shapiro-Wilk normality test				19 p( day1_1 , day3_11 ) 0.357 0.099 0.616 -2.34111373 0.84727601
day1_1	0							20 p( day1_1 , day3_12 ) 0.357 0.099 0.616 -2.34111373 0.84291464
day1_2	0		data: X[[i]]					21 p( day1_1 , day3_13 ) 0.401 0.113 0.689 -1.46227077 0.99929019
day1_2	0		W = 0.32696, p-value = 4.437e-09					22 p( day1_1 , day3_14 ) 0.337 0.095 0.579 -2.87022074 0.53263584
day1_2	0							23 p( day1_1 , day3_15 ) 0.419 0.120 0.719 -1.14252614 0.99998803
day1_2	0							24 p( day1_1 , day3_16 ) 0.341 0.097 0.584 -2.77772324 0.59346291
day1_2	0		$day1_12					25 p( day1_1 , day3_17 ) 0.397 0.109 0.685 -1.52454681 0.99846148
day1_2	0							26 p( day1_1 , day3_2 ) 0.337 0.095 0.579 -2.87022074 0.53644045
day1_2	0			Shapiro-Wilk normality test				27 p( day1_1 , day3_3 ) 0.432 0.122 0.742 -0.93502090 0.99999994
day1_2	0							28 p( day1_1 , day3_4 ) 0.438 0.128 0.748 -0.85031161 1.00000000
day1_2	0		data: X[[i]]					29 p( day1_1 , day3_5 ) 0.457 0.136 0.777 -0.57608681 1.00000000
day1_2	0		W = 0.33725, p-value = 5.336e-09					30 p( day1_1 , day3_6 ) 0.384 0.108 0.660 -1.78129687 0.98896288
day1_2	0.176667							31 p( day1_1 , day3_7 ) 0.384 0.108 0.660 -1.78318803 0.98845762
day1_2	0							32 p( day1_1 , day3_8 ) 0.519 0.177 0.860 0.23134576 1.00000000
day1_2	0		$day1_13					33 p( day1_10 , day1_11 ) 0.302 0.039 0.564 -3.21294586 0.33650227
day1_2	0							34 p( day1_10 , day1_12 ) 0.322 0.043 0.602 -2.70529695 0.63827567
day1_2	0			Shapiro-Wilk normality test				35 p( day1_10 , day1_13 ) 0.357 0.063 0.652 -2.05496568 0.94727073
day1_2	0							36 p( day1_10 , day1_14 ) 0.349 0.057 0.641 -2.19628409 0.90543102
day1_2	0		data: X[[i]]					37 p( day1_10 , day1_15 ) 0.360 0.056 0.663 -1.96885936 0.96414425
day1_2	0.14		W = 0.39482, p-value = 1.552e-08					38 p( day1_10 , day1_16 ) 0.289 0.042 0.537 -3.61680904 0.17006751
day1_2	0							39 p( day1_10 , day1_17 ) 0.310 0.044 0.576 -3.03598005 0.43113243
day1_2	0							40 p( day1_10 , day1_2 ) 0.314 0.038 0.590 -2.86093827 0.53549409
day1_2	0		$day1_14					41 p( day1_10 , day1_3 ) 0.450 0.114 0.787 -0.62676096 1.00000000
day1_2	0.219444							42 p( day1_10 , day1_4 ) 0.322 0.045 0.600 -2.72228243 0.62844223
day1_3	0			Shapiro-Wilk normality test				43 p( day1_10 , day1_5 ) 0.417 0.096 0.739 -1.09166979 0.99999951
day1_3	0.282778							44 p( day1_10 , day1_6 ) 0.355 0.058 0.652 -2.07097312 0.94133893
day1_3	0		data: X[[i]]					45 p( day1_10 , day1_7 ) 0.362 0.058 0.666 -1.93627602 0.97108322
day1_3	0		W = 0.36056, p-value = 8.16e-09					46 p( day1_10 , day1_8 ) 0.380 0.071 0.689 -1.64879979 0.99546691
day1_3	0							47 p( day1_10 , day1_9 ) 0.343 0.058 0.628 -2.34583651 0.84177370
day1_3	0							48 p( day1_10 , day3_1 ) 0.558 0.206 0.910 0.69829790 1.00000000
day1_3	0		$day1_15					49 p( day1_10 , day3_10 ) 0.355 0.059 0.652 -2.07478165 0.94197983
day1_3	0.938333							50 p( day1_10 , day3_11 ) 0.300 0.037 0.562 -3.24936179 0.32245749
day1_3	0			Shapiro-Wilk normality test				51 p( day1_10 , day3_12 ) 0.300 0.037 0.562 -3.24936179 0.31744907
day1_3	0							52 p( day1_10 , day3_13 ) 0.343 0.049 0.637 -2.27112749 0.87677800
day1_3	0.383333		data: X[[i]]					53 p( day1_10 , day3_14 ) 0.285 0.038 0.532 -3.69614584 0.14850053
day1_3	0.173333		W = 0.52436, p-value = 2.244e-07					54 p( day1_10 , day3_15 ) 0.347 0.045 0.649 -2.15344131 0.91905226
day1_3	0							55 p( day1_10 , day3_16 ) 0.298 0.045 0.550 -3.41103619 0.24615609
day1_3	0							56 p( day1_10 , day3_17 ) 0.337 0.044 0.630 -2.36996614 0.82948456
day1_3	0.844444		$day1_16					57 p( day1_10 , day3_2 ) 0.285 0.038 0.532 -3.69614584 0.14915480
day1_3	0.385							58 p( day1_10 , day3_3 ) 0.357 0.044 0.671 -1.93386773 0.97106392
day1_3	0			Shapiro-Wilk normality test				59 p( day1_10 , day3_4 ) 0.374 0.060 0.688 -1.70506527 0.99315544
day1_3	0							60 p( day1_10 , day3_5 ) 0.380 0.057 0.704 -1.57456622 0.99780405
day1_3	0		data: X[[i]]					61 p( day1_10 , day3_6 ) 0.324 0.045 0.604 -2.67447020 0.65641388
day1_3	0.208889		W = 0.22147, p-value = 7.417e-10					62 p( day1_10 , day3_7 ) 0.335 0.054 0.616 -2.50034885 0.76333618
day1_3	1.33889							63 p( day1_10 , day3_8 ) 0.440 0.091 0.789 -0.72924458 1.00000000
day1_3	0							64 p( day1_11 , day1_12 ) 0.521 0.312 0.729 0.42125383 1.00000000
day1_4	0		$day1_17					65 p( day1_11 , day1_13 ) 0.529 0.321 0.737 0.59015446 1.00000000
day1_4	0							66 p( day1_11 , day1_14 ) 0.527 0.319 0.735 0.54879056 1.00000000
day1_4	0			Shapiro-Wilk normality test				67 p( day1_11 , day1_15 ) 0.571 0.335 0.807 1.28478350 0.99995340
day1_4	0.222778							68 p( day1_11 , day1_16 ) 0.477 0.312 0.642 -0.58630197 1.00000000
day1_4	0		data: X[[i]]					69 p( day1_11 , day1_17 ) 0.502 0.313 0.691 0.04647633 1.00000000
day1_4	0		W = 0.27484, p-value = 1.794e-09					70 p( day1_11 , day1_2 ) 0.523 0.314 0.731 0.46334006 1.00000000
day1_4	0							71 p( day1_11 , day1_3 ) 0.649 0.391 0.907 2.45246522 0.78323949
day1_4	0							72 p( day1_11 , day1_4 ) 0.525 0.317 0.733 0.50644699 1.00000000
day1_4	0		$day1_2					73 p( day1_11 , day1_5 ) 0.579 0.343 0.814 1.41570831 0.99961505
day1_4	0							74 p( day1_11 , day1_6 ) 0.552 0.328 0.775 0.98317710 0.99999978
day1_4	0			Shapiro-Wilk normality test				75 p( day1_11 , day1_7 ) 0.574 0.339 0.810 1.34172953 0.99982981
day1_4	0							76 p( day1_11 , day1_8 ) 0.576 0.341 0.812 1.37963875 0.99970173
day1_4	0		data: X[[i]]					77 p( day1_11 , day1_9 ) 0.529 0.321 0.737 0.59015446 1.00000000
day1_4	0		W = 0.43261, p-value = 3.246e-08					78 p( day1_11 , day3_1 ) 0.744 0.484 1.004 3.98209115 0.08625114
day1_4	0							79 p( day1_11 , day3_10 ) 0.552 0.328 0.775 0.98317710 0.99999994
day1_4	0.283333							80 p( day1_11 , day3_11 ) 0.498 0.309 0.687 -0.04647633 1.00000000
day1_4	0		$day1_3					81 p( day1_11 , day3_12 ) 0.500 0.311 0.689 0.00000000 1.00000000
day1_4	0							82 p( day1_11 , day3_13 ) 0.545 0.322 0.769 0.86322725 1.00000000
day1_4	0			Shapiro-Wilk normality test				83 p( day1_11 , day3_14 ) 0.477 0.312 0.642 -0.58630197 1.00000000
day1_4	0							84 p( day1_11 , day3_15 ) 0.568 0.331 0.805 1.22386217 0.99993763
day1_4	0		data: X[[i]]					85 p( day1_11 , day3_16 ) 0.479 0.314 0.645 -0.53149400 1.00000000
day1_4	0.225556		W = 0.63771, p-value = 3.478e-06					86 p( day1_11 , day3_17 ) 0.543 0.319 0.768 0.82272397 1.00000000
day1_5	0							87 p( day1_11 , day3_2 ) 0.477 0.312 0.642 -0.58630197 1.00000000
day1_5	0							88 p( day1_11 , day3_3 ) 0.587 0.338 0.835 1.48492424 0.99904944
day1_5	0		$day1_4					89 p( day1_11 , day3_4 ) 0.591 0.344 0.838 1.56554412 0.99821055
day1_5	0							90 p( day1_11 , day3_5 ) 0.614 0.358 0.869 1.89275096 0.97796725
day1_5	0			Shapiro-Wilk normality test				91 p( day1_11 , day3_6 ) 0.525 0.317 0.733 0.50644699 1.00000000
day1_5	0							92 p( day1_11 , day3_7 ) 0.529 0.321 0.737 0.59015446 1.00000000
day1_5	0		data: X[[i]]					93 p( day1_11 , day3_8 ) 0.684 0.417 0.951 2.92472147 0.50184350
day1_5	0.392222		W = 0.42823, p-value = 2.975e-08					94 p( day1_12 , day1_13 ) 0.507 0.281 0.734 0.13565862 1.00000000
day1_5	0							95 p( day1_12 , day1_14 ) 0.507 0.281 0.734 0.13565862 1.00000000
day1_5	0							96 p( day1_12 , day1_15 ) 0.546 0.293 0.800 0.78014762 1.00000000
day1_5	0		$day1_5					97 p( day1_12 , day1_16 ) 0.456 0.269 0.642 -1.01183473 0.99999999
day1_5	0							98 p( day1_12 , day1_17 ) 0.481 0.273 0.690 -0.37852120 1.00000000
day1_5	0			Shapiro-Wilk normality test				99 p( day1_12 , day1_2 ) 0.503 0.277 0.730 0.05818938 1.00000000
day1_5	0							100 p( day1_12 , day1_3 ) 0.628 0.354 0.902 1.98520132 0.96349237
day1_5	1.11389		data: X[[i]]					101 p( day1_12 , day1_4 ) 0.503 0.277 0.730 0.05818938 1.00000000
day1_5	0.895		W = 0.55785, p-value = 4.817e-07					102 p( day1_12 , day1_5 ) 0.559 0.306 0.811 0.99182768 0.99999982
day1_5	0							103 p( day1_12 , day1_6 ) 0.529 0.288 0.770 0.51057597 1.00000000
day1_5	0							104 p( day1_12 , day1_7 ) 0.553 0.300 0.806 0.88589335 1.00000000
day1_5	0		$day1_6					105 p( day1_12 , day1_8 ) 0.555 0.302 0.807 0.92222573 0.99999999
day1_5	0.926111							106 p( day1_12 , day1_9 ) 0.503 0.277 0.730 0.05818938 1.00000000
day1_5	1.49667			Shapiro-Wilk normality test				107 p( day1_12 , day3_1 ) 0.729 0.455 1.004 3.55345688 0.19561763
day1_5	0							108 p( day1_12 , day3_10 ) 0.531 0.290 0.772 0.54728837 1.00000000
day1_6	0		data: X[[i]]					109 p( day1_12 , day3_11 ) 0.477 0.269 0.685 -0.46420370 1.00000000
day1_6	0		W = 0.43079, p-value = 3.131e-08					110 p( day1_12 , day3_12 ) 0.479 0.271 0.688 -0.42125383 1.00000000
day1_6	0							111 p( day1_12 , day3_13 ) 0.525 0.284 0.765 0.43802511 1.00000000
day1_6	0							112 p( day1_12 , day3_14 ) 0.456 0.269 0.642 -1.01183473 0.99999962
day1_6	0		$day1_7					113 p( day1_12 , day3_15 ) 0.546 0.293 0.800 0.78014762 1.00000000
day1_6	0							114 p( day1_12 , day3_16 ) 0.456 0.269 0.642 -1.01183473 0.99999992
day1_6	0			Shapiro-Wilk normality test				115 p( day1_12 , day3_17 ) 0.523 0.282 0.763 0.40149755 1.00000000
day1_6	0.423889							116 p( day1_12 , day3_2 ) 0.456 0.269 0.642 -1.01183473 0.99999979
day1_6	0		data: X[[i]]					117 p( day1_12 , day3_3 ) 0.562 0.297 0.827 0.99589839 0.99999991
day1_6	0		W = 0.51161, p-value = 1.692e-07					118 p( day1_12 , day3_4 ) 0.568 0.305 0.831 1.10262844 0.99999362
day1_6	0							119 p( day1_12 , day3_5 ) 0.594 0.322 0.866 1.47097081 0.99931307
day1_6	0							120 p( day1_12 , day3_6 ) 0.505 0.279 0.732 0.09701012 1.00000000
day1_6	0		$day1_8					121 p( day1_12 , day3_7 ) 0.503 0.277 0.730 0.05818938 1.00000000
day1_6	0							122 p( day1_12 , day3_8 ) 0.663 0.379 0.948 2.43876726 0.79384553
day1_6	0.269444			Shapiro-Wilk normality test				123 p( day1_13 , day1_14 ) 0.499 0.273 0.725 -0.01942432 1.00000000
day1_6	0							124 p( day1_13 , day1_15 ) 0.534 0.278 0.790 0.56668393 1.00000000
day1_6	0		data: X[[i]]					125 p( day1_13 , day1_16 ) 0.451 0.265 0.638 -1.10876902 0.99999751
day1_6	0.157778		W = 0.51712, p-value = 1.911e-07					126 p( day1_13 , day1_17 ) 0.473 0.265 0.681 -0.54879056 1.00000000
day1_6	0							127 p( day1_13 , day1_2 ) 0.491 0.264 0.718 -0.17397076 1.00000000
day1_6	0							128 p( day1_13 , day1_3 ) 0.601 0.318 0.884 1.52134232 0.99870787
day1_6	1.015		$day1_9					129 p( day1_13 , day1_4 ) 0.491 0.264 0.718 -0.17397076 1.00000000
day1_6	0							130 p( day1_13 , day1_5 ) 0.542 0.288 0.797 0.70821106 1.00000000
day1_7	0			Shapiro-Wilk normality test				131 p( day1_13 , day1_6 ) 0.514 0.272 0.757 0.25398831 1.00000000
day1_7	0							132 p( day1_13 , day1_7 ) 0.534 0.278 0.790 0.56668393 1.00000000
day1_7	0		data: X[[i]]					133 p( day1_13 , day1_8 ) 0.536 0.281 0.791 0.60217952 1.00000000
day1_7	0.181667		W = 0.42781, p-value = 2.951e-08					134 p( day1_13 , day1_9 ) 0.497 0.270 0.723 -0.05818938 1.00000000
day1_7	0							135 p( day1_13 , day3_1 ) 0.696 0.406 0.986 2.87665027 0.53126783
day1_7	0.155							136 p( day1_13 , day3_10 ) 0.514 0.272 0.757 0.25398831 1.00000000
day1_7	0		$day3_1					137 p( day1_13 , day3_11 ) 0.471 0.263 0.679 -0.59015446 1.00000000
day1_7	0							138 p( day1_13 , day3_12 ) 0.471 0.263 0.679 -0.59015446 1.00000000
day1_7	0.436667			Shapiro-Wilk normality test				139 p( day1_13 , day3_13 ) 0.512 0.270 0.755 0.21722814 1.00000000
day1_7	0							140 p( day1_13 , day3_14 ) 0.451 0.265 0.638 -1.10876902 0.99999803
day1_7	0		data: X[[i]]					141 p( day1_13 , day3_15 ) 0.532 0.276 0.789 0.53073211 1.00000000
day1_7	0		W = 0.6455, p-value = 4.274e-06					142 p( day1_13 , day3_16 ) 0.454 0.267 0.640 -1.06136236 0.99999925
day1_7	0							143 p( day1_13 , day3_17 ) 0.512 0.270 0.755 0.21722814 1.00000000
day1_7	0							144 p( day1_13 , day3_2 ) 0.451 0.265 0.638 -1.10876902 0.99999667
day1_7	0		$day3_10					145 p( day1_13 , day3_3 ) 0.552 0.283 0.820 0.81727531 1.00000000
day1_7	0							146 p( day1_13 , day3_4 ) 0.554 0.286 0.821 0.85314166 1.00000000
day1_7	0			Shapiro-Wilk normality test				147 p( day1_13 , day3_5 ) 0.571 0.292 0.851 1.08489391 0.99999934
day1_7	0							148 p( day1_13 , day3_6 ) 0.493 0.266 0.719 -0.13565862 1.00000000
day1_7	0		data: X[[i]]					149 p( day1_13 , day3_7 ) 0.495 0.268 0.721 -0.09701012 1.00000000
day1_7	0		W = 0.44511, p-value = 4.172e-08					150 p( day1_13 , day3_8 ) 0.634 0.334 0.934 1.90191864 0.97593012
day1_7	0.807778							151 p( day1_14 , day1_15 ) 0.536 0.281 0.791 0.60217952 1.00000000
day1_7	0.288333							152 p( day1_14 , day1_16 ) 0.454 0.267 0.640 -1.06136236 0.99999849
day1_8	0.385556		$day3_11					153 p( day1_14 , day1_17 ) 0.473 0.265 0.681 -0.54879056 1.00000000
day1_8	0							154 p( day1_14 , day1_2 ) 0.493 0.266 0.719 -0.13565862 1.00000000
day1_8	0			Shapiro-Wilk normality test				155 p( day1_14 , day1_3 ) 0.607 0.326 0.888 1.62564270 0.99663894
day1_8	0							156 p( day1_14 , day1_4 ) 0.497 0.270 0.723 -0.05818938 1.00000000
day1_8	0.306111		data: X[[i]]					157 p( day1_14 , day1_5 ) 0.546 0.293 0.800 0.78014762 1.00000000
day1_8	0		W = 0.33074, p-value = 4.748e-09					158 p( day1_14 , day1_6 ) 0.519 0.277 0.760 0.32766756 1.00000000
day1_8	0							159 p( day1_14 , day1_7 ) 0.536 0.281 0.791 0.60217952 1.00000000
day1_8	0							160 p( day1_14 , day1_8 ) 0.540 0.286 0.794 0.67381737 1.00000000
day1_8	0		$day3_12					161 p( day1_14 , day1_9 ) 0.497 0.270 0.723 -0.05818938 1.00000000
day1_8	1.04167							162 p( day1_14 , day3_1 ) 0.707 0.421 0.992 3.07361654 0.41035361
day1_8	0			Shapiro-Wilk normality test				163 p( day1_14 , day3_10 ) 0.517 0.275 0.758 0.29054571 1.00000000
day1_8	0.15							164 p( day1_14 , day3_11 ) 0.473 0.265 0.681 -0.54879056 1.00000000
day1_8	0		data: X[[i]]					165 p( day1_14 , day3_12 ) 0.473 0.265 0.681 -0.54879056 1.00000000
day1_8	0		W = 0.33664, p-value = 5.278e-09					166 p( day1_14 , day3_13 ) 0.517 0.275 0.758 0.29094802 1.00000000
day1_8	0							167 p( day1_14 , day3_14 ) 0.451 0.265 0.638 -1.10876902 0.99999655
day1_8	0							168 p( day1_14 , day3_15 ) 0.534 0.278 0.790 0.56668393 1.00000000
day1_8	0		$day3_13					169 p( day1_14 , day3_16 ) 0.454 0.267 0.640 -1.06136236 0.99999921
day1_8	0							170 p( day1_14 , day3_17 ) 0.512 0.270 0.755 0.21722814 1.00000000
day1_8	0			Shapiro-Wilk normality test				171 p( day1_14 , day3_2 ) 0.451 0.265 0.638 -1.10876902 0.99999747
day1_8	0							172 p( day1_14 , day3_3 ) 0.554 0.286 0.821 0.85314166 1.00000000
day1_8	0.638889		data: X[[i]]					173 p( day1_14 , day3_4 ) 0.556 0.289 0.823 0.88837215 0.99999997
day1_8	0		W = 0.35727, p-value = 7.68e-09					174 p( day1_14 , day3_5 ) 0.577 0.301 0.854 1.19141283 0.99995948
day1_9	0							175 p( day1_14 , day3_6 ) 0.495 0.268 0.721 -0.09701012 1.00000000
day1_9	0							176 p( day1_14 , day3_7 ) 0.497 0.270 0.723 -0.05818938 1.00000000
day1_9	0		$day3_14					177 p( day1_14 , day3_8 ) 0.638 0.341 0.936 1.97645892 0.96470209
day1_9	0							178 p( day1_15 , day1_16 ) 0.408 0.191 0.625 -1.80143595 0.98658567
day1_9	0.369444			Shapiro-Wilk normality test				179 p( day1_15 , day1_17 ) 0.436 0.198 0.674 -1.14341519 0.99998858
day1_9	0							180 p( day1_15 , day1_2 ) 0.451 0.199 0.704 -0.81697516 1.00000000
day1_9	0		data: X[[i]]					181 p( day1_15 , day1_3 ) 0.589 0.290 0.888 1.26301612 0.99995766
day1_9	0		W = 0.22147, p-value = 7.417e-10					182 p( day1_15 , day1_4 ) 0.454 0.201 0.706 -0.78212024 1.00000000
day1_9	0.447222							183 p( day1_15 , day1_5 ) 0.524 0.243 0.805 0.35937082 1.00000000
day1_9	0							184 p( day1_15 , day1_6 ) 0.486 0.218 0.753 -0.22988655 1.00000000
day1_9	0		$day3_15					185 p( day1_15 , day1_7 ) 0.507 0.229 0.786 0.11045771 1.00000000
day1_9	0							186 p( day1_15 , day1_8 ) 0.513 0.235 0.792 0.20478639 1.00000000
day1_9	0			Shapiro-Wilk normality test				187 p( day1_15 , day1_9 ) 0.464 0.209 0.719 -0.60217952 1.00000000
day1_9	0							188 p( day1_15 , day3_1 ) 0.692 0.392 0.992 2.72571102 0.61987801
day1_9	0		data: X[[i]]					189 p( day1_15 , day3_10 ) 0.488 0.220 0.756 -0.19669237 1.00000000
day1_9	0		W = 0.55921, p-value = 4.972e-07					190 p( day1_15 , day3_11 ) 0.428 0.192 0.663 -1.30402805 0.99991436
day1_9	0							191 p( day1_15 , day3_12 ) 0.430 0.194 0.666 -1.26468186 0.99996088
day1_9	0							192 p( day1_15 , day3_13 ) 0.477 0.211 0.744 -0.36218154 1.00000000
day1_9	0		$day3_16					193 p( day1_15 , day3_14 ) 0.408 0.191 0.625 -1.80143595 0.98701261
day1_9	0.353889							194 p( day1_15 , day3_15 ) 0.495 0.216 0.774 -0.07879380 1.00000000
day1_9	0			Shapiro-Wilk normality test				195 p( day1_15 , day3_16 ) 0.412 0.193 0.631 -1.70615325 0.99296865
day1_9	0							196 p( day1_15 , day3_17 ) 0.473 0.206 0.740 -0.42812114 1.00000000
day1_10	0		data: X[[i]]					197 p( day1_15 , day3_2 ) 0.408 0.191 0.625 -1.80143595 0.98674695
day1_10	0		W = 0.22147, p-value = 7.417e-10					198 p( day1_15 , day3_3 ) 0.512 0.223 0.802 0.18206116 1.00000000
day1_10	0.312222							199 p( day1_15 , day3_4 ) 0.521 0.233 0.808 0.30517969 1.00000000
day1_10	1.46167							200 p( day1_15 , day3_5 ) 0.540 0.243 0.837 0.57641563 1.00000000
day1_10	0.834444		$day3_17					201 p( day1_15 , day3_6 ) 0.458 0.204 0.711 -0.70998871 1.00000000
day1_10	0							202 p( day1_15 , day3_7 ) 0.462 0.207 0.716 -0.63868187 1.00000000
day1_10	0.948333			Shapiro-Wilk normality test				203 p( day1_15 , day3_8 ) 0.612 0.301 0.922 1.52560809 0.99878775
day1_10	0.813333							204 p( day1_16 , day1_17 ) 0.523 0.358 0.688 0.58630197 1.00000000
day1_10	0.194444		data: X[[i]]					205 p( day1_16 , day1_2 ) 0.542 0.355 0.730 0.96052721 0.99999998
day1_10	0		W = 0.33767, p-value = 5.376e-09					206 p( day1_16 , day1_3 ) 0.663 0.421 0.905 2.87022074 0.53518809
day1_10	0.351667							207 p( day1_16 , day1_4 ) 0.544 0.358 0.731 1.01183473 0.99999997
day1_10	0							208 p( day1_16 , day1_5 ) 0.596 0.380 0.813 1.88652598 0.97823483
day1_10	0		$day3_2					209 p( day1_16 , day1_6 ) 0.570 0.367 0.773 1.47034085 0.99921596
day1_10	0.441111							210 p( day1_16 , day1_7 ) 0.592 0.375 0.809 1.80143595 0.98671870
day1_10	0			Shapiro-Wilk normality test				211 p( day1_16 , day1_8 ) 0.594 0.377 0.811 1.84537707 0.98300072
day1_10	0							212 p( day1_16 , day1_9 ) 0.549 0.362 0.735 1.10876902 0.99999435
day1_10	0.218889		data: X[[i]]					213 p( day1_16 , day3_1 ) 0.758 0.512 1.004 4.46225344 0.03053331
day1_10	0		W = 0.22147, p-value = 7.417e-10					214 p( day1_16 , day3_10 ) 0.570 0.367 0.773 1.47034085 0.99930142
day1_10	0.323889							215 p( day1_16 , day3_11 ) 0.521 0.355 0.686 0.53149400 1.00000000
day1_10	0							216 p( day1_16 , day3_12 ) 0.521 0.355 0.686 0.53149400 1.00000000
day1_10	0		$day3_3					217 p( day1_16 , day3_13 ) 0.568 0.365 0.772 1.42418141 0.99954425
day1_10	0							218 p( day1_16 , day3_14 ) 0.499 0.362 0.636 -0.03210806 1.00000000
day1_11	0			Shapiro-Wilk normality test				219 p( day1_16 , day3_15 ) 0.590 0.372 0.808 1.75493878 0.99046947
day1_11	0							220 p( day1_16 , day3_16 ) 0.501 0.364 0.638 0.03210806 1.00000000
day1_11	0		data: X[[i]]					221 p( day1_16 , day3_17 ) 0.566 0.362 0.770 1.37578746 0.99975931
day1_11	0		W = 0.58553, p-value = 9.308e-07					222 p( day1_16 , day3_2 ) 0.499 0.362 0.636 -0.03210806 1.00000000
day1_11	0							223 p( day1_16 , day3_3 ) 0.610 0.379 0.840 2.01767552 0.95623155
day1_11	0							224 p( day1_16 , day3_4 ) 0.614 0.385 0.842 2.11583180 0.93144808
day1_11	0		$day3_4					225 p( day1_16 , day3_5 ) 0.635 0.398 0.873 2.42225001 0.80291979
day1_11	0							226 p( day1_16 , day3_6 ) 0.544 0.358 0.731 1.01183473 0.99999970
day1_11	0			Shapiro-Wilk normality test				227 p( day1_16 , day3_7 ) 0.549 0.362 0.735 1.10876902 0.99999754
day1_11	0							228 p( day1_16 , day3_8 ) 0.702 0.450 0.955 3.41103619 0.24581646
day1_11	0		data: X[[i]]					229 p( day1_17 , day1_2 ) 0.523 0.314 0.731 0.46334006 1.00000000
day1_11	0		W = 0.5528, p-value = 4.283e-07					230 p( day1_17 , day1_3 ) 0.643 0.382 0.903 2.32990119 0.84796463
day1_11	0							231 p( day1_17 , day1_4 ) 0.523 0.314 0.731 0.46334006 1.00000000
day1_11	0							232 p( day1_17 , day1_5 ) 0.576 0.341 0.812 1.37963875 0.99977185
day1_11	0		$day3_5					233 p( day1_17 , day1_6 ) 0.548 0.324 0.771 0.90253103 0.99999999
day1_11	0							234 p( day1_17 , day1_7 ) 0.570 0.333 0.807 1.26103150 0.99994764
day1_11	0			Shapiro-Wilk normality test				235 p( day1_17 , day1_8 ) 0.572 0.336 0.808 1.30213579 0.99992113
day1_11	0.248333							236 p( day1_17 , day1_9 ) 0.523 0.314 0.731 0.46334006 1.00000000
day1_11	0		data: X[[i]]					237 p( day1_17 , day3_1 ) 0.736 0.470 1.001 3.77491722 0.12929310
day1_11	0		W = 0.65216, p-value = 5.109e-06					238 p( day1_17 , day3_10 ) 0.545 0.322 0.769 0.86322725 1.00000000
day1_11	0							239 p( day1_17 , day3_11 ) 0.498 0.309 0.687 -0.04647633 1.00000000
day1_11	0.109444							240 p( day1_17 , day3_12 ) 0.500 0.311 0.689 0.00000000 1.00000000
day1_12	0		$day3_6					241 p( day1_17 , day3_13 ) 0.545 0.322 0.769 0.86322725 0.99999985
day1_12	0							242 p( day1_17 , day3_14 ) 0.477 0.312 0.642 -0.58630197 1.00000000
day1_12	0			Shapiro-Wilk normality test				243 p( day1_17 , day3_15 ) 0.566 0.328 0.804 1.18175505 0.99998352
day1_12	0							244 p( day1_17 , day3_16 ) 0.477 0.312 0.642 -0.58630197 1.00000000
day1_12	0		data: X[[i]]					245 p( day1_17 , day3_17 ) 0.543 0.319 0.768 0.82272397 1.00000000
day1_12	0		W = 0.36097, p-value = 8.222e-09					246 p( day1_17 , day3_2 ) 0.477 0.312 0.642 -0.58630197 1.00000000
day1_12	0							247 p( day1_17 , day3_3 ) 0.585 0.335 0.834 1.44245998 0.99927350
day1_12	0							248 p( day1_17 , day3_4 ) 0.585 0.335 0.834 1.44245998 0.99942674
day1_12	0		$day3_7					249 p( day1_17 , day3_5 ) 0.610 0.351 0.868 1.80429032 0.98608541
day1_12	0							250 p( day1_17 , day3_6 ) 0.525 0.317 0.733 0.50644699 1.00000000
day1_12	0			Shapiro-Wilk normality test				251 p( day1_17 , day3_7 ) 0.523 0.314 0.731 0.46334006 1.00000000
day1_12	0							252 p( day1_17 , day3_8 ) 0.674 0.398 0.949 2.67600979 0.65749202
day1_12	0		data: X[[i]]					253 p( day1_2 , day1_3 ) 0.632 0.360 0.905 2.06135212 0.94563561
day1_12	0		W = 0.42329, p-value = 2.698e-08					254 p( day1_2 , day1_4 ) 0.509 0.282 0.736 0.17397076 1.00000000
day1_12	0.101667							255 p( day1_2 , day1_5 ) 0.561 0.308 0.814 1.02485702 0.99999961
day1_12	0							256 p( day1_2 , day1_6 ) 0.531 0.290 0.772 0.54728837 1.00000000
day1_12	0		$day3_8					257 p( day1_2 , day1_7 ) 0.555 0.303 0.807 0.92339807 0.99999990
day1_12	0							258 p( day1_2 , day1_8 ) 0.557 0.305 0.809 0.95757912 0.99999840
day1_12	0			Shapiro-Wilk normality test				259 p( day1_2 , day1_9 ) 0.509 0.282 0.736 0.17397076 1.00000000
day1_12	0.0944444							260 p( day1_2 , day3_1 ) 0.733 0.461 1.006 3.63849655 0.16492852
day1_12	0		data: X[[i]]					261 p( day1_2 , day3_10 ) 0.529 0.288 0.770 0.51057597 1.00000000
day1_12	0.471667		W = 0.71859, p-value = 3.406e-05					262 p( day1_2 , day3_11 ) 0.475 0.267 0.683 -0.50644699 1.00000000
day1_13	0							263 p( day1_2 , day3_12 ) 0.475 0.267 0.683 -0.50644699 1.00000000
day1_13	0							264 p( day1_2 , day3_13 ) 0.523 0.282 0.764 0.40093836 1.00000000
day1_13	0							265 p( day1_2 , day3_14 ) 0.451 0.265 0.638 -1.10876902 0.99999953
day1_13	0							266 p( day1_2 , day3_15 ) 0.549 0.296 0.801 0.81801155 1.00000000
day1_13	0							267 p( day1_2 , day3_16 ) 0.458 0.270 0.645 -0.96052721 0.99999996
day1_13	0							268 p( day1_2 , day3_17 ) 0.519 0.277 0.760 0.32766756 1.00000000
day1_13	0							269 p( day1_2 , day3_2 ) 0.454 0.267 0.640 -1.06136236 0.99999971
day1_13	1.55722							270 p( day1_2 , day3_3 ) 0.564 0.300 0.828 1.03240513 0.99999893
day1_13	0							271 p( day1_2 , day3_4 ) 0.568 0.305 0.831 1.10262844 0.99999906
day1_13	0							272 p( day1_2 , day3_5 ) 0.592 0.322 0.862 1.44643760 0.99939026
day1_13	0							273 p( day1_2 , day3_6 ) 0.501 0.275 0.727 0.01942432 1.00000000
day1_13	0							274 p( day1_2 , day3_7 ) 0.509 0.282 0.736 0.17397076 1.00000000
day1_13	0							275 p( day1_2 , day3_8 ) 0.657 0.372 0.942 2.34583651 0.84136562
day1_13	0							276 p( day1_3 , day1_4 ) 0.376 0.102 0.650 -1.92511403 0.97267026
day1_13	0							277 p( day1_3 , day1_5 ) 0.457 0.148 0.765 -0.59818899 1.00000000
day1_13	0.335556							278 p( day1_3 , day1_6 ) 0.405 0.115 0.695 -1.39250920 0.99961499
day1_13	0							279 p( day1_3 , day1_7 ) 0.419 0.120 0.719 -1.14252614 0.99999221
day1_13	0							280 p( day1_3 , day1_8 ) 0.432 0.130 0.734 -0.95933244 1.00000000
day1_13	0							281 p( day1_3 , day1_9 ) 0.384 0.108 0.660 -1.78318803 0.98882416
day1_13	1.2							282 p( day1_3 , day3_1 ) 0.607 0.271 0.944 1.35771756 0.99983443
day1_13	0							283 p( day1_3 , day3_10 ) 0.405 0.115 0.695 -1.39519062 0.99966609
day1_13	0							284 p( day1_3 , day3_11 ) 0.351 0.093 0.609 -2.45246522 0.78599023
day1_14	0							285 p( day1_3 , day3_12 ) 0.349 0.091 0.607 -2.48831506 0.77173072
day1_14	0							286 p( day1_3 , day3_13 ) 0.393 0.105 0.681 -1.58595001 0.99760836
day1_14	0							287 p( day1_3 , day3_14 ) 0.333 0.091 0.574 -2.94919419 0.48199518
day1_14	0							288 p( day1_3 , day3_15 ) 0.403 0.104 0.702 -1.38221061 0.99973179
day1_14	0							289 p( day1_3 , day3_16 ) 0.343 0.098 0.588 -2.72698624 0.62234949
day1_14	0							290 p( day1_3 , day3_17 ) 0.386 0.099 0.674 -1.68005376 0.99461654
day1_14	0							291 p( day1_3 , day3_2 ) 0.333 0.091 0.574 -2.94919419 0.48593207
day1_14	0							292 p( day1_3 , day3_3 ) 0.417 0.107 0.728 -1.13262282 0.99999831
day1_14	0							293 p( day1_3 , day3_4 ) 0.426 0.116 0.736 -1.02037394 0.99999967
day1_14	0							294 p( day1_3 , day3_5 ) 0.442 0.122 0.762 -0.76908097 1.00000000
day1_14	0							295 p( day1_3 , day3_6 ) 0.376 0.102 0.650 -1.92097501 0.97319667
day1_14	0							296 p( day1_3 , day3_7 ) 0.378 0.104 0.652 -1.89015853 0.97814187
day1_14	0.196667							297 p( day1_3 , day3_8 ) 0.500 0.157 0.843 0.00000000 1.00000000
day1_14	0							298 p( day1_4 , day1_5 ) 0.561 0.308 0.814 1.02485702 0.99999880
day1_14	0							299 p( day1_4 , day1_6 ) 0.527 0.286 0.767 0.47461755 1.00000000
day1_14	0.921111							300 p( day1_4 , day1_7 ) 0.549 0.296 0.801 0.81697516 1.00000000
day1_14	0							301 p( day1_4 , day1_8 ) 0.555 0.302 0.807 0.92222573 0.99999999
day1_14	0							302 p( day1_4 , day1_9 ) 0.509 0.282 0.736 0.17397076 1.00000000
day1_14	0							303 p( day1_4 , day3_1 ) 0.725 0.451 1.000 3.48569025 0.21670626
day1_14	1.94444							304 p( day1_4 , day3_10 ) 0.527 0.286 0.767 0.47461755 1.00000000
day1_14	0							305 p( day1_4 , day3_11 ) 0.471 0.263 0.679 -0.59015446 1.00000000
day1_14	0							306 p( day1_4 , day3_12 ) 0.471 0.263 0.679 -0.59015446 1.00000000
day1_15	0							307 p( day1_4 , day3_13 ) 0.521 0.280 0.762 0.36451248 1.00000000
day1_15	0							308 p( day1_4 , day3_14 ) 0.451 0.265 0.638 -1.10876902 0.99999568
day1_15	0							309 p( day1_4 , day3_15 ) 0.540 0.286 0.794 0.67466183 1.00000000
day1_15	0							310 p( day1_4 , day3_16 ) 0.458 0.270 0.645 -0.96052721 0.99999989
day1_15	0							311 p( day1_4 , day3_17 ) 0.517 0.275 0.758 0.29054571 1.00000000
day1_15	0							312 p( day1_4 , day3_2 ) 0.451 0.265 0.638 -1.10876902 0.99999629
day1_15	0							313 p( day1_4 , day3_3 ) 0.556 0.289 0.823 0.88837215 1.00000000
day1_15	0							314 p( day1_4 , day3_4 ) 0.566 0.303 0.829 1.06802375 0.99999848
day1_15	0							315 p( day1_4 , day3_5 ) 0.586 0.314 0.858 1.33899169 0.99978981
day1_15	0							316 p( day1_4 , day3_6 ) 0.497 0.270 0.723 -0.05818938 1.00000000
day1_15	0							317 p( day1_4 , day3_7 ) 0.507 0.281 0.734 0.13565862 1.00000000
day1_15	0.085							318 p( day1_4 , day3_8 ) 0.653 0.366 0.940 2.26466617 0.87738451
day1_15	0							319 p( day1_5 , day1_6 ) 0.465 0.198 0.731 -0.56014008 1.00000000
day1_15	0							320 p( day1_5 , day1_7 ) 0.478 0.198 0.759 -0.32879462 1.00000000
day1_15	0							321 p( day1_5 , day1_8 ) 0.482 0.203 0.762 -0.26706643 1.00000000
day1_15	0.342778							322 p( day1_5 , day1_9 ) 0.441 0.189 0.694 -0.99182768 0.99999984
day1_15	0							323 p( day1_5 , day3_1 ) 0.647 0.330 0.963 1.97052148 0.96462370
day1_15	0.109444							324 p( day1_5 , day3_10 ) 0.461 0.194 0.728 -0.62481266 1.00000000
day1_15	0.263889							325 p( day1_5 , day3_11 ) 0.421 0.186 0.657 -1.41570831 0.99966329
day1_15	0.465							326 p( day1_5 , day3_12 ) 0.421 0.186 0.657 -1.41570831 0.99959051
day1_15	0							327 p( day1_5 , day3_13 ) 0.461 0.194 0.728 -0.62481266 1.00000000
day1_15	0							328 p( day1_5 , day3_14 ) 0.404 0.187 0.620 -1.88652598 0.97772632
day1_16	0							329 p( day1_5 , day3_15 ) 0.474 0.192 0.756 -0.38946309 1.00000000
day1_16	0							330 p( day1_5 , day3_16 ) 0.406 0.189 0.623 -1.84537707 0.98226716
day1_16	0							331 p( day1_5 , day3_17 ) 0.459 0.191 0.726 -0.65678498 1.00000000
day1_16	0							332 p( day1_5 , day3_2 ) 0.404 0.187 0.620 -1.88652598 0.97830773
day1_16	0							333 p( day1_5 , day3_3 ) 0.492 0.197 0.786 -0.11933022 1.00000000
day1_16	0							334 p( day1_5 , day3_4 ) 0.494 0.200 0.787 -0.08980648 1.00000000
day1_16	0							335 p( day1_5 , day3_5 ) 0.511 0.207 0.816 0.15857794 1.00000000
day1_16	0							336 p( day1_5 , day3_6 ) 0.441 0.189 0.694 -0.99182768 0.99999965
day1_16	0							337 p( day1_5 , day3_7 ) 0.439 0.186 0.692 -1.02485702 0.99999977
day1_16	0							338 p( day1_5 , day3_8 ) 0.566 0.235 0.897 0.84842398 1.00000000
day1_16	0							339 p( day1_6 , day1_7 ) 0.521 0.254 0.787 0.32927294 1.00000000
day1_16	0							340 p( day1_6 , day1_8 ) 0.525 0.258 0.791 0.39557710 1.00000000
day1_16	0							341 p( day1_6 , day1_9 ) 0.479 0.238 0.720 -0.36451248 1.00000000
day1_16	0							342 p( day1_6 , day3_1 ) 0.696 0.404 0.989 2.85142607 0.54273766
day1_16	0							343 p( day1_6 , day3_10 ) 0.500 0.245 0.755 0.00000000 1.00000000
day1_16	0.228333							344 p( day1_6 , day3_11 ) 0.448 0.225 0.672 -0.98317710 0.99999988
day1_16	0							345 p( day1_6 , day3_12 ) 0.448 0.225 0.672 -0.98317710 0.99999980
day1_16	0							346 p( day1_6 , day3_13 ) 0.492 0.236 0.747 -0.13760806 1.00000000
day1_16	0							347 p( day1_6 , day3_14 ) 0.428 0.225 0.631 -1.51399071 0.99876383
day1_16	0							348 p( day1_6 , day3_15 ) 0.512 0.244 0.781 0.19647130 1.00000000
day1_16	0							349 p( day1_6 , day3_16 ) 0.434 0.230 0.638 -1.37578746 0.99969387
day1_16	0							350 p( day1_6 , day3_17 ) 0.490 0.234 0.745 -0.17167179 1.00000000
day1_17	0							351 p( day1_6 , day3_2 ) 0.430 0.227 0.633 -1.47034085 0.99915410
day1_17	0							352 p( day1_6 , day3_3 ) 0.529 0.249 0.809 0.43913674 1.00000000
day1_17	0							353 p( day1_6 , day3_4 ) 0.535 0.257 0.813 0.53669346 1.00000000
day1_17	0							354 p( day1_6 , day3_5 ) 0.552 0.263 0.841 0.76007255 1.00000000
day1_17	0							355 p( day1_6 , day3_6 ) 0.473 0.233 0.714 -0.47461755 1.00000000
day1_17	0							356 p( day1_6 , day3_7 ) 0.477 0.236 0.718 -0.40093836 1.00000000
day1_17	0							357 p( day1_6 , day3_8 ) 0.618 0.311 0.924 1.63465112 0.99621527
day1_17	0							358 p( day1_7 , day1_8 ) 0.505 0.227 0.784 0.07887592 1.00000000
day1_17	0							359 p( day1_7 , day1_9 ) 0.460 0.206 0.714 -0.67466183 1.00000000
day1_17	0							360 p( day1_7 , day3_1 ) 0.684 0.382 0.986 2.58739464 0.71041169
day1_17	0.111111							361 p( day1_7 , day3_10 ) 0.479 0.212 0.746 -0.32889958 1.00000000
day1_17	0.628889							362 p( day1_7 , day3_11 ) 0.426 0.190 0.661 -1.34172953 0.99982355
day1_17	0							363 p( day1_7 , day3_12 ) 0.426 0.190 0.661 -1.34172953 0.99984758
day1_17	0							364 p( day1_7 , day3_13 ) 0.471 0.204 0.738 -0.46064928 1.00000000
day1_17	0							365 p( day1_7 , day3_14 ) 0.404 0.187 0.620 -1.88652598 0.97791299
day1_17	0							366 p( day1_7 , day3_15 ) 0.491 0.212 0.769 -0.14192285 1.00000000
day1_17	0							367 p( day1_7 , day3_16 ) 0.412 0.193 0.631 -1.70615325 0.99353955
day1_17	0							368 p( day1_7 , day3_17 ) 0.469 0.202 0.736 -0.49317157 1.00000000
day1_17	0							369 p( day1_7 , day3_2 ) 0.406 0.189 0.623 -1.84537707 0.98221863
day1_17	0							370 p( day1_7 , day3_3 ) 0.506 0.216 0.796 0.09092301 1.00000000
day1_17	0							371 p( day1_7 , day3_4 ) 0.510 0.221 0.799 0.15193762 1.00000000
day1_17	0							372 p( day1_7 , day3_5 ) 0.530 0.232 0.828 0.42677395 1.00000000
day3_1	0.275							373 p( day1_7 , day3_6 ) 0.451 0.199 0.704 -0.81697516 1.00000000
day3_1	0.296111							374 p( day1_7 , day3_7 ) 0.456 0.203 0.709 -0.74641508 1.00000000
day3_1	0							375 p( day1_7 , day3_8 ) 0.595 0.279 0.911 1.27801259 0.99995063
day3_1	2.98056							376 p( day1_8 , day1_9 ) 0.454 0.201 0.706 -0.78212024 1.00000000
day3_1	0.934444							377 p( day1_8 , day3_1 ) 0.667 0.359 0.975 2.31060605 0.85888522
day3_1	0.247222							378 p( day1_8 , day3_10 ) 0.473 0.207 0.740 -0.42860840 1.00000000
day3_1	0							379 p( day1_8 , day3_11 ) 0.424 0.188 0.659 -1.37963875 0.99974153
day3_1	0							380 p( day1_8 , day3_12 ) 0.424 0.188 0.659 -1.37963875 0.99975566
day3_1	0							381 p( day1_8 , day3_13 ) 0.467 0.200 0.734 -0.52689112 1.00000000
day3_1	0.584444							382 p( day1_8 , day3_14 ) 0.404 0.187 0.620 -1.88652598 0.97715909
day3_1	0.0983333							383 p( day1_8 , day3_15 ) 0.485 0.205 0.764 -0.23571335 1.00000000
day3_1	0							384 p( day1_8 , day3_16 ) 0.410 0.192 0.628 -1.75493878 0.99062836
day3_1	0.216667							385 p( day1_8 , day3_17 ) 0.467 0.200 0.734 -0.52689112 1.00000000
day3_1	0.548333							386 p( day1_8 , day3_2 ) 0.406 0.189 0.623 -1.84537707 0.98273617
day3_1	0							387 p( day1_8 , day3_3 ) 0.500 0.209 0.791 0.00000000 1.00000000
day3_1	0							388 p( day1_8 , day3_4 ) 0.504 0.214 0.794 0.06054388 1.00000000
day3_1	0							389 p( day1_8 , day3_5 ) 0.522 0.221 0.822 0.30667401 1.00000000
day3_1	0							390 p( day1_8 , day3_6 ) 0.449 0.197 0.702 -0.85193621 1.00000000
day3_1	1.24056							391 p( day1_8 , day3_7 ) 0.449 0.197 0.702 -0.85301744 1.00000000
day3_1	2.63222							392 p( day1_8 , day3_8 ) 0.585 0.264 0.906 1.12219017 0.99999091
day3_1	0							393 p( day1_9 , day3_1 ) 0.711 0.430 0.992 3.19039439 0.35034113
day3_1	3.14111							394 p( day1_9 , day3_10 ) 0.523 0.282 0.764 0.40093836 1.00000000
day3_2	0							395 p( day1_9 , day3_11 ) 0.471 0.263 0.679 -0.59015446 1.00000000
day3_2	0.162222							396 p( day1_9 , day3_12 ) 0.471 0.263 0.679 -0.59015446 1.00000000
day3_2	0							397 p( day1_9 , day3_13 ) 0.517 0.275 0.758 0.29054571 1.00000000
day3_2	0							398 p( day1_9 , day3_14 ) 0.451 0.265 0.638 -1.10876902 0.99999540
day3_2	0							399 p( day1_9 , day3_15 ) 0.530 0.272 0.788 0.49445274 1.00000000
day3_2	0							400 p( day1_9 , day3_16 ) 0.458 0.270 0.645 -0.96052721 0.99999998
day3_2	0							401 p( day1_9 , day3_17 ) 0.517 0.275 0.758 0.29054571 1.00000000
day3_2	0							402 p( day1_9 , day3_2 ) 0.451 0.265 0.638 -1.10876902 0.99999156
day3_2	0							403 p( day1_9 , day3_3 ) 0.550 0.280 0.820 0.78089715 1.00000000
day3_2	0							404 p( day1_9 , day3_4 ) 0.560 0.295 0.825 0.96083798 0.99999992
day3_2	0							405 p( day1_9 , day3_5 ) 0.573 0.295 0.851 1.12120793 0.99999645
day3_2	0							406 p( day1_9 , day3_6 ) 0.497 0.270 0.723 -0.05818938 1.00000000
day3_2	0							407 p( day1_9 , day3_7 ) 0.495 0.268 0.721 -0.09701012 1.00000000
day3_2	0							408 p( day1_9 , day3_8 ) 0.643 0.349 0.936 2.06458022 0.94444765
day3_2	0							409 p( day3_1 , day3_10 ) 0.304 0.012 0.596 -2.85682371 0.54207846
day3_2	0							410 p( day3_1 , day3_11 ) 0.252 -0.007 0.512 -4.06238193 0.07483427
day3_2	0							411 p( day3_1 , day3_12 ) 0.252 -0.007 0.512 -4.06238193 0.07331786
day3_2	0							412 p( day3_1 , day3_13 ) 0.289 0.001 0.578 -3.10485654 0.39304784
day3_2	0							413 p( day3_1 , day3_14 ) 0.240 -0.006 0.485 -4.50643689 0.02814576
day3_2	0							414 p( day3_1 , day3_15 ) 0.298 0.000 0.595 -2.89159902 0.51677584
day3_2	0							415 p( day3_1 , day3_16 ) 0.248 -0.001 0.497 -4.29993500 0.04403517
day3_2	0							416 p( day3_1 , day3_17 ) 0.287 -0.001 0.576 -3.13626513 0.38054380
day3_3	0							417 p( day3_1 , day3_2 ) 0.240 -0.006 0.485 -4.50643689 0.02823365
day3_3	0.0872222							418 p( day3_1 , day3_3 ) 0.306 -0.002 0.614 -2.67952390 0.65683178
day3_3	0							419 p( day3_1 , day3_4 ) 0.318 0.009 0.628 -2.49654061 0.76260510
day3_3	0							420 p( day3_1 , day3_5 ) 0.331 0.011 0.650 -2.25319917 0.88268606
day3_3	0							421 p( day3_1 , day3_6 ) 0.279 0.001 0.556 -3.38694502 0.25833635
day3_3	0							422 p( day3_1 , day3_7 ) 0.287 0.008 0.567 -3.23602664 0.32275519
day3_3	0							423 p( day3_1 , day3_8 ) 0.378 0.031 0.725 -1.49256094 0.99899042
day3_3	0							424 p( day3_10 , day3_11 ) 0.448 0.225 0.672 -0.98317710 0.99999946
day3_3	0							425 p( day3_10 , day3_12 ) 0.450 0.227 0.674 -0.94350264 0.99999997
day3_3	0							426 p( day3_10 , day3_13 ) 0.496 0.241 0.751 -0.06884284 1.00000000
day3_3	0							427 p( day3_10 , day3_14 ) 0.430 0.227 0.633 -1.47034085 0.99914735
day3_3	0							428 p( day3_10 , day3_15 ) 0.512 0.244 0.781 0.19647130 1.00000000
day3_3	0							429 p( day3_10 , day3_16 ) 0.432 0.228 0.635 -1.42418141 0.99953896
day3_3	0							430 p( day3_10 , day3_17 ) 0.492 0.236 0.747 -0.13760806 1.00000000
day3_3	0.342222							431 p( day3_10 , day3_2 ) 0.430 0.227 0.633 -1.47034085 0.99926882
day3_3	0.217222							432 p( day3_10 , day3_3 ) 0.529 0.249 0.809 0.43913674 1.00000000
day3_3	0							433 p( day3_10 , day3_4 ) 0.533 0.254 0.812 0.50433398 1.00000000
day3_3	0.186111							434 p( day3_10 , day3_5 ) 0.554 0.265 0.842 0.79148641 1.00000000
day3_3	0							435 p( day3_10 , day3_6 ) 0.475 0.235 0.716 -0.43802511 1.00000000
day3_3	0							436 p( day3_10 , day3_7 ) 0.475 0.235 0.716 -0.43802511 1.00000000
day3_3	0.0916667							437 p( day3_10 , day3_8 ) 0.618 0.311 0.925 1.63184156 0.99603453
day3_3	0.0855556							438 p( day3_11 , day3_12 ) 0.500 0.311 0.689 0.00000000 1.00000000
day3_4	0							439 p( day3_11 , day3_13 ) 0.548 0.324 0.771 0.90399047 1.00000000
day3_4	0							440 p( day3_11 , day3_14 ) 0.477 0.312 0.642 -0.58630197 1.00000000
day3_4	0							441 p( day3_11 , day3_15 ) 0.570 0.334 0.806 1.26468186 0.99993327
day3_4	0							442 p( day3_11 , day3_16 ) 0.479 0.314 0.645 -0.53149400 1.00000000
day3_4	0							443 p( day3_11 , day3_17 ) 0.544 0.320 0.768 0.84328394 0.99999994
day3_4	0							444 p( day3_11 , day3_2 ) 0.477 0.312 0.642 -0.58630197 1.00000000
day3_4	0.373333							445 p( day3_11 , day3_3 ) 0.589 0.341 0.836 1.52601290 0.99875049
day3_4	0.0844444							446 p( day3_11 , day3_4 ) 0.593 0.347 0.839 1.60548596 0.99663825
day3_4	0							447 p( day3_11 , day3_5 ) 0.618 0.364 0.872 1.97183554 0.96475498
day3_4	0							448 p( day3_11 , day3_6 ) 0.527 0.319 0.735 0.54879056 1.00000000
day3_4	0.27							449 p( day3_11 , day3_7 ) 0.529 0.321 0.737 0.59015446 1.00000000
day3_4	0							450 p( day3_11 , day3_8 ) 0.684 0.417 0.951 2.92472147 0.50126607
day3_4	0.0927778							451 p( day3_12 , day3_13 ) 0.548 0.324 0.771 0.90399047 1.00000000
day3_4	0							452 p( day3_12 , day3_14 ) 0.477 0.312 0.642 -0.58630197 1.00000000
day3_4	0							453 p( day3_12 , day3_15 ) 0.570 0.334 0.806 1.26468186 0.99992107
day3_4	0.500556							454 p( day3_12 , day3_16 ) 0.479 0.314 0.645 -0.53149400 1.00000000
day3_4	0							455 p( day3_12 , day3_17 ) 0.543 0.319 0.768 0.82272397 0.99999984
day3_4	0							456 p( day3_12 , day3_2 ) 0.477 0.312 0.642 -0.58630197 1.00000000
day3_4	0							457 p( day3_12 , day3_3 ) 0.589 0.341 0.836 1.52601290 0.99852428
day3_4	0							458 p( day3_12 , day3_4 ) 0.591 0.344 0.838 1.56554412 0.99798649
day3_4	0							459 p( day3_12 , day3_5 ) 0.616 0.361 0.870 1.93448790 0.97171370
day3_4	0.106111							460 p( day3_12 , day3_6 ) 0.527 0.319 0.735 0.54879056 1.00000000
day3_5	0							461 p( day3_12 , day3_7 ) 0.529 0.321 0.737 0.59015446 1.00000000
day3_5	0							462 p( day3_12 , day3_8 ) 0.684 0.417 0.951 2.92803595 0.50005228
day3_5	0.138889							463 p( day3_13 , day3_14 ) 0.432 0.228 0.635 -1.42418141 0.99947202
day3_5	0							464 p( day3_13 , day3_15 ) 0.521 0.254 0.788 0.32889958 1.00000000
day3_5	0.406667							465 p( day3_13 , day3_16 ) 0.434 0.230 0.638 -1.37578746 0.99973717
day3_5	0							466 p( day3_13 , day3_17 ) 0.496 0.241 0.751 -0.06892845 1.00000000
day3_5	0							467 p( day3_13 , day3_2 ) 0.432 0.228 0.635 -1.42418141 0.99951421
day3_5	0.238333							468 p( day3_13 , day3_3 ) 0.537 0.259 0.815 0.56920998 1.00000000
day3_5	0							469 p( day3_13 , day3_4 ) 0.543 0.267 0.820 0.66639888 1.00000000
day3_5	0							470 p( day3_13 , day3_5 ) 0.568 0.283 0.853 1.01626123 0.99999976
day3_5	0							471 p( day3_13 , day3_6 ) 0.479 0.238 0.720 -0.36451248 1.00000000
day3_5	0.207222							472 p( day3_13 , day3_7 ) 0.483 0.242 0.725 -0.29054571 1.00000000
day3_5	0							473 p( day3_13 , day3_8 ) 0.634 0.334 0.935 1.90106627 0.97567371
day3_5	0							474 p( day3_14 , day3_15 ) 0.594 0.377 0.811 1.84537707 0.98313977
day3_5	0.106667							475 p( day3_14 , day3_16 ) 0.501 0.364 0.638 0.03210806 1.00000000
day3_5	0.297778							476 p( day3_14 , day3_17 ) 0.568 0.365 0.772 1.42418141 0.99952479
day3_5	0							477 p( day3_14 , day3_2 ) 0.501 0.364 0.638 0.03210806 1.00000000
day3_5	0.0922222							478 p( day3_14 , day3_3 ) 0.614 0.385 0.842 2.11583180 0.92857926
day3_5	0							479 p( day3_14 , day3_4 ) 0.614 0.385 0.842 2.11583180 0.92928254
day3_5	0							480 p( day3_14 , day3_5 ) 0.639 0.404 0.875 2.51462037 0.75167231
day3_5	0							481 p( day3_14 , day3_6 ) 0.549 0.362 0.735 1.10876902 0.99999806
day3_5	0							482 p( day3_14 , day3_7 ) 0.549 0.362 0.735 1.10876902 0.99999887
day3_6	0							483 p( day3_14 , day3_8 ) 0.707 0.457 0.956 3.52110181 0.20475335
day3_6	0.216667							484 p( day3_15 , day3_16 ) 0.414 0.194 0.634 -1.65537143 0.99559592
day3_6	0							485 p( day3_15 , day3_17 ) 0.471 0.204 0.738 -0.46064928 1.00000000
day3_6	0							486 p( day3_15 , day3_2 ) 0.406 0.189 0.623 -1.84537707 0.98237985
day3_6	0							487 p( day3_15 , day3_3 ) 0.515 0.227 0.804 0.22849748 1.00000000
day3_6	0							488 p( day3_15 , day3_4 ) 0.525 0.237 0.813 0.36621563 1.00000000
day3_6	0							489 p( day3_15 , day3_5 ) 0.549 0.253 0.844 0.69903129 1.00000000
day3_6	0							490 p( day3_15 , day3_6 ) 0.458 0.204 0.711 -0.70998871 1.00000000
day3_6	0							491 p( day3_15 , day3_7 ) 0.468 0.211 0.724 -0.53073211 1.00000000
day3_6	0							492 p( day3_15 , day3_8 ) 0.616 0.307 0.925 1.59280298 0.99749495
day3_6	0							493 p( day3_16 , day3_17 ) 0.566 0.362 0.770 1.37578746 0.99972291
day3_6	0							494 p( day3_16 , day3_2 ) 0.499 0.362 0.636 -0.03210806 1.00000000
day3_6	0							495 p( day3_16 , day3_3 ) 0.607 0.375 0.840 1.96541526 0.96642102
day3_6	0							496 p( day3_16 , day3_4 ) 0.610 0.379 0.840 2.01767552 0.95504201
day3_6	0							497 p( day3_16 , day3_5 ) 0.629 0.387 0.872 2.26487931 0.87689268
day3_6	0.655556							498 p( day3_16 , day3_6 ) 0.544 0.358 0.731 1.01183473 0.99999990
day3_6	0							499 p( day3_16 , day3_7 ) 0.542 0.355 0.730 0.96052721 0.99999997
day3_6	0.122778							500 p( day3_16 , day3_8 ) 0.698 0.442 0.955 3.28908964 0.29870989
day3_6	0							501 p( day3_17 , day3_2 ) 0.434 0.230 0.638 -1.37578746 0.99982558
day3_6	0							502 p( day3_17 , day3_3 ) 0.545 0.269 0.822 0.69809868 1.00000000
day3_6	0							503 p( day3_17 , day3_4 ) 0.548 0.271 0.824 0.73063663 1.00000000
day3_6	0							504 p( day3_17 , day3_5 ) 0.574 0.290 0.859 1.11242288 0.99999070
day3_7	0							505 p( day3_17 , day3_6 ) 0.481 0.240 0.723 -0.32766756 1.00000000
day3_7	0							506 p( day3_17 , day3_7 ) 0.483 0.242 0.725 -0.29054571 1.00000000
day3_7	0							507 p( day3_17 , day3_8 ) 0.640 0.342 0.939 1.99802567 0.96007509
day3_7	0							508 p( day3_2 , day3_3 ) 0.614 0.385 0.842 2.11583180 0.92984589
day3_7	0							509 p( day3_2 , day3_4 ) 0.614 0.385 0.842 2.11583180 0.93024433
day3_7	0							510 p( day3_2 , day3_5 ) 0.637 0.401 0.874 2.46986967 0.77711993
day3_7	0.360556							511 p( day3_2 , day3_6 ) 0.546 0.360 0.733 1.06136236 0.99999425
day3_7	0.280556							512 p( day3_2 , day3_7 ) 0.549 0.362 0.735 1.10876902 0.99999681
day3_7	0							513 p( day3_2 , day3_8 ) 0.705 0.454 0.955 3.46771744 0.22862802
day3_7	0							514 p( day3_3 , day3_4 ) 0.510 0.212 0.808 0.14744196 1.00000000
day3_7	0							515 p( day3_3 , day3_5 ) 0.539 0.234 0.845 0.54664202 1.00000000
day3_7	0							516 p( day3_3 , day3_6 ) 0.440 0.175 0.705 -0.96083798 1.00000000
day3_7	0							517 p( day3_3 , day3_7 ) 0.448 0.180 0.717 -0.81727531 1.00000000
day3_7	0							518 p( day3_3 , day3_8 ) 0.610 0.293 0.926 1.47130348 0.99932264
day3_7	0							519 p( day3_4 , day3_5 ) 0.525 0.219 0.831 0.34439344 1.00000000
day3_7	0.363889							520 p( day3_4 , day3_6 ) 0.438 0.173 0.703 -0.99589839 0.99999971
day3_7	0							521 p( day3_4 , day3_7 ) 0.438 0.173 0.703 -0.99589839 0.99999963
day3_7	0							522 p( day3_4 , day3_8 ) 0.595 0.275 0.915 1.26228899 0.99994537
day3_7	0							523 p( day3_5 , day3_6 ) 0.414 0.141 0.687 -1.33608062 0.99983147
day3_7	0							524 p( day3_5 , day3_7 ) 0.423 0.147 0.698 -1.19394061 0.99998599
day3_7	0							525 p( day3_5 , day3_8 ) 0.570 0.242 0.898 0.91020650 1.00000000
day3_7	0							526 p( day3_6 , day3_7 ) 0.503 0.277 0.730 0.05818938 1.00000000
day3_8	0.357222							527 p( day3_6 , day3_8 ) 0.649 0.358 0.939 2.17739533 0.91383941
day3_8	0.0955556							528 p( day3_7 , day3_8 ) 0.645 0.353 0.937 2.10502800 0.93451241
day3_8	0.514444
day3_8	0.451111							#----Overall---------------------------------------------------------------------------#
day3_8	0.0955556							Quantile p.Value
day3_8	0							1 4.251237 0.02814576
day3_8	0
day3_8	0.127222							#--------------------------------------------------------------------------------------#
day3_8	0
day3_8	0
day3_8	0
day3_8	0
day3_8	0
day3_8	0.11
day3_8	0
day3_8	0
day3_8	0.0838889
day3_8	0.323333
day3_8	0
day3_8	0
day3_8	0.21
day3_8	0
day3_10	0
day3_10	0
day3_10	0
day3_10	0.49
day3_10	0
day3_10	0
day3_10	0.886667
day3_10	0
day3_10	0
day3_10	0
day3_10	0
day3_10	0
day3_10	0
day3_10	0
day3_10	0
day3_10	0
day3_10	0
day3_10	0.111111
day3_10	0
day3_10	0
day3_10	0.283333
day3_10	0
day3_11	0
day3_11	0
day3_11	0
day3_11	0
day3_11	0
day3_11	0
day3_11	0
day3_11	0
day3_11	0
day3_11	0
day3_11	0.101111
day3_11	0
day3_11	0
day3_11	0
day3_11	0.213333
day3_11	0
day3_11	0
day3_11	0
day3_11	0
day3_11	0
day3_11	0
day3_11	0
day3_12	0
day3_12	0
day3_12	0
day3_12	0
day3_12	0
day3_12	0
day3_12	0
day3_12	0
day3_12	0
day3_12	0
day3_12	0
day3_12	0
day3_12	0
day3_12	0
day3_12	0
day3_12	0.112778
day3_12	0
day3_12	0.208333
day3_12	0
day3_12	0
day3_12	0
day3_12	0
day3_13	0
day3_13	0
day3_13	0
day3_13	0
day3_13	0
day3_13	0
day3_13	0
day3_13	0.243889
day3_13	0
day3_13	0
day3_13	0.923333
day3_13	0
day3_13	0
day3_13	0
day3_13	0.115556
day3_13	0
day3_13	0
day3_13	0.0888889
day3_13	0
day3_13	0
day3_13	0
day3_13	0
day3_14	0
day3_14	0
day3_14	0
day3_14	0
day3_14	0
day3_14	0
day3_14	0
day3_14	0
day3_14	0
day3_14	0
day3_14	0
day3_14	0
day3_14	0
day3_14	0
day3_14	0
day3_14	0
day3_14	0
day3_14	0.122222
day3_14	0
day3_14	0
day3_14	0
day3_14	0
day3_15	0
day3_15	0
day3_15	0
day3_15	0
day3_15	0
day3_15	0
day3_15	0
day3_15	0.0872222
day3_15	0
day3_15	0.234444
day3_15	0.166111
day3_15	0
day3_15	0
day3_15	0
day3_15	0
day3_15	0
day3_15	0
day3_15	0.194444
day3_15	0.336111
day3_15	0
day3_15	0
day3_15	0
day3_16	0
day3_16	0
day3_16	0
day3_16	0
day3_16	0
day3_16	0
day3_16	0
day3_16	0
day3_16	0.448889
day3_16	0
day3_16	0
day3_16	0
day3_16	0
day3_16	0
day3_16	0
day3_16	0
day3_16	0
day3_16	0
day3_16	0
day3_16	0
day3_16	0
day3_16	0
day3_17	0
day3_17	0.101111
day3_17	0
day3_17	0
day3_17	0
day3_17	0
day3_17	0
day3_17	0
day3_17	0
day3_17	0.828333
day3_17	0
day3_17	0.156667
day3_17	0.0833333
day3_17	0
day3_17	0
day3_17	0
day3_17	0
day3_17	0
day3_17	0
day3_17	0
day3_17	0
day3_17	0

## Sheet: Sup. Fig. 5d
Sup Fig. 5d
group	titer																sorbitol vs agar
day1_1	1.78222		df<-read.csv("under150_stayingtime.csv",header=TRUE,sep=",")						#----Analysis--------------------------------------------------------------------------#								day1		day3
day1_1	1.945		> tapply(df$titer, df$group, shapiro.test)						Comparison Estimator Lower Upper Statistic p.Value								average	SEM	average	SEM
day1_1	1.40167		$day1_1						1 p( day1_1 , day1_10 ) 0.122 -0.122 0.365 -6.983096e+00 2.019123e-04							1	1.30856	0.0645007	1.7446	0.0857409
day1_1	1.16167								2 p( day1_1 , day1_11 ) 0.012 -0.040 0.065 -4.159569e+01 0.000000e+00							2	0.185303	0.00872831	0.168081	0.0103761
day1_1	1.29722			Shapiro-Wilk normality test					3 p( day1_1 , day1_12 ) 0.001 0.000 0.002 -4.315701e+03 0.000000e+00							3	0.554823	0.0223808	0.532803	0.0418057
day1_1	1.60889								4 p( day1_1 , day1_13 ) 0.001 0.000 0.002 -4.315701e+03 0.000000e+00							4	0.496035	0.0195612	0.451641	0.0237828
day1_1	1.53944		data: X[[i]]						5 p( day1_1 , day1_14 ) 0.001 0.000 0.002 -4.315701e+03 0.000000e+00							5	0.544444	0.0175017	0.516692	0.0248689
day1_1	1.03944		W = 0.98597, p-value = 0.982						6 p( day1_1 , day1_15 ) 0.001 0.000 0.002 -4.315701e+03 0.000000e+00							6	0.535177	0.0200709	0.449722	0.021127
day1_1	1.30333								7 p( day1_1 , day1_16 ) 0.001 0.000 0.002 -4.315701e+03 0.000000e+00							7	0.664293	0.029898	0.543737	0.0208276
day1_1	1.46556								8 p( day1_1 , day1_17 ) 0.404 0.011 0.797 -1.098014e+00 1.000000e+00							8	0.749823	0.0628778	1.015	0.108224
day1_1	1.50944		$day1_10						9 p( day1_1 , day1_2 ) 0.001 0.000 0.002 -4.315701e+03 0.000000e+00							9	0.590126	0.0485793	0.722652	0.0680508
day1_1	1.26944								10 p( day1_1 , day1_3 ) 0.004 -0.018 0.027 -9.876659e+01 0.000000e+00							10	0.760833	0.0702813	1.12005	0.0841566
day1_1	1.38944			Shapiro-Wilk normality test					11 p( day1_1 , day1_4 ) 0.001 0.000 0.002 -4.315701e+03 0.000000e+00							11	0.567879	0.031287	0.571616	0.0420193
day1_1	1.595								12 p( day1_1 , day1_5 ) 0.001 0.000 0.002 -4.315701e+03 0.000000e+00							12	0.49952	0.023546	0.40452	0.0233477
day1_1	1.24167		data: X[[i]]						13 p( day1_1 , day1_6 ) 0.001 0.000 0.002 -4.315701e+03 0.000000e+00							13	0.517273	0.0270811	0.444949	0.0314736
day1_1	0.978889		W = 0.88876, p-value = 0.01783						14 p( day1_1 , day1_7 ) 0.031 -0.063 0.125 -2.245539e+01 0.000000e+00							14	0.46601	0.0228053	0.40149	0.0279261
day1_1	1.26667								15 p( day1_1 , day1_8 ) 0.103 -0.113 0.320 -8.236259e+00 6.031583e-06							15	0.494192	0.0295886	0.400732	0.0274215
day1_1	1.01167								16 p( day1_1 , day1_9 ) 0.035 -0.086 0.156 -1.728579e+01 1.998401e-15							16	0.182121	0.0105145	0.142449	0.0104877
day1_1	1.41556		$day1_11						17 p( day1_1 , day3_1 ) 0.800 0.500 1.099 4.496465e+00 4.802805e-02							17	1.19636	0.0694277	1.08801	0.0683505
day1_1	0.779444								18 p( day1_1 , day3_10 ) 0.364 -0.026 0.753 -1.575089e+00 9.999653e-01
day1_1	0.732222			Shapiro-Wilk normality test					19 p( day1_1 , day3_11 ) 0.023 -0.053 0.098 -2.843413e+01 0.000000e+00
day1_1	1.05444								20 p( day1_1 , day3_12 ) 0.001 0.000 0.002 -4.315701e+03 0.000000e+00
day1_2	0.217778		data: X[[i]]						21 p( day1_1 , day3_13 ) 0.004 -0.018 0.027 -9.876659e+01 0.000000e+00
day1_2	0.194444		W = 0.95237, p-value = 0.3517						22 p( day1_1 , day3_14 ) 0.001 0.000 0.002 -4.315701e+03 0.000000e+00
day1_2	0.215556								23 p( day1_1 , day3_15 ) 0.001 0.000 0.002 -4.315701e+03 0.000000e+00
day1_2	0.138889								24 p( day1_1 , day3_16 ) 0.001 0.000 0.002 -4.315701e+03 0.000000e+00
day1_2	0.180556		$day1_12						25 p( day1_1 , day3_17 ) 0.306 -0.059 0.671 -2.393123e+00 9.315463e-01
day1_2	0.196111								26 p( day1_1 , day3_2 ) 0.001 0.000 0.002 -4.315701e+03 0.000000e+00
day1_2	0.163333			Shapiro-Wilk normality test					27 p( day1_1 , day3_3 ) 0.019 -0.049 0.086 -3.199064e+01 0.000000e+00
day1_2	0.132778								28 p( day1_1 , day3_4 ) 0.004 -0.018 0.027 -9.876659e+01 0.000000e+00
day1_2	0.169444		data: X[[i]]						29 p( day1_1 , day3_5 ) 0.004 -0.018 0.027 -9.876659e+01 0.000000e+00
day1_2	0.18		W = 0.9686, p-value = 0.6788						30 p( day1_1 , day3_6 ) 0.001 0.000 0.002 -4.315701e+03 0.000000e+00
day1_2	0.212222								31 p( day1_1 , day3_7 ) 0.001 0.000 0.002 -4.315701e+03 0.000000e+00
day1_2	0.171111								32 p( day1_1 , day3_8 ) 0.218 -0.127 0.563 -3.675313e+00 2.329448e-01
day1_2	0.232222		$day1_13						33 p( day1_1 , day3_9 ) 0.079 -0.140 0.297 -8.684315e+00 2.330907e-06
day1_2	0.126111								34 p( day1_10 , day1_11 ) 0.316 -0.056 0.688 -2.221630e+00 9.716307e-01
day1_2	0.227222			Shapiro-Wilk normality test					35 p( day1_10 , day1_12 ) 0.228 -0.112 0.568 -3.593168e+00 2.688339e-01
day1_2	0.222222								36 p( day1_10 , day1_13 ) 0.265 -0.097 0.628 -2.911738e+00 6.647939e-01
day1_2	0.241111		data: X[[i]]						37 p( day1_10 , day1_14 ) 0.180 -0.119 0.478 -4.822937e+00 2.457660e-02
day1_2	0.175		W = 0.95272, p-value = 0.3572						38 p( day1_10 , day1_15 ) 0.221 -0.101 0.543 -3.894179e+00 1.584149e-01
day1_2	0.232778								39 p( day1_10 , day1_16 ) 0.001 0.000 0.002 -4.315701e+03 0.000000e+00
day1_2	0.126111								40 p( day1_10 , day1_17 ) 0.822 0.519 1.125 4.782487e+00 2.601349e-02
day1_2	0.1		$day1_14						41 p( day1_10 , day1_2 ) 0.001 0.000 0.002 -4.315701e+03 0.000000e+00
day1_2	0.221667								42 p( day1_10 , day1_3 ) 0.320 -0.087 0.728 -1.983773e+00 9.949837e-01
day1_3	0.589444			Shapiro-Wilk normality test					43 p( day1_10 , day1_4 ) 0.247 -0.124 0.618 -3.066495e+00 5.648764e-01
day1_3	0.663333								44 p( day1_10 , day1_5 ) 0.285 -0.110 0.681 -2.442403e+00 9.153020e-01
day1_3	0.577222		data: X[[i]]						45 p( day1_10 , day1_6 ) 0.267 -0.112 0.645 -2.772919e+00 7.516453e-01
day1_3	0.444444		W = 0.94247, p-value = 0.2225						46 p( day1_10 , day1_7 ) 0.446 0.024 0.869 -5.719501e-01 1.000000e+00
day1_3	0.576111								47 p( day1_10 , day1_8 ) 0.501 0.098 0.904 1.152865e-02 1.000000e+00
day1_3	0.482778								48 p( day1_10 , day1_9 ) 0.332 -0.042 0.705 -2.026657e+00 9.928125e-01
day1_3	0.668333		$day1_15						49 p( day1_10 , day3_1 ) 0.967 0.866 1.068 2.079660e+01 0.000000e+00
day1_3	0.481667								50 p( day1_10 , day3_10 ) 0.760 0.435 1.086 3.594764e+00 2.647092e-01
day1_3	0.461111			Shapiro-Wilk normality test					51 p( day1_10 , day3_11 ) 0.332 -0.051 0.714 -1.979759e+00 9.952704e-01
day1_3	0.601667								52 p( day1_10 , day3_12 ) 0.128 -0.112 0.368 -6.959450e+00 2.284952e-04
day1_3	0.615		data: X[[i]]						53 p( day1_10 , day3_13 ) 0.180 -0.107 0.466 -5.025842e+00 1.556235e-02
day1_3	0.487778		W = 0.96213, p-value = 0.5335						54 p( day1_10 , day3_14 ) 0.125 -0.106 0.356 -7.301985e+00 9.018379e-05
day1_3	0.602778								55 p( day1_10 , day3_15 ) 0.118 -0.102 0.338 -7.802432e+00 4.596526e-05
day1_3	0.450556								56 p( day1_10 , day3_16 ) 0.001 0.000 0.002 -4.315701e+03 0.000000e+00
day1_3	0.836667		$day1_16						57 p( day1_10 , day3_17 ) 0.758 0.421 1.096 3.441133e+00 3.378001e-01
day1_3	0.595								58 p( day1_10 , day3_2 ) 0.001 0.000 0.002 -4.315701e+03 0.000000e+00
day1_3	0.672222			Shapiro-Wilk normality test					59 p( day1_10 , day3_3 ) 0.244 -0.089 0.576 -3.465390e+00 3.269293e-01
day1_3	0.447778								60 p( day1_10 , day3_4 ) 0.164 -0.112 0.441 -5.458634e+00 6.099419e-03
day1_3	0.619444		data: X[[i]]						61 p( day1_10 , day3_5 ) 0.258 -0.103 0.620 -3.006549e+00 6.032557e-01
day1_3	0.457222		W = 0.97079, p-value = 0.7293						62 p( day1_10 , day3_6 ) 0.174 -0.124 0.471 -4.934747e+00 2.035003e-02
day1_3	0.404444								63 p( day1_10 , day3_7 ) 0.285 -0.098 0.668 -2.522371e+00 8.831718e-01
day1_3	0.471111								64 p( day1_10 , day3_8 ) 0.688 0.317 1.059 2.276559e+00 9.609311e-01
day1_4	0.521111		$day1_17						65 p( day1_10 , day3_9 ) 0.469 0.054 0.884 -3.358984e-01 1.000000e+00
day1_4	0.583889								66 p( day1_11 , day1_12 ) 0.366 -0.020 0.751 -1.565340e+00 9.999692e-01
day1_4	0.603333			Shapiro-Wilk normality test					67 p( day1_11 , day1_13 ) 0.409 0.011 0.808 -1.025861e+00 1.000000e+00
day1_4	0.462778								68 p( day1_11 , day1_14 ) 0.312 -0.061 0.685 -2.266182e+00 9.630988e-01
day1_4	0.458333		data: X[[i]]						69 p( day1_11 , day1_15 ) 0.362 -0.020 0.743 -1.632459e+00 9.999303e-01
day1_4	0.460556		W = 0.97221, p-value = 0.7616						70 p( day1_11 , day1_16 ) 0.001 0.000 0.002 -4.315701e+03 0.000000e+00
day1_4	0.625556								71 p( day1_11 , day1_17 ) 0.954 0.808 1.099 1.403494e+01 7.288614e-13
day1_4	0.345								72 p( day1_11 , day1_2 ) 0.001 0.000 0.002 -4.315701e+03 0.000000e+00
day1_4	0.448333		$day1_2						73 p( day1_11 , day1_3 ) 0.467 0.056 0.878 -3.618077e-01 1.000000e+00
day1_4	0.464444								74 p( day1_11 , day1_4 ) 0.360 -0.037 0.756 -1.594696e+00 9.999625e-01
day1_4	0.508889			Shapiro-Wilk normality test					75 p( day1_11 , day1_5 ) 0.450 0.032 0.868 -5.332393e-01 1.000000e+00
day1_4	0.593889								76 p( day1_11 , day1_6 ) 0.432 0.024 0.840 -7.514245e-01 1.000000e+00
day1_4	0.575556		data: X[[i]]						77 p( day1_11 , day1_7 ) 0.661 0.282 1.040 1.910602e+00 9.975273e-01
day1_4	0.407778		W = 0.93471, p-value = 0.1538						78 p( day1_11 , day1_8 ) 0.700 0.341 1.060 2.505563e+00 8.905392e-01
day1_4	0.609444								79 p( day1_11 , day1_9 ) 0.504 0.101 0.907 4.608689e-02 1.000000e+00
day1_4	0.497778								80 p( day1_11 , day3_1 ) 0.999 0.998 1.000 4.315701e+03 0.000000e+00
day1_4	0.53		$day1_3						81 p( day1_11 , day3_10 ) 0.907 0.712 1.102 9.370334e+00 3.007922e-07
day1_4	0.44								82 p( day1_11 , day3_11 ) 0.496 0.091 0.900 -4.593383e-02 1.000000e+00
day1_4	0.54			Shapiro-Wilk normality test					83 p( day1_11 , day3_12 ) 0.207 -0.098 0.512 -4.325120e+00 6.939089e-02
day1_4	0.437778								84 p( day1_11 , day3_13 ) 0.290 -0.067 0.647 -2.640045e+00 8.276277e-01
day1_4	0.248889		data: X[[i]]						85 p( day1_11 , day3_14 ) 0.204 -0.096 0.503 -4.448066e+00 5.361239e-02
day1_4	0.549444		W = 0.91178, p-value = 0.05148						86 p( day1_11 , day3_15 ) 0.211 -0.097 0.518 -4.228855e+00 8.431018e-02
day1_5	0.508889								87 p( day1_11 , day3_16 ) 0.001 0.000 0.002 -4.315701e+03 0.000000e+00
day1_5	0.588889								88 p( day1_11 , day3_17 ) 0.924 0.751 1.096 1.106666e+01 1.007960e-08
day1_5	0.628889		$day1_4						89 p( day1_11 , day3_2 ) 0.001 0.000 0.002 -4.315701e+03 0.000000e+00
day1_5	0.456111								90 p( day1_11 , day3_3 ) 0.401 0.004 0.798 -1.123434e+00 1.000000e+00
day1_5	0.507778			Shapiro-Wilk normality test					91 p( day1_11 , day3_4 ) 0.272 -0.085 0.629 -2.876641e+00 6.864925e-01
day1_5	0.508889								92 p( day1_11 , day3_5 ) 0.395 -0.002 0.791 -1.195021e+00 1.000000e+00
day1_5	0.611111		data: X[[i]]						93 p( day1_11 , day3_6 ) 0.271 -0.079 0.621 -2.947315e+00 6.443810e-01
day1_5	0.476111		W = 0.93934, p-value = 0.1918						94 p( day1_11 , day3_7 ) 0.450 0.041 0.860 -5.438916e-01 1.000000e+00
day1_5	0.488889								95 p( day1_11 , day3_8 ) 0.886 0.659 1.114 7.645781e+00 4.685863e-05
day1_5	0.606667								96 p( day1_11 , day3_9 ) 0.650 0.273 1.027 1.786723e+00 9.993323e-01
day1_5	0.677222		$day1_5						97 p( day1_12 , day1_13 ) 0.558 0.158 0.958 6.501005e-01 1.000000e+00
day1_5	0.581667								98 p( day1_12 , day1_14 ) 0.415 0.018 0.812 -9.591495e-01 1.000000e+00
day1_5	0.586667			Shapiro-Wilk normality test					99 p( day1_12 , day1_15 ) 0.503 0.098 0.908 3.443459e-02 1.000000e+00
day1_5	0.48								100 p( day1_12 , day1_16 ) 0.002 -0.011 0.015 -1.704127e+02 0.000000e+00
day1_5	0.615		data: X[[i]]						101 p( day1_12 , day1_17 ) 0.969 0.861 1.077 1.948557e+01 0.000000e+00
day1_5	0.552778		W = 0.94032, p-value = 0.201						102 p( day1_12 , day1_2 ) 0.001 0.000 0.002 -4.315701e+03 0.000000e+00
day1_5	0.589444								103 p( day1_12 , day1_3 ) 0.629 0.239 1.019 1.487403e+00 9.999953e-01
day1_5	0.406667								104 p( day1_12 , day1_4 ) 0.499 0.089 0.909 -1.132547e-02 1.000000e+00
day1_5	0.643889		$day1_6						105 p( day1_12 , day1_5 ) 0.621 0.229 1.013 1.385240e+00 9.999998e-01
day1_5	0.405556								106 p( day1_12 , day1_6 ) 0.594 0.199 0.989 1.069303e+00 1.000000e+00
day1_5	0.418889			Shapiro-Wilk normality test					107 p( day1_12 , day1_7 ) 0.832 0.561 1.102 5.514303e+00 5.476688e-03
day1_5	0.637778								108 p( day1_12 , day1_8 ) 0.795 0.481 1.110 4.218238e+00 8.464718e-02
day1_6	0.591667		data: X[[i]]						109 p( day1_12 , day1_9 ) 0.618 0.219 1.017 1.326453e+00 1.000000e+00
day1_6	0.671111		W = 0.9526, p-value = 0.3554						110 p( day1_12 , day3_1 ) 0.999 0.998 1.000 4.315701e+03 0.000000e+00
day1_6	0.649444								111 p( day1_12 , day3_10 ) 0.967 0.848 1.086 1.763740e+01 5.662137e-15
day1_6	0.535556								112 p( day1_12 , day3_11 ) 0.629 0.240 1.018 1.491835e+00 9.999846e-01
day1_6	0.585556		$day1_7						113 p( day1_12 , day3_12 ) 0.275 -0.068 0.618 -2.951444e+00 6.399468e-01
day1_6	0.448333								114 p( day1_12 , day3_13 ) 0.372 -0.017 0.761 -1.481157e+00 9.999971e-01
day1_6	0.547778			Shapiro-Wilk normality test					115 p( day1_12 , day3_14 ) 0.285 -0.068 0.638 -2.736481e+00 7.741016e-01
day1_6	0.486667								116 p( day1_12 , day3_15 ) 0.277 -0.075 0.629 -2.851146e+00 7.046025e-01
day1_6	0.51		data: X[[i]]						117 p( day1_12 , day3_16 ) 0.001 0.000 0.002 -4.315701e+03 0.000000e+00
day1_6	0.643333		W = 0.91854, p-value = 0.0709						118 p( day1_12 , day3_17 ) 0.977 0.903 1.052 2.889651e+01 0.000000e+00
day1_6	0.506111								119 p( day1_12 , day3_2 ) 0.004 -0.018 0.027 -9.876659e+01 0.000000e+00
day1_6	0.557222								120 p( day1_12 , day3_3 ) 0.486 0.076 0.895 -1.588527e-01 1.000000e+00
day1_6	0.616667		$day1_8						121 p( day1_12 , day3_4 ) 0.354 -0.027 0.736 -1.715205e+00 9.997790e-01
day1_6	0.364444								122 p( day1_12 , day3_5 ) 0.527 0.122 0.932 2.981583e-01 1.000000e+00
day1_6	0.440556			Shapiro-Wilk normality test					123 p( day1_12 , day3_6 ) 0.384 -0.007 0.776 -1.329356e+00 1.000000e+00
day1_6	0.562778								124 p( day1_12 , day3_7 ) 0.611 0.221 1.000 1.275524e+00 1.000000e+00
day1_6	0.636667		data: X[[i]]						125 p( day1_12 , day3_8 ) 0.959 0.790 1.128 1.220837e+01 1.602587e-09
day1_6	0.361667		W = 0.88499, p-value = 0.01506						126 p( day1_12 , day3_9 ) 0.803 0.510 1.096 4.642863e+00 3.579706e-02
day1_6	0.658333								127 p( day1_13 , day1_14 ) 0.369 -0.020 0.758 -1.517270e+00 9.999883e-01
day1_6	0.47								128 p( day1_13 , day1_15 ) 0.457 0.056 0.857 -4.870007e-01 1.000000e+00
day1_6	0.394444		$day1_9						129 p( day1_13 , day1_16 ) 0.003 -0.014 0.020 -1.294362e+02 0.000000e+00
day1_6	0.535556								130 p( day1_13 , day1_17 ) 0.967 0.851 1.083 1.810554e+01 4.440892e-16
day1_7	0.692778			Shapiro-Wilk normality test					131 p( day1_13 , day1_2 ) 0.001 0.000 0.002 -4.315701e+03 0.000000e+00
day1_7	0.680556								132 p( day1_13 , day1_3 ) 0.568 0.162 0.975 7.542980e-01 1.000000e+00
day1_7	0.632222		data: X[[i]]						133 p( day1_13 , day1_4 ) 0.445 0.032 0.858 -5.962283e-01 1.000000e+00
day1_7	1.06556		W = 0.87749, p-value = 0.01082						134 p( day1_13 , day1_5 ) 0.526 0.116 0.935 2.836082e-01 1.000000e+00
day1_7	0.788333								135 p( day1_13 , day1_6 ) 0.530 0.123 0.937 3.309465e-01 1.000000e+00
day1_7	0.654444								136 p( day1_13 , day1_7 ) 0.774 0.459 1.088 3.911222e+00 1.518213e-01
day1_7	0.548889		$day3_1						137 p( day1_13 , day1_8 ) 0.768 0.434 1.101 3.610613e+00 2.599378e-01
day1_7	0.575								138 p( day1_13 , day1_9 ) 0.579 0.171 0.986 8.658113e-01 1.000000e+00
day1_7	0.652222			Shapiro-Wilk normality test					139 p( day1_13 , day3_1 ) 0.999 0.998 1.000 4.315701e+03 0.000000e+00
day1_7	0.796111								140 p( day1_13 , day3_10 ) 0.955 0.810 1.099 1.417285e+01 1.496692e-12
day1_7	0.53		data: X[[i]]						141 p( day1_13 , day3_11 ) 0.569 0.168 0.970 7.758842e-01 1.000000e+00
day1_7	0.563889		W = 0.95462, p-value = 0.3887						142 p( day1_13 , day3_12 ) 0.254 -0.085 0.594 -3.257147e+00 4.436349e-01
day1_7	0.842222								143 p( day1_13 , day3_13 ) 0.345 -0.035 0.725 -1.831527e+00 9.988930e-01
day1_7	0.656667								144 p( day1_13 , day3_14 ) 0.250 -0.088 0.588 -3.321203e+00 4.029888e-01
day1_7	0.451667		$day3_10						145 p( day1_13 , day3_15 ) 0.236 -0.098 0.569 -3.567900e+00 2.775986e-01
day1_7	0.642778								146 p( day1_13 , day3_16 ) 0.001 0.000 0.002 -4.315701e+03 0.000000e+00
day1_7	0.859444			Shapiro-Wilk normality test					147 p( day1_13 , day3_17 ) 0.957 0.842 1.071 1.787514e+01 0.000000e+00
day1_7	0.530556								148 p( day1_13 , day3_2 ) 0.004 -0.018 0.027 -9.876659e+01 0.000000e+00
day1_7	0.740556		data: X[[i]]						149 p( day1_13 , day3_3 ) 0.463 0.054 0.872 -4.085887e-01 1.000000e+00
day1_7	0.537778		W = 0.9351, p-value = 0.1567						150 p( day1_13 , day3_4 ) 0.316 -0.062 0.694 -2.187622e+00 9.769330e-01
day1_7	0.578333								151 p( day1_13 , day3_5 ) 0.476 0.066 0.887 -2.602062e-01 1.000000e+00
day1_7	0.594444								152 p( day1_13 , day3_6 ) 0.324 -0.052 0.701 -2.097768e+00 9.879829e-01
day1_8	0.747778		$day3_11						153 p( day1_13 , day3_7 ) 0.545 0.142 0.949 5.060608e-01 1.000000e+00
day1_8	0.792222								154 p( day1_13 , day3_8 ) 0.943 0.759 1.128 1.079690e+01 3.859571e-08
day1_8	0.846111			Shapiro-Wilk normality test					155 p( day1_13 , day3_9 ) 0.759 0.437 1.082 3.613101e+00 2.581219e-01
day1_8	1.28889								156 p( day1_14 , day1_15 ) 0.576 0.175 0.978 8.556091e-01 1.000000e+00
day1_8	0.662222		data: X[[i]]						157 p( day1_14 , day1_16 ) 0.004 -0.018 0.027 -9.876659e+01 0.000000e+00
day1_8	0.691111		W = 0.94332, p-value = 0.2316						158 p( day1_14 , day1_17 ) 0.986 0.924 1.047 3.562086e+01 0.000000e+00
day1_8	0.433889								159 p( day1_14 , day1_2 ) 0.001 0.000 0.002 -4.315701e+03 0.000000e+00
day1_8	0.491111								160 p( day1_14 , day1_3 ) 0.694 0.320 1.068 2.333666e+00 9.475736e-01
day1_8	0.816111		$day3_12						161 p( day1_14 , day1_4 ) 0.576 0.175 0.978 8.569303e-01 1.000000e+00
day1_8	0.671111								162 p( day1_14 , day1_5 ) 0.700 0.335 1.066 2.464560e+00 9.063723e-01
day1_8	0.516111			Shapiro-Wilk normality test					163 p( day1_14 , day1_6 ) 0.673 0.302 1.043 2.096174e+00 9.876650e-01
day1_8	0.552778								164 p( day1_14 , day1_7 ) 0.899 0.691 1.106 8.645231e+00 6.896287e-06
day1_8	0.72		data: X[[i]]						165 p( day1_14 , day1_8 ) 0.831 0.542 1.119 5.157331e+00 1.200842e-02
day1_8	1.45222		W = 0.96287, p-value = 0.5495						166 p( day1_14 , day1_9 ) 0.680 0.302 1.057 2.141174e+00 9.830313e-01
day1_8	0.497222								167 p( day1_14 , day3_1 ) 0.999 0.998 1.000 4.315701e+03 0.000000e+00
day1_8	0.617222								168 p( day1_14 , day3_10 ) 0.971 0.855 1.087 1.829935e+01 1.540545e-12
day1_8	1.02667		$day3_13						169 p( day1_14 , day3_11 ) 0.667 0.286 1.049 1.972567e+00 9.953428e-01
day1_8	1.33722								170 p( day1_14 , day3_12 ) 0.346 -0.032 0.724 -1.830040e+00 9.989176e-01
day1_8	0.778889			Shapiro-Wilk normality test					171 p( day1_14 , day3_13 ) 0.449 0.047 0.852 -5.657781e-01 1.000000e+00
day1_8	0.372778								172 p( day1_14 , day3_14 ) 0.342 -0.045 0.729 -1.837508e+00 9.987931e-01
day1_8	0.429444		data: X[[i]]						173 p( day1_14 , day3_15 ) 0.342 -0.047 0.730 -1.829235e+00 9.988055e-01
day1_8	0.755		W = 0.98007, p-value = 0.9171						174 p( day1_14 , day3_16 ) 0.001 0.000 0.002 -4.315701e+03 0.000000e+00
day1_9	0.716667								175 p( day1_14 , day3_17 ) 0.992 0.951 1.033 5.399537e+01 0.000000e+00
day1_9	0.417778								176 p( day1_14 , day3_2 ) 0.004 -0.018 0.027 -9.876659e+01 0.000000e+00
day1_9	0.418333		$day3_14						177 p( day1_14 , day3_3 ) 0.580 0.177 0.982 8.886287e-01 1.000000e+00
day1_9	0.843889								178 p( day1_14 , day3_4 ) 0.447 0.040 0.854 -5.820094e-01 1.000000e+00
day1_9	0.648333			Shapiro-Wilk normality test					179 p( day1_14 , day3_5 ) 0.581 0.178 0.983 9.006779e-01 1.000000e+00
day1_9	0.702222								180 p( day1_14 , day3_6 ) 0.427 0.022 0.832 -8.141351e-01 1.000000e+00
day1_9	0.555		data: X[[i]]						181 p( day1_14 , day3_7 ) 0.696 0.335 1.058 2.441215e+00 9.146308e-01
day1_9	0.306111		W = 0.98948, p-value = 0.9963						182 p( day1_14 , day3_8 ) 0.965 0.815 1.115 1.391066e+01 8.228196e-12
day1_9	0.751111								183 p( day1_14 , day3_9 ) 0.849 0.582 1.116 5.876198e+00 2.667242e-03
day1_9	0.551111								184 p( day1_15 , day1_16 ) 0.017 -0.053 0.087 -3.105899e+01 0.000000e+00
day1_9	0.403333		$day3_15						185 p( day1_15 , day1_17 ) 0.969 0.861 1.077 1.948557e+01 0.000000e+00
day1_9	0.642222								186 p( day1_15 , day1_2 ) 0.012 -0.047 0.072 -3.705116e+01 0.000000e+00
day1_9	0.667222			Shapiro-Wilk normality test					187 p( day1_15 , day1_3 ) 0.601 0.202 1.000 1.140578e+00 1.000000e+00
day1_9	1.32556								188 p( day1_15 , day1_4 ) 0.486 0.072 0.899 -1.573322e-01 1.000000e+00
day1_9	0.461111		data: X[[i]]						189 p( day1_15 , day1_5 ) 0.597 0.195 0.999 1.084991e+00 1.000000e+00
day1_9	0.406111		W = 0.97048, p-value = 0.7221						190 p( day1_15 , day1_6 ) 0.579 0.179 0.978 8.842791e-01 1.000000e+00
day1_9	0.522222								191 p( day1_15 , day1_7 ) 0.804 0.507 1.101 4.598243e+00 3.947073e-02
day1_9	0.799444								192 p( day1_15 , day1_8 ) 0.785 0.469 1.102 4.049161e+00 1.200393e-01
day1_9	0.527778		$day3_16						193 p( day1_15 , day1_9 ) 0.629 0.242 1.017 1.498108e+00 9.999937e-01
day1_9	0.323333								194 p( day1_15 , day3_1 ) 0.999 0.998 1.000 4.315701e+03 0.000000e+00
day1_9	0.339444			Shapiro-Wilk normality test					195 p( day1_15 , day3_10 ) 0.959 0.826 1.092 1.550695e+01 5.462297e-14
day1_9	0.654444								196 p( day1_15 , day3_11 ) 0.611 0.220 1.001 1.271367e+00 1.000000e+00
day1_10	1.00167		data: X[[i]]						197 p( day1_15 , day3_12 ) 0.306 -0.061 0.672 -2.381829e+00 9.347619e-01
day1_10	0.791667		W = 0.97087, p-value = 0.731						198 p( day1_15 , day3_13 ) 0.388 -0.002 0.779 -1.283775e+00 1.000000e+00
day1_10	0.683333								199 p( day1_15 , day3_14 ) 0.306 -0.061 0.673 -2.378631e+00 9.356653e-01
day1_10	1.36944								200 p( day1_15 , day3_15 ) 0.309 -0.061 0.679 -2.324412e+00 9.501800e-01
day1_10	0.690556		$day3_17						201 p( day1_15 , day3_16 ) 0.004 -0.018 0.027 -9.876659e+01 0.000000e+00
day1_10	0.780556								202 p( day1_15 , day3_17 ) 0.967 0.872 1.062 2.200053e+01 0.000000e+00
day1_10	0.54			Shapiro-Wilk normality test					203 p( day1_15 , day3_2 ) 0.012 -0.037 0.062 -4.459981e+01 0.000000e+00
day1_10	0.385556								204 p( day1_15 , day3_3 ) 0.521 0.118 0.924 2.304811e-01 1.000000e+00
day1_10	0.774444		data: X[[i]]						205 p( day1_15 , day3_4 ) 0.386 -0.016 0.788 -1.271156e+00 1.000000e+00
day1_10	0.570556		W = 0.94461, p-value = 0.2461						206 p( day1_15 , day3_5 ) 0.518 0.109 0.926 1.932900e-01 1.000000e+00
day1_10	0.403333								207 p( day1_15 , day3_6 ) 0.377 -0.021 0.775 -1.389359e+00 9.999998e-01
day1_10	0.526667								208 p( day1_15 , day3_7 ) 0.603 0.207 1.000 1.171528e+00 1.000000e+00
day1_10	1.08778		$day3_2						209 p( day1_15 , day3_8 ) 0.957 0.809 1.104 1.388240e+01 5.398865e-10
day1_10	1.27333								210 p( day1_15 , day3_9 ) 0.780 0.470 1.090 4.059682e+00 1.168631e-01
day1_10	0.662222			Shapiro-Wilk normality test					211 p( day1_16 , day1_17 ) 0.999 0.998 1.000 4.315701e+03 0.000000e+00
day1_10	0.432778								212 p( day1_16 , day1_2 ) 0.503 0.098 0.908 3.437770e-02 1.000000e+00
day1_10	0.727778		data: X[[i]]						213 p( day1_16 , day1_3 ) 0.999 0.998 1.000 4.315701e+03 0.000000e+00
day1_10	1.60556		W = 0.91357, p-value = 0.05603						214 p( day1_16 , day1_4 ) 0.998 0.985 1.011 1.704127e+02 0.000000e+00
day1_10	0.793333								215 p( day1_16 , day1_5 ) 0.999 0.998 1.000 4.315701e+03 0.000000e+00
day1_10	0.431111								216 p( day1_16 , day1_6 ) 0.999 0.998 1.000 4.315701e+03 0.000000e+00
day1_10	0.413889		$day3_3						217 p( day1_16 , day1_7 ) 0.999 0.998 1.000 4.315701e+03 0.000000e+00
day1_10	0.792778								218 p( day1_16 , day1_8 ) 0.999 0.998 1.000 4.315701e+03 0.000000e+00
day1_11	0.612222			Shapiro-Wilk normality test					219 p( day1_16 , day1_9 ) 0.999 0.998 1.000 4.315701e+03 0.000000e+00
day1_11	0.660556								220 p( day1_16 , day3_1 ) 0.999 0.998 1.000 4.315701e+03 0.000000e+00
day1_11	0.704444		data: X[[i]]						221 p( day1_16 , day3_10 ) 0.999 0.998 1.000 4.315701e+03 0.000000e+00
day1_11	0.391111		W = 0.84835, p-value = 0.003174						222 p( day1_16 , day3_11 ) 0.981 0.903 1.060 2.747749e+01 0.000000e+00
day1_11	0.597222								223 p( day1_16 , day3_12 ) 0.967 0.853 1.081 1.848218e+01 4.440892e-16
day1_11	0.761667								224 p( day1_16 , day3_13 ) 0.957 0.809 1.104 1.394014e+01 2.167233e-11
day1_11	0.742222		$day3_4						225 p( day1_16 , day3_14 ) 0.938 0.746 1.130 1.025197e+01 1.367568e-07
day1_11	0.386111								226 p( day1_16 , day3_15 ) 0.943 0.767 1.119 1.130327e+01 8.733362e-08
day1_11	0.743333			Shapiro-Wilk normality test					227 p( day1_16 , day3_16 ) 0.283 -0.071 0.637 -2.757797e+00 7.609106e-01
day1_11	0.546667								228 p( day1_16 , day3_17 ) 0.999 0.998 1.000 4.315701e+03 0.000000e+00
day1_11	0.477778		data: X[[i]]						229 p( day1_16 , day3_2 ) 0.385 -0.014 0.785 -1.290507e+00 1.000000e+00
day1_11	0.591111		W = 0.8987, p-value = 0.02799						230 p( day1_16 , day3_3 ) 0.999 0.998 1.000 4.315701e+03 0.000000e+00
day1_11	0.496111								231 p( day1_16 , day3_4 ) 0.999 0.998 1.000 4.315701e+03 0.000000e+00
day1_11	0.382222								232 p( day1_16 , day3_5 ) 0.999 0.998 1.000 4.315701e+03 0.000000e+00
day1_11	0.458889		$day3_5						233 p( day1_16 , day3_6 ) 0.999 0.998 1.000 4.315701e+03 0.000000e+00
day1_11	0.490556								234 p( day1_16 , day3_7 ) 0.999 0.998 1.000 4.315701e+03 0.000000e+00
day1_11	0.760556			Shapiro-Wilk normality test					235 p( day1_16 , day3_8 ) 0.999 0.998 1.000 4.315701e+03 0.000000e+00
day1_11	0.536667								236 p( day1_16 , day3_9 ) 0.999 0.998 1.000 4.315701e+03 0.000000e+00
day1_11	0.648889		data: X[[i]]						237 p( day1_17 , day1_2 ) 0.001 0.000 0.002 -4.315701e+03 0.000000e+00
day1_11	0.408333		W = 0.95919, p-value = 0.4731						238 p( day1_17 , day1_3 ) 0.035 -0.087 0.157 -1.717989e+01 1.110223e-15
day1_11	0.301667								239 p( day1_17 , day1_4 ) 0.021 -0.067 0.108 -2.459853e+01 0.000000e+00
day1_11	0.795								240 p( day1_17 , day1_5 ) 0.033 -0.087 0.154 -1.741654e+01 9.103829e-15
day1_12	0.523333		$day3_6						241 p( day1_17 , day1_6 ) 0.037 -0.095 0.169 -1.577174e+01 6.769252e-12
day1_12	0.54								242 p( day1_17 , day1_7 ) 0.091 -0.141 0.323 -7.923925e+00 5.509860e-05
day1_12	0.668333			Shapiro-Wilk normality test					243 p( day1_17 , day1_8 ) 0.157 -0.124 0.438 -5.483084e+00 6.392346e-03
day1_12	0.260556								244 p( day1_17 , day1_9 ) 0.079 -0.119 0.276 -9.603450e+00 1.748283e-07
day1_12	0.565556		data: X[[i]]						245 p( day1_17 , day3_1 ) 0.853 0.600 1.107 6.271171e+00 9.991019e-04
day1_12	0.632222		W = 0.96112, p-value = 0.5122						246 p( day1_17 , day3_10 ) 0.440 0.033 0.847 -6.616837e-01 1.000000e+00
day1_12	0.571111								247 p( day1_17 , day3_11 ) 0.056 -0.093 0.205 -1.340016e+01 4.876877e-12
day1_12	0.405556								248 p( day1_17 , day3_12 ) 0.006 -0.026 0.038 -6.982967e+01 0.000000e+00
day1_12	0.436111		$day3_7						249 p( day1_17 , day3_13 ) 0.021 -0.055 0.096 -2.857785e+01 0.000000e+00
day1_12	0.506111								250 p( day1_17 , day3_14 ) 0.008 -0.028 0.045 -6.096936e+01 0.000000e+00
day1_12	0.416667			Shapiro-Wilk normality test					251 p( day1_17 , day3_15 ) 0.012 -0.037 0.062 -4.459981e+01 0.000000e+00
day1_12	0.462222								252 p( day1_17 , day3_16 ) 0.001 0.000 0.002 -4.315701e+03 0.000000e+00
day1_12	0.515556		data: X[[i]]						253 p( day1_17 , day3_17 ) 0.384 -0.014 0.783 -1.305304e+00 1.000000e+00
day1_12	0.37		W = 0.97121, p-value = 0.739						254 p( day1_17 , day3_2 ) 0.001 0.000 0.002 -4.315701e+03 0.000000e+00
day1_12	0.434444								255 p( day1_17 , day3_3 ) 0.050 -0.081 0.180 -1.554878e+01 5.512257e-13
day1_12	0.465								256 p( day1_17 , day3_4 ) 0.014 -0.042 0.071 -3.851005e+01 0.000000e+00
day1_12	0.670556		$day3_8						257 p( day1_17 , day3_5 ) 0.029 -0.069 0.127 -2.161763e+01 1.332268e-15
day1_12	0.541667								258 p( day1_17 , day3_6 ) 0.010 -0.034 0.055 -4.967571e+01 0.000000e+00
day1_12	0.635			Shapiro-Wilk normality test					259 p( day1_17 , day3_7 ) 0.039 -0.101 0.179 -1.478398e+01 1.731393e-12
day1_12	0.378889								260 p( day1_17 , day3_8 ) 0.295 -0.089 0.679 -2.395006e+00 9.308617e-01
day1_12	0.365556		data: X[[i]]						261 p( day1_17 , day3_9 ) 0.136 -0.145 0.417 -5.816413e+00 3.004321e-03
day1_12	0.625		W = 0.76448, p-value = 0.0001463						262 p( day1_2 , day1_3 ) 0.999 0.998 1.000 4.315701e+03 0.000000e+00
day1_13	0.541667								263 p( day1_2 , day1_4 ) 0.999 0.998 1.000 4.315701e+03 0.000000e+00
day1_13	0.532222								264 p( day1_2 , day1_5 ) 0.999 0.998 1.000 4.315701e+03 0.000000e+00
day1_13	0.690556		$day3_9						265 p( day1_2 , day1_6 ) 0.999 0.998 1.000 4.315701e+03 0.000000e+00
day1_13	0.245								266 p( day1_2 , day1_7 ) 0.999 0.998 1.000 4.315701e+03 0.000000e+00
day1_13	0.573333			Shapiro-Wilk normality test					267 p( day1_2 , day1_8 ) 0.999 0.998 1.000 4.315701e+03 0.000000e+00
day1_13	0.684444								268 p( day1_2 , day1_9 ) 0.999 0.998 1.000 4.315701e+03 0.000000e+00
day1_13	0.605556		data: X[[i]]						269 p( day1_2 , day3_1 ) 0.999 0.998 1.000 4.315701e+03 0.000000e+00
day1_13	0.433889		W = 0.70507, p-value = 2.272e-05						270 p( day1_2 , day3_10 ) 0.999 0.998 1.000 4.315701e+03 0.000000e+00
day1_13	0.643889								271 p( day1_2 , day3_11 ) 0.981 0.895 1.068 2.504198e+01 0.000000e+00
day1_13	0.511667								272 p( day1_2 , day3_12 ) 0.967 0.841 1.093 1.660944e+01 5.084821e-14
day1_13	0.419444								273 p( day1_2 , day3_13 ) 0.957 0.809 1.104 1.394014e+01 9.731105e-13
day1_13	0.51								274 p( day1_2 , day3_14 ) 0.938 0.736 1.140 9.740419e+00 6.076151e-08
day1_13	0.511667								275 p( day1_2 , day3_15 ) 0.944 0.765 1.123 1.116870e+01 9.547601e-08
day1_13	0.421111								276 p( day1_2 , day3_16 ) 0.255 -0.082 0.592 -3.268185e+00 4.356472e-01
day1_13	0.436111								277 p( day1_2 , day3_17 ) 0.999 0.998 1.000 4.315701e+03 0.000000e+00
day1_13	0.438889								278 p( day1_2 , day3_2 ) 0.372 -0.029 0.773 -1.435534e+00 9.999987e-01
day1_13	0.593889								279 p( day1_2 , day3_3 ) 0.999 0.998 1.000 4.315701e+03 0.000000e+00
day1_13	0.645556								280 p( day1_2 , day3_4 ) 0.999 0.998 1.000 4.315701e+03 0.000000e+00
day1_13	0.692778								281 p( day1_2 , day3_5 ) 0.999 0.998 1.000 4.315701e+03 0.000000e+00
day1_13	0.326111								282 p( day1_2 , day3_6 ) 0.999 0.998 1.000 4.315701e+03 0.000000e+00
day1_13	0.312222								283 p( day1_2 , day3_7 ) 0.999 0.998 1.000 4.315701e+03 0.000000e+00
day1_13	0.61								284 p( day1_2 , day3_8 ) 0.999 0.998 1.000 4.315701e+03 0.000000e+00
day1_14	0.577778								285 p( day1_2 , day3_9 ) 0.999 0.998 1.000 4.315701e+03 0.000000e+00
day1_14	0.515556								286 p( day1_3 , day1_4 ) 0.357 -0.025 0.740 -1.675327e+00 9.998455e-01
day1_14	0.655556								287 p( day1_3 , day1_5 ) 0.502 0.096 0.908 2.286434e-02 1.000000e+00
day1_14	0.243889								288 p( day1_3 , day1_6 ) 0.461 0.055 0.866 -4.349860e-01 1.000000e+00
day1_14	0.492222								289 p( day1_3 , day1_7 ) 0.723 0.375 1.072 2.878599e+00 6.866835e-01
day1_14	0.472222								290 p( day1_3 , day1_8 ) 0.731 0.363 1.099 2.827569e+00 7.197369e-01
day1_14	0.541111								291 p( day1_3 , day1_9 ) 0.515 0.092 0.939 1.645756e-01 1.000000e+00
day1_14	0.384444								292 p( day1_3 , day3_1 ) 0.999 0.998 1.000 4.315701e+03 0.000000e+00
day1_14	0.51								293 p( day1_3 , day3_10 ) 0.948 0.806 1.090 1.419151e+01 3.570588e-12
day1_14	0.515								294 p( day1_3 , day3_11 ) 0.519 0.105 0.932 2.020123e-01 1.000000e+00
day1_14	0.512222								295 p( day1_3 , day3_12 ) 0.156 -0.107 0.419 -5.872611e+00 2.705759e-03
day1_14	0.402778								296 p( day1_3 , day3_13 ) 0.252 -0.093 0.597 -3.228287e+00 4.630118e-01
day1_14	0.506111								297 p( day1_3 , day3_14 ) 0.169 -0.112 0.451 -5.285450e+00 8.754337e-03
day1_14	0.361667								298 p( day1_3 , day3_15 ) 0.165 -0.124 0.454 -5.206365e+00 1.128663e-02
day1_14	0.340556								299 p( day1_3 , day3_16 ) 0.001 0.000 0.002 -4.315701e+03 0.000000e+00
day1_14	0.413333								300 p( day1_3 , day3_17 ) 0.965 0.864 1.065 2.079703e+01 0.000000e+00
day1_14	0.567778								301 p( day1_3 , day3_2 ) 0.001 0.000 0.002 -4.315701e+03 0.000000e+00
day1_14	0.567222								302 p( day1_3 , day3_3 ) 0.384 -0.020 0.789 -1.285695e+00 1.000000e+00
day1_14	0.556667								303 p( day1_3 , day3_4 ) 0.204 -0.108 0.515 -4.277122e+00 7.612710e-02
day1_14	0.282222								304 p( day1_3 , day3_5 ) 0.408 0.009 0.807 -1.035611e+00 1.000000e+00
day1_14	0.321667								305 p( day1_3 , day3_6 ) 0.258 -0.078 0.595 -3.228599e+00 4.619932e-01
day1_14	0.512222								306 p( day1_3 , day3_7 ) 0.470 0.066 0.874 -3.331353e-01 1.000000e+00
day1_15	0.477222								307 p( day1_3 , day3_8 ) 0.928 0.705 1.150 8.634285e+00 1.307606e-06
day1_15	0.500556								308 p( day1_3 , day3_9 ) 0.715 0.363 1.067 2.744455e+00 7.686956e-01
day1_15	0.635								309 p( day1_4 , day1_5 ) 0.649 0.269 1.029 1.759590e+00 9.995771e-01
day1_15	0.218333								310 p( day1_4 , day1_6 ) 0.623 0.235 1.010 1.426511e+00 9.999988e-01
day1_15	0.446111								311 p( day1_4 , day1_7 ) 0.861 0.615 1.106 6.599859e+00 5.517206e-04
day1_15	0.662778								312 p( day1_4 , day1_8 ) 0.795 0.463 1.128 3.995040e+00 1.291456e-01
day1_15	0.605556								313 p( day1_4 , day1_9 ) 0.618 0.200 1.035 1.268742e+00 1.000000e+00
day1_15	0.388889								314 p( day1_4 , day3_1 ) 0.999 0.998 1.000 4.315701e+03 0.000000e+00
day1_15	0.527778								315 p( day1_4 , day3_10 ) 0.975 0.862 1.089 1.879733e+01 2.220446e-16
day1_15	0.684444								316 p( day1_4 , day3_11 ) 0.618 0.220 1.016 1.330232e+00 9.999996e-01
day1_15	0.518889								317 p( day1_4 , day3_12 ) 0.254 -0.084 0.592 -3.268066e+00 4.376822e-01
day1_15	0.512222								318 p( day1_4 , day3_13 ) 0.360 -0.033 0.752 -1.607717e+00 9.999441e-01
day1_15	0.636111								319 p( day1_4 , day3_14 ) 0.259 -0.092 0.610 -3.082275e+00 5.533666e-01
day1_15	0.376667								320 p( day1_4 , day3_15 ) 0.254 -0.108 0.617 -3.048373e+00 5.755705e-01
day1_15	0.370556								321 p( day1_4 , day3_16 ) 0.001 0.000 0.002 -4.315701e+03 0.000000e+00
day1_15	0.374444								322 p( day1_4 , day3_17 ) 0.998 0.985 1.011 1.704127e+02 0.000000e+00
day1_15	0.705556								323 p( day1_4 , day3_2 ) 0.004 -0.018 0.027 -9.876659e+01 0.000000e+00
day1_15	0.536111								324 p( day1_4 , day3_3 ) 0.498 0.078 0.918 -2.211406e-02 1.000000e+00
day1_15	0.556111								325 p( day1_4 , day3_4 ) 0.316 -0.061 0.693 -2.191788e+00 9.771201e-01
day1_15	0.313333								326 p( day1_4 , day3_5 ) 0.522 0.119 0.925 2.420342e-01 1.000000e+00
day1_15	0.245556								327 p( day1_4 , day3_6 ) 0.367 -0.020 0.753 -1.550294e+00 9.999830e-01
day1_15	0.58								328 p( day1_4 , day3_7 ) 0.622 0.234 1.010 1.413296e+00 9.999995e-01
day1_16	0.215								329 p( day1_4 , day3_8 ) 0.959 0.772 1.145 1.107367e+01 2.537406e-08
day1_16	0.171111								330 p( day1_4 , day3_9 ) 0.827 0.549 1.106 5.287742e+00 9.187687e-03
day1_16	0.263889								331 p( day1_5 , day1_6 ) 0.479 0.075 0.884 -2.295884e-01 1.000000e+00
day1_16	0.0744444								332 p( day1_5 , day1_7 ) 0.762 0.434 1.091 3.594294e+00 2.657163e-01
day1_16	0.188333								333 p( day1_5 , day1_8 ) 0.753 0.392 1.114 3.150335e+00 5.104644e-01
day1_16	0.245								334 p( day1_5 , day1_9 ) 0.548 0.115 0.980 4.943910e-01 1.000000e+00
day1_16	0.191111								335 p( day1_5 , day3_1 ) 0.999 0.998 1.000 4.315701e+03 0.000000e+00
day1_16	0.116111								336 p( day1_5 , day3_10 ) 0.963 0.820 1.106 1.454014e+01 1.277867e-13
day1_16	0.173889								337 p( day1_5 , day3_11 ) 0.531 0.114 0.948 3.341476e-01 1.000000e+00
day1_16	0.234444								338 p( day1_5 , day3_12 ) 0.167 -0.101 0.436 -5.562917e+00 4.505759e-03
day1_16	0.157222								339 p( day1_5 , day3_13 ) 0.269 -0.084 0.621 -2.952436e+00 6.392359e-01
day1_16	0.222778								340 p( day1_5 , day3_14 ) 0.167 -0.114 0.449 -5.309937e+00 8.600397e-03
day1_16	0.237778								341 p( day1_5 , day3_15 ) 0.177 -0.124 0.477 -4.837765e+00 2.388243e-02
day1_16	0.139444								342 p( day1_5 , day3_16 ) 0.001 0.000 0.002 -4.315701e+03 0.000000e+00
day1_16	0.174444								343 p( day1_5 , day3_17 ) 0.979 0.910 1.048 3.116170e+01 0.000000e+00
day1_16	0.156667								344 p( day1_5 , day3_2 ) 0.001 0.000 0.002 -4.315701e+03 0.000000e+00
day1_16	0.223889								345 p( day1_5 , day3_3 ) 0.395 -0.016 0.806 -1.152393e+00 1.000000e+00
day1_16	0.181111								346 p( day1_5 , day3_4 ) 0.229 -0.096 0.555 -3.735531e+00 2.078484e-01
day1_16	0.227222								347 p( day1_5 , day3_5 ) 0.390 -0.007 0.788 -1.238296e+00 1.000000e+00
day1_16	0.136667								348 p( day1_5 , day3_6 ) 0.243 -0.090 0.575 -3.476229e+00 3.231239e-01
day1_16	0.101111								349 p( day1_5 , day3_7 ) 0.474 0.069 0.879 -2.867966e-01 1.000000e+00
day1_16	0.175								350 p( day1_5 , day3_8 ) 0.952 0.748 1.157 9.955525e+00 1.163982e-07
day1_17	1.29722								351 p( day1_5 , day3_9 ) 0.725 0.370 1.080 2.851359e+00 7.043902e-01
day1_17	1.15389								352 p( day1_6 , day1_7 ) 0.775 0.462 1.087 3.954179e+00 1.400173e-01
day1_17	1.41389								353 p( day1_6 , day1_8 ) 0.757 0.402 1.113 3.252775e+00 4.453969e-01
day1_17	0.849444								354 p( day1_6 , day1_9 ) 0.556 0.137 0.975 5.986431e-01 1.000000e+00
day1_17	1.23222								355 p( day1_6 , day3_1 ) 0.999 0.998 1.000 4.315701e+03 0.000000e+00
day1_17	1.85278								356 p( day1_6 , day3_10 ) 0.955 0.805 1.104 1.364882e+01 1.781464e-12
day1_17	1.56167								357 p( day1_6 , day3_11 ) 0.550 0.135 0.964 5.382736e-01 1.000000e+00
day1_17	1.04056								358 p( day1_6 , day3_12 ) 0.186 -0.099 0.470 -4.962220e+00 1.944527e-02
day1_17	1.51167								359 p( day1_6 , day3_13 ) 0.291 -0.068 0.651 -2.610711e+00 8.419956e-01
day1_17	1.40944								360 p( day1_6 , day3_14 ) 0.205 -0.107 0.517 -4.257224e+00 7.783801e-02
day1_17	1.53278								361 p( day1_6 , day3_15 ) 0.205 -0.111 0.520 -4.214398e+00 8.548073e-02
day1_17	1.33444								362 p( day1_6 , day3_16 ) 0.001 0.000 0.002 -4.315701e+03 0.000000e+00
day1_17	1.48056								363 p( day1_6 , day3_17 ) 0.969 0.878 1.060 2.317959e+01 0.000000e+00
day1_17	1.21389								364 p( day1_6 , day3_2 ) 0.001 0.000 0.002 -4.315701e+03 0.000000e+00
day1_17	0.857778								365 p( day1_6 , day3_3 ) 0.418 0.014 0.823 -9.076891e-01 1.000000e+00
day1_17	0.761667								366 p( day1_6 , day3_4 ) 0.256 -0.089 0.601 -3.175358e+00 4.940332e-01
day1_17	1.18667								367 p( day1_6 , day3_5 ) 0.428 0.025 0.830 -8.080954e-01 1.000000e+00
day1_17	1.22056								368 p( day1_6 , day3_6 ) 0.268 -0.079 0.614 -3.015084e+00 6.001697e-01
day1_17	1.145								369 p( day1_6 , day3_7 ) 0.521 0.119 0.923 2.311251e-01 1.000000e+00
day1_17	0.620556								370 p( day1_6 , day3_8 ) 0.955 0.776 1.133 1.142403e+01 6.235217e-10
day1_17	0.521667								371 p( day1_6 , day3_9 ) 0.740 0.398 1.081 3.157009e+00 5.056130e-01
day1_17	1.12167								372 p( day1_7 , day1_8 ) 0.560 0.144 0.976 6.473663e-01 1.000000e+00
day3_1	2.69222								373 p( day1_7 , day1_9 ) 0.352 -0.039 0.743 -1.697884e+00 9.998324e-01
day3_1	2.23833								374 p( day1_7 , day3_1 ) 0.999 0.998 1.000 4.315701e+03 0.000000e+00
day3_1	1.34111								375 p( day1_7 , day3_10 ) 0.853 0.586 1.120 5.945055e+00 2.438513e-03
day3_1	1.25722								376 p( day1_7 , day3_11 ) 0.322 -0.056 0.701 -2.110061e+00 9.864622e-01
day3_1	1.78278								377 p( day1_7 , day3_12 ) 0.037 -0.067 0.142 -1.993292e+01 0.000000e+00
day3_1	1.74333								378 p( day1_7 , day3_13 ) 0.121 -0.117 0.359 -7.157590e+00 1.473453e-04
day3_1	1.38								379 p( day1_7 , day3_14 ) 0.070 -0.105 0.246 -1.100633e+01 2.587598e-09
day3_1	1.81								380 p( day1_7 , day3_15 ) 0.070 -0.094 0.235 -1.175417e+01 1.922200e-09
day3_1	2.06056								381 p( day1_7 , day3_16 ) 0.001 0.000 0.002 -4.315701e+03 0.000000e+00
day3_1	1.99889								382 p( day1_7 , day3_17 ) 0.875 0.637 1.113 7.077528e+00 1.875086e-04
day3_1	2.20222								383 p( day1_7 , day3_2 ) 0.001 0.000 0.002 -4.315701e+03 0.000000e+00
day3_1	1.99556								384 p( day1_7 , day3_3 ) 0.231 -0.111 0.574 -3.525861e+00 2.978633e-01
day3_1	2.02111								385 p( day1_7 , day3_4 ) 0.083 -0.118 0.284 -9.339354e+00 8.376309e-07
day3_1	1.68778								386 p( day1_7 , day3_5 ) 0.196 -0.106 0.499 -4.515678e+00 4.663477e-02
day3_1	1.18444								387 p( day1_7 , day3_6 ) 0.076 -0.103 0.256 -1.059221e+01 2.869915e-08
day3_1	1.29833								388 p( day1_7 , day3_7 ) 0.248 -0.080 0.576 -3.456876e+00 3.290819e-01
day3_1	1.18167								389 p( day1_7 , day3_8 ) 0.822 0.528 1.116 4.930337e+00 1.920642e-02
day3_1	1.56444								390 p( day1_7 , day3_9 ) 0.507 0.101 0.913 8.010251e-02 1.000000e+00
day3_1	2.20167								391 p( day1_8 , day1_9 ) 0.316 -0.049 0.682 -2.261853e+00 9.649257e-01
day3_1	1.64278								392 p( day1_8 , day3_1 ) 0.971 0.881 1.061 2.345706e+01 0.000000e+00
day3_1	1.40611								393 p( day1_8 , day3_10 ) 0.777 0.462 1.091 3.958828e+00 1.398931e-01
day3_1	1.69056								394 p( day1_8 , day3_11 ) 0.315 -0.053 0.683 -2.261298e+00 9.639858e-01
day3_2	0.149444								395 p( day1_8 , day3_12 ) 0.105 -0.104 0.314 -8.486195e+00 2.675460e-06
day3_2	0.0916667								396 p( day1_8 , day3_13 ) 0.155 -0.107 0.417 -5.915974e+00 2.309850e-03
day3_2	0.223333								397 p( day1_8 , day3_14 ) 0.101 -0.102 0.305 -8.813577e+00 1.001039e-06
day3_2	0.134444								398 p( day1_8 , day3_15 ) 0.095 -0.099 0.289 -9.370337e+00 3.074450e-06
day3_2	0.137222								399 p( day1_8 , day3_16 ) 0.001 0.000 0.002 -4.315701e+03 0.000000e+00
day3_2	0.182222								400 p( day1_8 , day3_17 ) 0.777 0.448 1.106 3.786200e+00 1.904639e-01
day3_2	0.131667								401 p( day1_8 , day3_2 ) 0.001 0.000 0.002 -4.315701e+03 0.000000e+00
day3_2	0.173889								402 p( day1_8 , day3_3 ) 0.244 -0.090 0.578 -3.451299e+00 3.351154e-01
day3_2	0.143333								403 p( day1_8 , day3_4 ) 0.145 -0.112 0.401 -6.225847e+00 1.233979e-03
day3_2	0.152222								404 p( day1_8 , day3_5 ) 0.229 -0.101 0.560 -3.679537e+00 2.318542e-01
day3_2	0.145556								405 p( day1_8 , day3_6 ) 0.136 -0.118 0.390 -6.435197e+00 9.018350e-04
day3_2	0.144444								406 p( day1_8 , day3_7 ) 0.263 -0.101 0.628 -2.921051e+00 6.578006e-01
day3_2	0.195556								407 p( day1_8 , day3_8 ) 0.702 0.339 1.066 2.501607e+00 8.918357e-01
day3_2	0.0961111								408 p( day1_8 , day3_9 ) 0.452 0.046 0.859 -5.250180e-01 1.000000e+00
day3_2	0.281667								409 p( day1_9 , day3_1 ) 0.992 0.951 1.033 5.399537e+01 0.000000e+00
day3_2	0.16								410 p( day1_9 , day3_10 ) 0.882 0.659 1.106 7.688654e+00 9.151786e-05
day3_2	0.225556								411 p( day1_9 , day3_11 ) 0.506 0.099 0.913 6.845683e-02 1.000000e+00
day3_2	0.158333								412 p( day1_9 , day3_12 ) 0.231 -0.094 0.557 -3.707446e+00 2.192330e-01
day3_2	0.143889								413 p( day1_9 , day3_13 ) 0.308 -0.056 0.672 -2.374932e+00 9.371199e-01
day3_2	0.208889								414 p( day1_9 , day3_14 ) 0.238 -0.089 0.564 -3.609470e+00 2.590164e-01
day3_2	0.15								415 p( day1_9 , day3_15 ) 0.220 -0.093 0.533 -4.018328e+00 1.252715e-01
day3_2	0.268333								416 p( day1_9 , day3_16 ) 0.001 0.000 0.002 -4.315701e+03 0.000000e+00
day3_3	0.483333								417 p( day1_9 , day3_17 ) 0.885 0.655 1.115 7.536910e+00 3.742731e-05
day3_3	0.353889								418 p( day1_9 , day3_2 ) 0.001 0.000 0.002 -4.315701e+03 0.000000e+00
day3_3	0.401667								419 p( day1_9 , day3_3 ) 0.399 0.000 0.798 -1.140578e+00 1.000000e+00
day3_3	0.346111								420 p( day1_9 , day3_4 ) 0.302 -0.070 0.674 -2.397718e+00 9.294410e-01
day3_3	0.862222								421 p( day1_9 , day3_5 ) 0.425 0.014 0.835 -8.256705e-01 1.000000e+00
day3_3	0.335556								422 p( day1_9 , day3_6 ) 0.299 -0.078 0.675 -2.407713e+00 9.269448e-01
day3_3	0.392778								423 p( day1_9 , day3_7 ) 0.458 0.041 0.874 -4.574121e-01 1.000000e+00
day3_3	0.399444								424 p( day1_9 , day3_8 ) 0.851 0.577 1.126 5.755669e+00 3.098747e-03
day3_3	0.359444								425 p( day1_9 , day3_9 ) 0.652 0.271 1.032 1.794476e+00 9.992194e-01
day3_3	0.519444								426 p( day3_1 , day3_10 ) 0.146 -0.102 0.394 -6.427127e+00 7.195247e-04
day3_3	0.558889								427 p( day3_1 , day3_11 ) 0.001 0.000 0.002 -4.315701e+03 0.000000e+00
day3_3	0.776667								428 p( day3_1 , day3_12 ) 0.001 0.000 0.002 -4.315701e+03 0.000000e+00
day3_3	0.512778								429 p( day3_1 , day3_13 ) 0.001 0.000 0.002 -4.315701e+03 0.000000e+00
day3_3	0.348889								430 p( day3_1 , day3_14 ) 0.001 0.000 0.002 -4.315701e+03 0.000000e+00
day3_3	1.13222								431 p( day3_1 , day3_15 ) 0.001 0.000 0.002 -4.315701e+03 0.000000e+00
day3_3	0.541111								432 p( day3_1 , day3_16 ) 0.001 0.000 0.002 -4.315701e+03 0.000000e+00
day3_3	0.608889								433 p( day3_1 , day3_17 ) 0.093 -0.097 0.283 -9.648784e+00 2.505517e-07
day3_3	0.658333								434 p( day3_1 , day3_2 ) 0.001 0.000 0.002 -4.315701e+03 0.000000e+00
day3_3	0.566111								435 p( day3_1 , day3_3 ) 0.001 0.000 0.002 -4.315701e+03 0.000000e+00
day3_3	0.525								436 p( day3_1 , day3_4 ) 0.001 0.000 0.002 -4.315701e+03 0.000000e+00
day3_3	0.398889								437 p( day3_1 , day3_5 ) 0.001 0.000 0.002 -4.315701e+03 0.000000e+00
day3_3	0.64								438 p( day3_1 , day3_6 ) 0.001 0.000 0.002 -4.315701e+03 0.000000e+00
day3_4	0.391111								439 p( day3_1 , day3_7 ) 0.001 0.000 0.002 -4.315701e+03 0.000000e+00
day3_4	0.314444								440 p( day3_1 , day3_8 ) 0.103 -0.156 0.363 -6.873864e+00 3.005774e-04
day3_4	0.481667								441 p( day3_1 , day3_9 ) 0.035 -0.100 0.170 -1.547742e+01 5.652145e-13
day3_4	0.348333								442 p( day3_10 , day3_11 ) 0.099 -0.106 0.305 -8.775120e+00 1.353225e-06
day3_4	0.525								443 p( day3_10 , day3_12 ) 0.012 -0.047 0.072 -3.705116e+01 0.000000e+00
day3_4	0.516667								444 p( day3_10 , day3_13 ) 0.035 -0.074 0.144 -1.915327e+01 5.107026e-15
day3_4	0.378333								445 p( day3_10 , day3_14 ) 0.014 -0.042 0.071 -3.851005e+01 0.000000e+00
day3_4	0.405556								446 p( day3_10 , day3_15 ) 0.008 -0.033 0.049 -5.399537e+01 0.000000e+00
day3_4	0.327778								447 p( day3_10 , day3_16 ) 0.001 0.000 0.002 -4.315701e+03 0.000000e+00
day3_4	0.423333								448 p( day3_10 , day3_17 ) 0.465 0.054 0.876 -3.845237e-01 1.000000e+00
day3_4	0.311111								449 p( day3_10 , day3_2 ) 0.001 0.000 0.002 -4.315701e+03 0.000000e+00
day3_4	0.560556								450 p( day3_10 , day3_3 ) 0.074 -0.099 0.248 -1.100967e+01 1.458960e-08
day3_4	0.590556								451 p( day3_10 , day3_4 ) 0.027 -0.066 0.119 -2.299878e+01 0.000000e+00
day3_4	0.366111								452 p( day3_10 , day3_5 ) 0.043 -0.082 0.169 -1.637304e+01 4.107825e-15
day3_4	0.791667								453 p( day3_10 , day3_6 ) 0.021 -0.061 0.102 -2.654578e+01 0.000000e+00
day3_4	0.558889								454 p( day3_10 , day3_7 ) 0.050 -0.103 0.202 -1.326940e+01 1.515443e-11
day3_4	0.443889								455 p( day3_10 , day3_8 ) 0.400 -0.002 0.802 -1.121035e+00 1.000000e+00
day3_4	0.413333								456 p( day3_10 , day3_9 ) 0.182 -0.119 0.482 -4.757941e+00 2.918778e-02
day3_4	0.412778								457 p( day3_11 , day3_12 ) 0.223 -0.103 0.549 -3.821522e+00 1.846403e-01
day3_4	0.517778								458 p( day3_11 , day3_13 ) 0.299 -0.067 0.664 -2.480067e+00 9.007538e-01
day3_4	0.438333								459 p( day3_11 , day3_14 ) 0.215 -0.103 0.533 -4.031023e+00 1.223214e-01
day3_4	0.418889								460 p( day3_11 , day3_15 ) 0.200 -0.115 0.516 -4.266288e+00 7.829166e-02
day3_5	0.377222								461 p( day3_11 , day3_16 ) 0.006 -0.026 0.038 -6.982967e+01 0.000000e+00
day3_5	0.418333								462 p( day3_11 , day3_17 ) 0.904 0.704 1.104 9.075627e+00 5.930995e-07
day3_5	0.487222								463 p( day3_11 , day3_2 ) 0.014 -0.042 0.071 -3.851005e+01 0.000000e+00
day3_5	0.328889								464 p( day3_11 , day3_3 ) 0.401 0.002 0.800 -1.117042e+00 1.000000e+00
day3_5	0.769444								465 p( day3_11 , day3_4 ) 0.271 -0.089 0.630 -2.869928e+00 6.921655e-01
day3_5	0.328889								466 p( day3_11 , day3_5 ) 0.408 0.010 0.806 -1.038265e+00 1.000000e+00
day3_5	0.621111								467 p( day3_11 , day3_6 ) 0.284 -0.076 0.644 -2.693544e+00 7.983112e-01
day3_5	0.497778								468 p( day3_11 , day3_7 ) 0.460 0.051 0.868 -4.436704e-01 1.000000e+00
day3_5	0.473333								469 p( day3_11 , day3_8 ) 0.878 0.627 1.129 6.779328e+00 3.116830e-04
day3_5	0.546667								470 p( day3_11 , day3_9 ) 0.667 0.295 1.039 2.022173e+00 9.930065e-01
day3_5	0.568333								471 p( day3_12 , day3_13 ) 0.574 0.175 0.974 8.373926e-01 1.000000e+00
day3_5	0.500556								472 p( day3_12 , day3_14 ) 0.488 0.084 0.891 -1.382187e-01 1.000000e+00
day3_5	0.562222								473 p( day3_12 , day3_15 ) 0.473 0.068 0.878 -2.983227e-01 1.000000e+00
day3_5	0.461667								474 p( day3_12 , day3_16 ) 0.014 -0.047 0.076 -3.562086e+01 0.000000e+00
day3_5	0.682222								475 p( day3_12 , day3_17 ) 0.999 0.998 1.000 4.315701e+03 0.000000e+00
day3_5	0.568333								476 p( day3_12 , day3_2 ) 0.023 -0.056 0.102 -2.716976e+01 0.000000e+00
day3_5	0.485556								477 p( day3_12 , day3_3 ) 0.696 0.335 1.058 2.439528e+00 9.158481e-01
day3_5	0.438889								478 p( day3_12 , day3_4 ) 0.591 0.198 0.984 1.038961e+00 1.000000e+00
day3_5	0.457222								479 p( day3_12 , day3_5 ) 0.751 0.418 1.084 3.390954e+00 3.670283e-01
day3_5	0.737778								480 p( day3_12 , day3_6 ) 0.610 0.216 1.003 1.249784e+00 1.000000e+00
day3_5	0.596667								481 p( day3_12 , day3_7 ) 0.833 0.565 1.100 5.583908e+00 5.198618e-03
day3_5	0.458889								482 p( day3_12 , day3_8 ) 0.975 0.862 1.089 1.879733e+01 0.000000e+00
day3_6	0.371667								483 p( day3_12 , day3_9 ) 0.932 0.775 1.088 1.240395e+01 8.555534e-11
day3_6	0.308333								484 p( day3_13 , day3_14 ) 0.431 0.029 0.832 -7.754485e-01 1.000000e+00
day3_6	0.508333								485 p( day3_13 , day3_15 ) 0.410 0.011 0.809 -1.013489e+00 1.000000e+00
day3_6	0.283889								486 p( day3_13 , day3_16 ) 0.017 -0.048 0.081 -3.364176e+01 0.000000e+00
day3_6	0.544444								487 p( day3_13 , day3_17 ) 0.983 0.922 1.045 3.520072e+01 0.000000e+00
day3_6	0.298889								488 p( day3_13 , day3_2 ) 0.028 -0.064 0.120 -2.315807e+01 0.000000e+00
day3_6	0.515556								489 p( day3_13 , day3_3 ) 0.612 0.222 1.001 1.287593e+00 1.000000e+00
day3_6	0.477222								490 p( day3_13 , day3_4 ) 0.504 0.096 0.912 4.553301e-02 1.000000e+00
day3_6	0.462222								491 p( day3_13 , day3_5 ) 0.642 0.255 1.028 1.646618e+00 9.998954e-01
day3_6	0.507778								492 p( day3_13 , day3_6 ) 0.503 0.093 0.914 3.394159e-02 1.000000e+00
day3_6	0.5								493 p( day3_13 , day3_7 ) 0.719 0.365 1.073 2.783239e+00 7.443473e-01
day3_6	0.547222								494 p( day3_13 , day3_8 ) 0.950 0.794 1.107 1.292293e+01 4.009638e-09
day3_6	0.423333								495 p( day3_13 , day3_9 ) 0.857 0.605 1.110 6.355927e+00 8.871269e-04
day3_6	0.283889								496 p( day3_14 , day3_15 ) 0.486 0.082 0.889 -1.610396e-01 1.000000e+00
day3_6	0.42								497 p( day3_14 , day3_16 ) 0.038 -0.098 0.174 -1.527390e+01 3.108624e-15
day3_6	0.468889								498 p( day3_14 , day3_17 ) 0.992 0.951 1.033 5.399537e+01 0.000000e+00
day3_6	0.471111								499 p( day3_14 , day3_2 ) 0.062 -0.134 0.258 -1.005676e+01 1.221248e-07
day3_6	0.458333								500 p( day3_14 , day3_3 ) 0.689 0.324 1.054 2.325800e+00 9.498886e-01
day3_6	0.418333								501 p( day3_14 , day3_4 ) 0.590 0.194 0.986 1.020477e+00 1.000000e+00
day3_6	0.595								502 p( day3_14 , day3_5 ) 0.738 0.394 1.081 3.106974e+00 5.387691e-01
day3_6	0.649444								503 p( day3_14 , day3_6 ) 0.625 0.237 1.013 1.446965e+00 9.999973e-01
day3_6	0.38								504 p( day3_14 , day3_7 ) 0.810 0.513 1.107 4.684886e+00 3.246131e-02
day3_7	0.460556								505 p( day3_14 , day3_8 ) 0.975 0.870 1.081 2.026908e+01 0.000000e+00
day3_7	0.391111								506 p( day3_14 , day3_9 ) 0.915 0.735 1.096 1.033312e+01 1.141372e-06
day3_7	0.522222								507 p( day3_15 , day3_16 ) 0.025 -0.064 0.113 -2.410425e+01 0.000000e+00
day3_7	0.401111								508 p( day3_15 , day3_17 ) 0.992 0.955 1.028 6.096936e+01 0.000000e+00
day3_7	0.723333								509 p( day3_15 , day3_2 ) 0.035 -0.076 0.147 -1.873143e+01 0.000000e+00
day3_7	0.603333								510 p( day3_15 , day3_3 ) 0.685 0.318 1.051 2.268898e+00 9.632179e-01
day3_7	0.531667								511 p( day3_15 , day3_4 ) 0.622 0.231 1.013 1.402379e+00 9.999997e-01
day3_7	0.602778								512 p( day3_15 , day3_5 ) 0.764 0.427 1.102 3.525119e+00 2.977311e-01
day3_7	0.563333								513 p( day3_15 , day3_6 ) 0.642 0.247 1.036 1.613739e+00 9.999536e-01
day3_7	0.541667								514 p( day3_15 , day3_7 ) 0.806 0.502 1.110 4.521475e+00 4.583963e-02
day3_7	0.662222								515 p( day3_15 , day3_8 ) 0.975 0.862 1.089 1.879733e+01 0.000000e+00
day3_7	0.566111								516 p( day3_15 , day3_9 ) 0.912 0.725 1.100 9.891452e+00 5.321921e-07
day3_7	0.708333								517 p( day3_16 , day3_17 ) 0.999 0.998 1.000 4.315701e+03 0.000000e+00
day3_7	0.643889								518 p( day3_16 , day3_2 ) 0.629 0.239 1.020 1.486521e+00 9.999952e-01
day3_7	0.387222								519 p( day3_16 , day3_3 ) 0.999 0.998 1.000 4.315701e+03 0.000000e+00
day3_7	0.498889								520 p( day3_16 , day3_4 ) 0.999 0.998 1.000 4.315701e+03 0.000000e+00
day3_7	0.628333								521 p( day3_16 , day3_5 ) 0.999 0.998 1.000 4.315701e+03 0.000000e+00
day3_7	0.447222								522 p( day3_16 , day3_6 ) 0.999 0.998 1.000 4.315701e+03 0.000000e+00
day3_7	0.451111								523 p( day3_16 , day3_7 ) 0.999 0.998 1.000 4.315701e+03 0.000000e+00
day3_7	0.579444								524 p( day3_16 , day3_8 ) 0.999 0.998 1.000 4.315701e+03 0.000000e+00
day3_7	0.570556								525 p( day3_16 , day3_9 ) 0.999 0.998 1.000 4.315701e+03 0.000000e+00
day3_7	0.477778								526 p( day3_17 , day3_2 ) 0.001 0.000 0.002 -4.315701e+03 0.000000e+00
day3_8	0.886667								527 p( day3_17 , day3_3 ) 0.064 -0.099 0.227 -1.205082e+01 6.236562e-09
day3_8	1.21444								528 p( day3_17 , day3_4 ) 0.010 -0.040 0.060 -4.397371e+01 0.000000e+00
day3_8	1.08222								529 p( day3_17 , day3_5 ) 0.032 -0.064 0.128 -2.194792e+01 0.000000e+00
day3_8	1.18278								530 p( day3_17 , day3_6 ) 0.006 -0.026 0.038 -6.982967e+01 0.000000e+00
day3_8	0.690556								531 p( day3_17 , day3_7 ) 0.037 -0.065 0.140 -2.027210e+01 0.000000e+00
day3_8	0.946667								532 p( day3_17 , day3_8 ) 0.388 -0.026 0.803 -1.210710e+00 1.000000e+00
day3_8	0.785								533 p( day3_17 , day3_9 ) 0.167 -0.128 0.463 -5.062183e+00 1.484262e-02
day3_8	0.793333								534 p( day3_2 , day3_3 ) 0.999 0.998 1.000 4.315701e+03 0.000000e+00
day3_8	0.811667								535 p( day3_2 , day3_4 ) 0.999 0.998 1.000 4.315701e+03 0.000000e+00
day3_8	0.732222								536 p( day3_2 , day3_5 ) 0.999 0.998 1.000 4.315701e+03 0.000000e+00
day3_8	0.752222								537 p( day3_2 , day3_6 ) 0.999 0.998 1.000 4.315701e+03 0.000000e+00
day3_8	0.647778								538 p( day3_2 , day3_7 ) 0.999 0.998 1.000 4.315701e+03 0.000000e+00
day3_8	0.685								539 p( day3_2 , day3_8 ) 0.999 0.998 1.000 4.315701e+03 0.000000e+00
day3_8	2.54833								540 p( day3_2 , day3_9 ) 0.999 0.998 1.000 4.315701e+03 0.000000e+00
day3_8	0.790556								541 p( day3_3 , day3_4 ) 0.390 -0.006 0.787 -1.240426e+00 1.000000e+00
day3_8	0.897778								542 p( day3_3 , day3_5 ) 0.517 0.105 0.928 1.805437e-01 1.000000e+00
day3_8	2.19833								543 p( day3_3 , day3_6 ) 0.382 -0.018 0.782 -1.323453e+00 1.000000e+00
day3_8	1.58444								544 p( day3_3 , day3_7 ) 0.598 0.196 1.000 1.098312e+00 1.000000e+00
day3_8	0.857222								545 p( day3_3 , day3_8 ) 0.899 0.668 1.129 7.777996e+00 6.096312e-05
day3_8	0.395								546 p( day3_3 , day3_9 ) 0.748 0.408 1.088 3.275823e+00 4.329403e-01
day3_8	1.15889								547 p( day3_4 , day3_5 ) 0.688 0.316 1.060 2.275068e+00 9.614466e-01
day3_8	0.688889								548 p( day3_4 , day3_6 ) 0.520 0.108 0.931 2.142749e-01 1.000000e+00
day3_9	0.643889								549 p( day3_4 , day3_7 ) 0.765 0.435 1.096 3.610097e+00 2.590157e-01
day3_9	0.842222								550 p( day3_4 , day3_8 ) 0.952 0.793 1.112 1.278892e+01 3.628453e-11
day3_9	0.707222								551 p( day3_4 , day3_9 ) 0.888 0.666 1.111 7.854139e+00 2.394159e-05
day3_9	0.524444								552 p( day3_5 , day3_6 ) 0.350 -0.026 0.727 -1.788430e+00 9.993424e-01
day3_9	0.716667								553 p( day3_5 , day3_7 ) 0.585 0.187 0.983 9.566844e-01 1.000000e+00
day3_9	0.850556								554 p( day3_5 , day3_8 ) 0.936 0.745 1.127 1.024822e+01 7.674877e-08
day3_9	0.68								555 p( day3_5 , day3_9 ) 0.771 0.449 1.092 3.784198e+00 1.917086e-01
day3_9	0.466111								556 p( day3_6 , day3_7 ) 0.740 0.399 1.080 3.164384e+00 5.010726e-01
day3_9	1.28167								557 p( day3_6 , day3_8 ) 0.965 0.815 1.115 1.391066e+01 2.799313e-09
day3_9	0.571111								558 p( day3_6 , day3_9 ) 0.878 0.647 1.109 7.351151e+00 7.822093e-05
day3_9	0.452222								559 p( day3_7 , day3_8 ) 0.940 0.746 1.134 1.020866e+01 7.078903e-08
day3_9	0.723889								560 p( day3_7 , day3_9 ) 0.736 0.395 1.077 3.105207e+00 5.412743e-01
day3_9	0.585								561 p( day3_8 , day3_9 ) 0.226 -0.111 0.563 -3.653505e+00 2.415904e-01
day3_9	1.88167
day3_9	0.618889								#----Overall---------------------------------------------------------------------------#
day3_9	0.556111								Quantile p.Value
day3_9	0.897778								1 4.495919 0
day3_9	0.742778
day3_9	0.476111								#--------------------------------------------------------------------------------------#
day3_9	0.460556
day3_9	0.612222
day3_9	0.607222
day3_10	1.67778
day3_10	1.34056
day3_10	0.948333
day3_10	1.45667
day3_10	1.07111
day3_10	1.70611
day3_10	0.826111
day3_10	0.75
day3_10	1.38833
day3_10	0.782778
day3_10	0.738889
day3_10	0.641667
day3_10	1.425
day3_10	1.50833
day3_10	0.922778
day3_10	0.647778
day3_10	1.75944
day3_10	1.17
day3_10	1.18167
day3_10	0.495556
day3_10	1.50667
day3_10	0.695556
day3_11	0.42
day3_11	1.13
day3_11	0.735556
day3_11	0.252222
day3_11	0.783889
day3_11	0.678333
day3_11	0.659444
day3_11	0.478889
day3_11	0.780556
day3_11	0.531667
day3_11	0.45
day3_11	0.587778
day3_11	0.429444
day3_11	0.205
day3_11	0.500556
day3_11	0.576111
day3_11	0.543333
day3_11	0.436111
day3_11	0.5
day3_11	0.716111
day3_11	0.672222
day3_11	0.508333
day3_12	0.394444
day3_12	0.282778
day3_12	0.541111
day3_12	0.227778
day3_12	0.255556
day3_12	0.415
day3_12	0.363889
day3_12	0.519444
day3_12	0.368333
day3_12	0.44
day3_12	0.485556
day3_12	0.557222
day3_12	0.447778
day3_12	0.177222
day3_12	0.559444
day3_12	0.511667
day3_12	0.342778
day3_12	0.337222
day3_12	0.409444
day3_12	0.437778
day3_12	0.509444
day3_12	0.315556
day3_13	0.508333
day3_13	0.268333
day3_13	0.542778
day3_13	0.216111
day3_13	0.349444
day3_13	0.403889
day3_13	0.575
day3_13	0.651667
day3_13	0.492222
day3_13	0.421667
day3_13	0.340556
day3_13	0.553889
day3_13	0.546667
day3_13	0.172222
day3_13	0.796667
day3_13	0.513333
day3_13	0.332778
day3_13	0.428889
day3_13	0.362222
day3_13	0.427222
day3_13	0.567778
day3_13	0.317222
day3_14	0.38
day3_14	0.283333
day3_14	0.580556
day3_14	0.191667
day3_14	0.32
day3_14	0.428333
day3_14	0.464444
day3_14	0.443889
day3_14	0.367222
day3_14	0.392778
day3_14	0.660556
day3_14	0.507222
day3_14	0.507222
day3_14	0.127778
day3_14	0.586111
day3_14	0.427778
day3_14	0.376111
day3_14	0.262778
day3_14	0.357222
day3_14	0.432778
day3_14	0.492222
day3_14	0.242778
day3_15	0.437222
day3_15	0.313889
day3_15	0.623333
day3_15	0.197222
day3_15	0.295
day3_15	0.592778
day3_15	0.556111
day3_15	0.640556
day3_15	0.401667
day3_15	0.412222
day3_15	0.468889
day3_15	0.417778
day3_15	0.367222
day3_15	0.155556
day3_15	0.411111
day3_15	0.406667
day3_15	0.302778
day3_15	0.324444
day3_15	0.492222
day3_15	0.369444
day3_15	0.392222
day3_15	0.237778
day3_16	0.14
day3_16	0.119444
day3_16	0.228333
day3_16	0.075
day3_16	0.0972222
day3_16	0.220556
day3_16	0.199444
day3_16	0.195556
day3_16	0.140556
day3_16	0.127778
day3_16	0.103889
day3_16	0.208333
day3_16	0.183889
day3_16	0.0561111
day3_16	0.163333
day3_16	0.133333
day3_16	0.161111
day3_16	0.0955556
day3_16	0.0988889
day3_16	0.150556
day3_16	0.153889
day3_16	0.0811111
day3_17	0.953889
day3_17	1.13
day3_17	1.39167
day3_17	0.654444
day3_17	0.639444
day3_17	1.50167
day3_17	1.31889
day3_17	1.63222
day3_17	1.12889
day3_17	1.25056
day3_17	1.04
day3_17	1.69944
day3_17	1.41611
day3_17	0.621111
day3_17	0.993333
day3_17	1.08722
day3_17	0.956667
day3_17	1.02944
day3_17	1.03722
day3_17	0.676111
day3_17	1.13944
day3_17	0.638333
