# Supplementary material for: Preference of position in the proximity of various sugars revealed by location analysis of Drosophila melanogaster
Source: Sci Rep. 2024 May 17;14:11285. doi: 10.1038/s41598-024-61457-w (PMC11101431; doi:10.1038/s41598-024-61457-w)
Supplement: Supplementary file 1 — Supplementary Information 1. [file 41598_2024_61457_MOESM1_ESM.zip › Sorbitol-Kato-R2-Analyzed_data_20240430/Sup_Fig_6.xlsx]

## Sheet: Sup. Fig. 6a
Sup Fig. 6a
group	titer										#----Analysis--------------------------------------------------------------------------#							sucralose+sorbitol vs sucralose
day1_v1	0.273889		setwd("/Volumes/katodata/DAM_加工/MB/240309_sucralose_sorbitol_revise/240309+240222")								Comparison Estimator Lower Upper Statistic p.Value							day1		day3
day1_v1	0.300556		> df<-read.csv("240309+240222_total.csv",header=TRUE,sep=",")								1 p( day1_11 , day1_12 ) 0.364 0.141 0.586 -2.47215184 8.643105e-01							average	SEM	average	SEM
day1_v1	2.92667		> tapply(df$titer, df$group, shapiro.test)								2 p( day1_11 , day1_13 ) 0.351 0.127 0.575 -2.68065886 7.344887e-01							1.17719	0.168629	2.40965	0.273464
day1_v1	1.375		$day1_11								3 p( day1_11 , day1_14 ) 0.312 0.100 0.524 -3.57256561 1.649492e-01							0.0810897	0.0188967	0.114764	0.0222299
day1_v1	3.95222										4 p( day1_11 , day1_15 ) 0.353 0.131 0.574 -2.68268670 7.338664e-01							0.293643	0.0440306	0.311236	0.0524889
day1_v1	1.05444			Shapiro-Wilk normality test							5 p( day1_11 , day1_16 ) 0.050 -0.043 0.142 -19.63694697 0.000000e+00							0.330545	0.0618432	0.34325	0.0729549
day1_v1	0.562222										6 p( day1_11 , day1_17 ) 0.831 0.676 0.986 8.63557191 1.850167e-10							0.463429	0.0670208	0.473778	0.0800072
day1_v1	0.369444		data: X[[i]]								7 p( day1_11 , day1_v1 ) 0.624 0.403 0.846 2.26650445 9.417872e-01							0.539423	0.0915592	0.384444	0.0770371
day1_v1	0.688333		W = 0.85071, p-value = 1.158e-05								8 p( day1_11 , day1_v10 ) 0.533 0.301 0.764 0.57136460 1.000000e+00							0.505769	0.0826679	0.594569	0.108731
day1_v1	0.357778										9 p( day1_11 , day1_v2 ) 0.015 -0.046 0.077 -31.89183405 0.000000e+00							0.743526	0.107219	0.585819	0.0704353
day1_v1	0.481111										10 p( day1_11 , day1_v3 ) 0.207 0.030 0.384 -6.68354599 7.816263e-07							0.815694	0.142978	0.427153	0.0507442
day1_v1	0.556667		$day1_12								11 p( day1_11 , day1_v4 ) 0.207 0.024 0.389 -6.50371496 2.966256e-05							0.74031	0.0892968	0.549806	0.086745
day1_v1	0.475556										12 p( day1_11 , day1_v5 ) 0.324 0.109 0.539 -3.30435021 2.915119e-01							0.67969	0.0763357	0.517903	0.0650087
day1_v1	1.33167			Shapiro-Wilk normality test							13 p( day1_11 , day1_v6 ) 0.331 0.110 0.551 -3.10382725 4.201772e-01							0.546763	0.085501	0.418972	0.0668849
day1_v1	2.51778										14 p( day1_11 , day1_v7 ) 0.354 0.134 0.575 -2.67109105 7.389839e-01							0.616859	0.111587	0.404306	0.051781
day1_v1	0.899444		data: X[[i]]								15 p( day1_11 , day1_v8 ) 0.508 0.276 0.740 0.13849607 1.000000e+00							0.460588	0.0741107	0.376028	0.0735015
day1_v1	2.78889		W = 0.71595, p-value = 1.029e-08								16 p( day1_11 , day1_v9 ) 0.477 0.243 0.710 -0.40640974 1.000000e+00							0.519519	0.0792029	0.297819	0.0333396
day1_v1	0.452778										17 p( day1_11 , day3_12 ) 0.306 0.099 0.513 -3.78722547 9.885456e-02							0.114135	0.023576	0.156917	0.0399584
day1_v1	0.484444										18 p( day1_11 , day3_v_16 ) 0.078 -0.038 0.193 -14.78437842 0.000000e+00							3.37183	0.429989	3.63358	0.445811
day1_v1	2.01333		$day1_13								19 p( day1_11 , day3_v1 ) 0.865 0.728 1.002 10.77461265 3.064216e-14
day1_v1	1.47556										20 p( day1_11 , day3_v10 ) 0.418 0.189 0.648 -1.43430023 9.999927e-01
day1_v1	1.92944			Shapiro-Wilk normality test							21 p( day1_11 , day3_v11 ) 0.415 0.188 0.642 -1.51561150 9.999634e-01
day1_v1	2.56778										22 p( day1_11 , day3_v13 ) 0.347 0.129 0.565 -2.83082762 6.255841e-01
day1_v1	0.571667		data: X[[i]]								23 p( day1_11 , day3_v14 ) 0.264 0.065 0.464 -4.77023811 5.169198e-03
day1_v1	0.333889		W = 0.65387, p-value = 8.219e-10								24 p( day1_11 , day3_v15 ) 0.252 0.060 0.444 -5.21643887 1.405535e-03
day1_v1	0.459444										25 p( day1_11 , day3_v17 ) 0.886 0.761 1.011 12.44379591 0.000000e+00
day1_v1	0.342778										26 p( day1_11 , day3_v2 ) 0.066 -0.034 0.165 -17.62535111 0.000000e+00
day1_v1	1.46333		$day1_14								27 p( day1_11 , day3_v3 ) 0.204 0.027 0.381 -6.74911959 6.613852e-07
day1_v1	0.292778										28 p( day1_11 , day3_v4 ) 0.211 0.028 0.394 -6.38177592 1.501277e-06
day1_v1	4.67056			Shapiro-Wilk normality test							29 p( day1_11 , day3_v5 ) 0.340 0.124 0.556 -2.99473904 4.986665e-01
day1_v1	0.874444										30 p( day1_11 , day3_v6 ) 0.251 0.056 0.446 -5.15355515 1.347484e-03
day1_v1	0.615556		data: X[[i]]								31 p( day1_11 , day3_v7 ) 0.368 0.145 0.592 -2.38093074 9.049953e-01
day1_v1	0.323333		W = 0.69703, p-value = 4.599e-09								32 p( day1_11 , day3_v8 ) 0.445 0.215 0.674 -0.97153235 1.000000e+00
day1_v1	3.24222										33 p( day1_11 , day3_v9 ) 0.329 0.116 0.541 -3.24999653 3.231660e-01
day1_v1	1.58										34 p( day1_12 , day1_13 ) 0.493 0.261 0.725 -0.11576101 1.000000e+00
day1_v1	3.43722		$day1_15								35 p( day1_12 , day1_14 ) 0.449 0.219 0.679 -0.90258845 1.000000e+00
day1_v1	0.228889										36 p( day1_12 , day1_15 ) 0.473 0.242 0.704 -0.46825537 1.000000e+00
day1_v1	0.283889			Shapiro-Wilk normality test							37 p( day1_12 , day1_16 ) 0.089 -0.031 0.209 -13.83879437 0.000000e+00
day1_v1	0.273333										38 p( day1_12 , day1_17 ) 0.871 0.739 1.004 11.30765012 3.164136e-14
day1_v1	0.222778		data: X[[i]]								39 p( day1_12 , day1_v1 ) 0.729 0.528 0.930 4.60927264 9.311414e-03
day1_v1	0.258333		W = 0.75258, p-value = 5.423e-08								40 p( day1_12 , day1_v10 ) 0.666 0.446 0.885 3.04882963 4.585243e-01
day1_v1	5.055										41 p( day1_12 , day1_v2 ) 0.030 -0.040 0.100 -27.05732769 0.000000e+00
day1_v1	0.385										42 p( day1_12 , day1_v3 ) 0.356 0.137 0.575 -2.65674899 7.528787e-01
day1_v1	0.193889		$day1_16								43 p( day1_12 , day1_v4 ) 0.348 0.130 0.566 -2.82000133 6.330119e-01
day1_v1	0.386667										44 p( day1_12 , day1_v5 ) 0.469 0.238 0.699 -0.54974037 1.000000e+00
day1_v1	0.647778			Shapiro-Wilk normality test							45 p( day1_12 , day1_v6 ) 0.468 0.236 0.699 -0.56408481 1.000000e+00
day1_v1	0.395										46 p( day1_12 , day1_v7 ) 0.518 0.284 0.753 0.31208466 1.000000e+00
day1_v1	2.04278		data: X[[i]]								47 p( day1_12 , day1_v8 ) 0.645 0.422 0.868 2.61908900 7.783988e-01
day1_v1	0.554444		W = 0.47095, p-value = 2.01e-12								48 p( day1_12 , day1_v9 ) 0.621 0.396 0.847 2.17385640 9.659527e-01
day1_v1	0.252222										49 p( day1_12 , day3_12 ) 0.451 0.220 0.682 -0.85978718 1.000000e+00
day1_v1	1.45222										50 p( day1_12 , day3_v_16 ) 0.139 -0.009 0.287 -9.85303764 3.530509e-13
day1_v1	0.539444		$day1_17								51 p( day1_12 , day3_v1 ) 0.898 0.781 1.014 13.78660988 0.000000e+00
day1_v2	0.0311111										52 p( day1_12 , day3_v10 ) 0.562 0.328 0.797 1.07686709 1.000000e+00
day1_v2	0.101111			Shapiro-Wilk normality test							53 p( day1_12 , day3_v11 ) 0.557 0.324 0.789 0.98506329 1.000000e+00
day1_v2	0.105										54 p( day1_12 , day3_v13 ) 0.512 0.275 0.749 0.20151489 1.000000e+00
day1_v2	0.0861111		data: X[[i]]								55 p( day1_12 , day3_v14 ) 0.435 0.204 0.666 -1.14385320 1.000000e+00
day1_v2	0.0988889		W = 0.82655, p-value = 2.648e-06								56 p( day1_12 , day3_v15 ) 0.423 0.192 0.654 -1.34598955 9.999988e-01
day1_v2	0.113889										57 p( day1_12 , day3_v17 ) 0.913 0.809 1.017 15.97345062 0.000000e+00
day1_v2	0.0755556										58 p( day1_12 , day3_v2 ) 0.123 -0.015 0.260 -11.06705360 1.521006e-14
day1_v2	0.0566667		$day1_v1								59 p( day1_12 , day3_v3 ) 0.375 0.151 0.599 -2.24912453 9.502002e-01
day1_v2	0.0644444										60 p( day1_12 , day3_v4 ) 0.375 0.150 0.600 -2.23825583 9.522861e-01
day1_v2	0.045			Shapiro-Wilk normality test							61 p( day1_12 , day3_v5 ) 0.481 0.249 0.712 -0.33900107 1.000000e+00
day1_v2	0.0661111										62 p( day1_12 , day3_v6 ) 0.399 0.174 0.624 -1.80802865 9.982425e-01
day1_v2	0.0894444		data: X[[i]]								63 p( day1_12 , day3_v7 ) 0.518 0.285 0.752 0.32028916 1.000000e+00
day1_v2	0.0566667		W = 0.76342, p-value = 9.134e-08								64 p( day1_12 , day3_v8 ) 0.587 0.356 0.818 1.52602135 9.999403e-01
day1_v2	0.114444										65 p( day1_12 , day3_v9 ) 0.484 0.248 0.720 -0.27502008 1.000000e+00
day1_v2	1.02722										66 p( day1_13 , day1_14 ) 0.448 0.218 0.678 -0.91478986 1.000000e+00
day1_v2	0.118889		$day1_v10								67 p( day1_13 , day1_15 ) 0.476 0.245 0.708 -0.41226963 1.000000e+00
day1_v2	0.0288889										68 p( day1_13 , day1_16 ) 0.090 -0.034 0.214 -13.33594844 0.000000e+00
day1_v2	0.0677778			Shapiro-Wilk normality test							69 p( day1_13 , day1_17 ) 0.879 0.748 1.010 11.68604885 2.220446e-16
day1_v2	0.0527778										70 p( day1_13 , day1_v1 ) 0.734 0.533 0.936 4.69804832 7.300850e-03
day1_v2	0.0772222		data: X[[i]]								71 p( day1_13 , day1_v10 ) 0.676 0.456 0.896 3.22520467 3.390015e-01
day1_v2	0.108333		W = 0.78503, p-value = 2.702e-07								72 p( day1_13 , day1_v2 ) 0.031 -0.041 0.103 -26.24921157 0.000000e+00
day1_v2	0.0422222										73 p( day1_13 , day1_v3 ) 0.362 0.142 0.581 -2.54519594 8.232739e-01
day1_v2	0.0888889										74 p( day1_13 , day1_v4 ) 0.354 0.136 0.571 -2.71226247 7.135696e-01
day1_v2	0.0666667		$day1_v2								75 p( day1_13 , day1_v5 ) 0.483 0.251 0.715 -0.29601741 1.000000e+00
day1_v2	0.0644444										76 p( day1_13 , day1_v6 ) 0.470 0.240 0.701 -0.52111292 1.000000e+00
day1_v2	0.0694444			Shapiro-Wilk normality test							77 p( day1_13 , day1_v7 ) 0.531 0.296 0.766 0.53131602 1.000000e+00
day1_v2	0.0372222										78 p( day1_13 , day1_v8 ) 0.657 0.435 0.880 2.85207407 6.087548e-01
day1_v2	0.085		data: X[[i]]								79 p( day1_13 , day1_v9 ) 0.627 0.402 0.852 2.27353101 9.427234e-01
day1_v2	0.0394444		W = 0.26606, p-value = 1.119e-14								80 p( day1_13 , day3_12 ) 0.467 0.235 0.699 -0.57209281 1.000000e+00
day1_v2	0.0238889										81 p( day1_13 , day3_v_16 ) 0.140 -0.009 0.289 -9.75404830 8.675283e-13
day1_v2	0.0588889										82 p( day1_13 , day3_v1 ) 0.890 0.764 1.017 12.45818798 0.000000e+00
day1_v2	0.0611111		$day1_v3								83 p( day1_13 , day3_v10 ) 0.584 0.352 0.816 1.46351851 9.999883e-01
day1_v2	0.0588889										84 p( day1_13 , day3_v11 ) 0.572 0.339 0.804 1.24611236 9.999999e-01
day1_v2	0.0538889			Shapiro-Wilk normality test							85 p( day1_13 , day3_v13 ) 0.523 0.287 0.759 0.39481778 1.000000e+00
day1_v2	0.035										86 p( day1_13 , day3_v14 ) 0.449 0.217 0.681 -0.89129603 1.000000e+00
day1_v2	0.100556		data: X[[i]]								87 p( day1_13 , day3_v15 ) 0.434 0.203 0.666 -1.14616522 1.000000e+00
day1_v2	0.0316667		W = 0.63384, p-value = 3.878e-10								88 p( day1_13 , day3_v17 ) 0.908 0.799 1.018 15.08158752 0.000000e+00
day1_v2	0.0361111										89 p( day1_13 , day3_v2 ) 0.134 -0.011 0.280 -10.15341779 2.615685e-13
day1_v2	0.0377778										90 p( day1_13 , day3_v3 ) 0.380 0.156 0.604 -2.15945432 9.693788e-01
day1_v2	0.0405556		$day1_v4								91 p( day1_13 , day3_v4 ) 0.375 0.151 0.600 -2.24419404 9.496656e-01
day1_v2	0.0255556										92 p( day1_13 , day3_v5 ) 0.492 0.260 0.724 -0.14485715 1.000000e+00
day1_v2	0.0755556			Shapiro-Wilk normality test							93 p( day1_13 , day3_v6 ) 0.401 0.176 0.626 -1.77371297 9.987166e-01
day1_v2	0.0588889										94 p( day1_13 , day3_v7 ) 0.523 0.289 0.757 0.39615864 1.000000e+00
day1_v2	0.025		data: X[[i]]								95 p( day1_13 , day3_v8 ) 0.594 0.363 0.826 1.64053124 9.997560e-01
day1_v2	0.0522222		W = 0.56573, p-value = 3.648e-11								96 p( day1_13 , day3_v9 ) 0.491 0.256 0.727 -0.14603190 1.000000e+00
day1_v2	0.0283333										97 p( day1_14 , day1_15 ) 0.529 0.298 0.760 0.51025180 1.000000e+00
day1_v2	0.0627778										98 p( day1_14 , day1_16 ) 0.107 -0.026 0.240 -11.90906770 1.110223e-16
day1_v2	0.0588889		$day1_v5								99 p( day1_14 , day1_17 ) 0.904 0.792 1.016 14.59300741 0.000000e+00
day1_v2	0.07										100 p( day1_14 , day1_v1 ) 0.764 0.576 0.952 5.67919931 2.018689e-04
day1_v2	0.0416667			Shapiro-Wilk normality test							101 p( day1_14 , day1_v10 ) 0.712 0.504 0.919 4.12392618 3.941476e-02
day1_v2	0.0627778										102 p( day1_14 , day1_v2 ) 0.044 -0.045 0.132 -20.89108586 0.000000e+00
day1_v2	0.0377778		data: X[[i]]								103 p( day1_14 , day1_v3 ) 0.406 0.179 0.633 -1.67639853 9.995870e-01
day1_v3	0.134444		W = 0.75092, p-value = 5.014e-08								104 p( day1_14 , day1_v4 ) 0.398 0.172 0.624 -1.81866772 9.979913e-01
day1_v3	0.216667										105 p( day1_14 , day1_v5 ) 0.522 0.290 0.754 0.38215280 1.000000e+00
day1_v3	0.256111										106 p( day1_14 , day1_v6 ) 0.521 0.290 0.753 0.37376049 1.000000e+00
day1_v3	0.176667		$day1_v6								107 p( day1_14 , day1_v7 ) 0.567 0.334 0.800 1.16045184 1.000000e+00
day1_v3	0.249444										108 p( day1_14 , day1_v8 ) 0.695 0.483 0.907 3.71665862 1.131755e-01
day1_v3	0.205556			Shapiro-Wilk normality test							109 p( day1_14 , day1_v9 ) 0.663 0.444 0.881 3.00846258 4.870831e-01
day1_v3	0.216111										110 p( day1_14 , day3_12 ) 0.500 0.267 0.733 0.00000000 1.000000e+00
day1_v3	0.15		data: X[[i]]								111 p( day1_14 , day3_v_16 ) 0.173 0.007 0.338 -7.97762732 2.229329e-09
day1_v3	0.518333		W = 0.68987, p-value = 3.42e-09								112 p( day1_14 , day3_v1 ) 0.922 0.822 1.021 17.17023864 0.000000e+00
day1_v3	0.0894444										113 p( day1_14 , day3_v10 ) 0.623 0.397 0.849 2.19221442 9.630815e-01
day1_v3	0.158333										114 p( day1_14 , day3_v11 ) 0.607 0.380 0.835 1.90651910 9.952198e-01
day1_v3	0.277778		$day1_v7								115 p( day1_14 , day3_v13 ) 0.558 0.323 0.793 0.99677921 1.000000e+00
day1_v3	0.162222										116 p( day1_14 , day3_v14 ) 0.485 0.250 0.721 -0.25365694 1.000000e+00
day1_v3	0.32			Shapiro-Wilk normality test							117 p( day1_14 , day3_v15 ) 0.482 0.246 0.719 -0.29955028 1.000000e+00
day1_v3	0.303889										118 p( day1_14 , day3_v17 ) 0.932 0.843 1.021 19.67198282 0.000000e+00
day1_v3	1.06		data: X[[i]]								119 p( day1_14 , day3_v2 ) 0.150 -0.005 0.305 -9.11067840 1.542266e-11
day1_v3	1.33		W = 0.64182, p-value = 5.214e-10								120 p( day1_14 , day3_v3 ) 0.429 0.197 0.661 -1.23221852 1.000000e+00
day1_v3	0.143889										121 p( day1_14 , day3_v4 ) 0.425 0.192 0.658 -1.29736135 9.999996e-01
day1_v3	0.14										122 p( day1_14 , day3_v5 ) 0.536 0.304 0.767 0.62571173 1.000000e+00
day1_v3	0.156667		$day1_v8								123 p( day1_14 , day3_v6 ) 0.450 0.219 0.680 -0.88035463 1.000000e+00
day1_v3	0.267222										124 p( day1_14 , day3_v7 ) 0.568 0.337 0.799 1.18235294 1.000000e+00
day1_v3	0.536111			Shapiro-Wilk normality test							125 p( day1_14 , day3_v8 ) 0.633 0.408 0.857 2.38745733 9.015550e-01
day1_v3	0.267778										126 p( day1_14 , day3_v9 ) 0.533 0.298 0.768 0.56575251 1.000000e+00
day1_v3	0.803333		data: X[[i]]								127 p( day1_15 , day1_16 ) 0.107 -0.022 0.236 -12.26824513 0.000000e+00
day1_v3	0.138333		W = 0.69933, p-value = 5.062e-09								128 p( day1_15 , day1_17 ) 0.882 0.756 1.008 12.24131391 0.000000e+00
day1_v3	0.198889										129 p( day1_15 , day1_v1 ) 0.735 0.537 0.933 4.79841680 4.765439e-03
day1_v3	0.105										130 p( day1_15 , day1_v10 ) 0.676 0.459 0.892 3.27360519 3.071700e-01
day1_v3	0.206111		$day1_v9								131 p( day1_15 , day1_v2 ) 0.048 -0.037 0.132 -21.62190599 0.000000e+00
day1_v3	0.110556										132 p( day1_15 , day1_v3 ) 0.384 0.158 0.609 -2.08468858 9.813624e-01
day1_v3	0.0861111			Shapiro-Wilk normality test							133 p( day1_15 , day1_v4 ) 0.383 0.159 0.607 -2.10359098 9.788552e-01
day1_v3	0.156667										134 p( day1_15 , day1_v5 ) 0.494 0.262 0.726 -0.10605727 1.000000e+00
day1_v3	0.145		data: X[[i]]								135 p( day1_15 , day1_v6 ) 0.494 0.261 0.726 -0.11241825 1.000000e+00
day1_v3	0.133889		W = 0.63994, p-value = 4.861e-10								136 p( day1_15 , day1_v7 ) 0.537 0.301 0.774 0.63768322 1.000000e+00
day1_v3	0.335										137 p( day1_15 , day1_v8 ) 0.656 0.435 0.877 2.85481879 6.082380e-01
day1_v3	0.442222										138 p( day1_15 , day1_v9 ) 0.633 0.408 0.858 2.37817326 9.047970e-01
day1_v3	0.361111		$day3_12								139 p( day1_15 , day3_12 ) 0.474 0.241 0.707 -0.44875989 1.000000e+00
day1_v3	0.0966667										140 p( day1_15 , day3_v_16 ) 0.163 0.004 0.322 -8.57351485 9.558310e-11
day1_v3	0.0861111			Shapiro-Wilk normality test							141 p( day1_15 , day3_v1 ) 0.903 0.791 1.015 14.52935809 0.000000e+00
day1_v3	1.14444										142 p( day1_15 , day3_v10 ) 0.578 0.346 0.811 1.36118936 9.999990e-01
day1_v3	0.0933333		data: X[[i]]								143 p( day1_15 , day3_v11 ) 0.575 0.343 0.807 1.31283467 9.999994e-01
day1_v3	0.0861111		W = 0.76077, p-value = 8.03e-08								144 p( day1_15 , day3_v13 ) 0.531 0.292 0.769 0.51580963 1.000000e+00
day1_v3	0.182222										145 p( day1_15 , day3_v14 ) 0.457 0.222 0.692 -0.73659491 1.000000e+00
day1_v3	0.123889										146 p( day1_15 , day3_v15 ) 0.445 0.208 0.681 -0.94370143 1.000000e+00
day1_v3	0.0666667		$day3_v_16								147 p( day1_15 , day3_v17 ) 0.920 0.821 1.018 17.16354909 0.000000e+00
day1_v3	0.142222										148 p( day1_15 , day3_v2 ) 0.147 -0.002 0.296 -9.55296881 7.863377e-12
day1_v3	0.0833333			Shapiro-Wilk normality test							149 p( day1_15 , day3_v3 ) 0.400 0.170 0.629 -1.76256814 9.989583e-01
day1_v3	0.136111										150 p( day1_15 , day3_v4 ) 0.403 0.172 0.634 -1.69033043 9.995518e-01
day1_v3	0.241111		data: X[[i]]								151 p( day1_15 , day3_v5 ) 0.507 0.275 0.739 0.11583431 1.000000e+00
day1_v3	0.172222		W = 0.48952, p-value = 3.441e-12								152 p( day1_15 , day3_v6 ) 0.427 0.197 0.657 -1.28507271 9.999995e-01
day1_v3	0.1										153 p( day1_15 , day3_v7 ) 0.532 0.298 0.767 0.55642736 1.000000e+00
day1_v3	1.51222										154 p( day1_15 , day3_v8 ) 0.593 0.363 0.824 1.63273103 9.997812e-01
day1_v3	0.443889		$day3_v1								155 p( day1_15 , day3_v9 ) 0.494 0.257 0.732 -0.09742353 1.000000e+00
day1_v4	0.0905556										156 p( day1_16 , day1_17 ) 0.986 0.952 1.021 57.25567733 0.000000e+00
day1_v4	0.186111			Shapiro-Wilk normality test							157 p( day1_16 , day1_v1 ) 0.962 0.883 1.042 23.45311365 0.000000e+00
day1_v4	2.11389										158 p( day1_16 , day1_v10 ) 0.955 0.867 1.043 20.90477610 0.000000e+00
day1_v4	0.237778		data: X[[i]]								159 p( day1_16 , day1_v2 ) 0.445 0.213 0.676 -0.96614140 1.000000e+00
day1_v4	0.239444		W = 0.92291, p-value = 0.002407								160 p( day1_16 , day1_v3 ) 0.869 0.718 1.021 9.83544781 3.631540e-13
day1_v4	0.246111										161 p( day1_16 , day1_v4 ) 0.850 0.692 1.008 8.93336577 3.041745e-11
day1_v4	0.22										162 p( day1_16 , day1_v5 ) 0.894 0.762 1.025 12.07408822 0.000000e+00
day1_v4	0.166111		$day3_v10								163 p( day1_16 , day1_v6 ) 0.895 0.763 1.026 12.13148301 2.664535e-15
day1_v4	0.194444										164 p( day1_16 , day1_v7 ) 0.920 0.797 1.043 13.76635823 0.000000e+00
day1_v4	0.0944444			Shapiro-Wilk normality test							165 p( day1_16 , day1_v8 ) 0.952 0.857 1.046 19.32817296 0.000000e+00
day1_v4	0.142778										166 p( day1_16 , day1_v9 ) 0.947 0.846 1.047 17.96916360 0.000000e+00
day1_v4	0.241667		data: X[[i]]								167 p( day1_16 , day3_12 ) 0.886 0.745 1.028 11.05313910 5.995204e-15
day1_v4	0.457778		W = 0.60186, p-value = 1.235e-10								168 p( day1_16 , day3_v_16 ) 0.609 0.385 0.834 1.96290913 9.928791e-01
day1_v4	1.30944										169 p( day1_16 , day3_v1 ) 0.990 0.963 1.016 74.97558959 0.000000e+00
day1_v4	0.564444										170 p( day1_16 , day3_v10 ) 0.930 0.814 1.046 14.95236717 0.000000e+00
day1_v4	0.367778		$day3_v11								171 p( day1_16 , day3_v11 ) 0.926 0.812 1.039 15.16994008 0.000000e+00
day1_v4	0.112222										172 p( day1_16 , day3_v13 ) 0.917 0.791 1.044 13.30811225 0.000000e+00
day1_v4	0.144444			Shapiro-Wilk normality test							173 p( day1_16 , day3_v14 ) 0.896 0.758 1.034 11.55301786 3.885781e-15
day1_v4	0.162778										174 p( day1_16 , day3_v15 ) 0.899 0.759 1.039 11.49503666 1.665335e-15
day1_v4	0.185556		data: X[[i]]								175 p( day1_16 , day3_v17 ) 0.990 0.964 1.016 75.76463029 0.000000e+00
day1_v4	0.246111		W = 0.82594, p-value = 2.556e-06								176 p( day1_16 , day3_v2 ) 0.576 0.347 0.804 1.33464943 9.999990e-01
day1_v4	0.113889										177 p( day1_16 , day3_v3 ) 0.877 0.728 1.026 10.22874203 1.146860e-13
day1_v4	0.230556										178 p( day1_16 , day3_v4 ) 0.874 0.724 1.024 10.05683926 7.227552e-13
day1_v4	0.232222		$day3_v13								179 p( day1_16 , day3_v5 ) 0.903 0.777 1.030 12.86189569 0.000000e+00
day1_v4	0.13										180 p( day1_16 , day3_v6 ) 0.873 0.726 1.021 10.22830003 1.632028e-13
day1_v4	1.925			Shapiro-Wilk normality test							181 p( day1_16 , day3_v7 ) 0.917 0.796 1.038 13.91838538 0.000000e+00
day1_v4	0.137778										182 p( day1_16 , day3_v8 ) 0.935 0.830 1.039 16.75877405 0.000000e+00
day1_v4	0.158333		data: X[[i]]								183 p( day1_16 , day3_v9 ) 0.911 0.782 1.039 12.87350510 0.000000e+00
day1_v4	0.117222		W = 0.75798, p-value = 7.019e-08								184 p( day1_17 , day1_v1 ) 0.246 0.057 0.435 -5.43459064 5.992421e-04
day1_v4	0.0955556										185 p( day1_17 , day1_v10 ) 0.188 0.022 0.353 -7.61530960 1.833746e-08
day1_v4	0.161111										186 p( day1_17 , day1_v2 ) 0.007 -0.022 0.036 -68.99292797 0.000000e+00
day1_v4	0.167778		$day3_v14								187 p( day1_17 , day1_v3 ) 0.049 -0.027 0.126 -23.80569508 0.000000e+00
day1_v4	0.133889										188 p( day1_17 , day1_v4 ) 0.056 -0.028 0.140 -21.33110612 0.000000e+00
day1_v4	0.172778			Shapiro-Wilk normality test							189 p( day1_17 , day1_v5 ) 0.103 -0.013 0.219 -13.81310853 0.000000e+00
day1_v4	0.582778										190 p( day1_17 , day1_v6 ) 0.112 -0.013 0.237 -12.53475339 0.000000e+00
day1_v4	0.212778		data: X[[i]]								191 p( day1_17 , day1_v7 ) 0.099 -0.017 0.215 -13.95580300 0.000000e+00
day1_v4	0.0777778		W = 0.49977, p-value = 4.657e-12								192 p( day1_17 , day1_v8 ) 0.168 0.013 0.323 -8.63198683 7.879042e-10
day1_v4	0.0705556										193 p( day1_17 , day1_v9 ) 0.163 0.008 0.319 -8.75743310 5.292433e-11
day1_v4	0.07										194 p( day1_17 , day3_12 ) 0.079 -0.021 0.179 -16.98518591 0.000000e+00
day1_v4	0.0822222		$day3_v15								195 p( day1_17 , day3_v_16 ) 0.022 -0.028 0.071 -38.92648195 0.000000e+00
day1_v4	0.0666667										196 p( day1_17 , day3_v1 ) 0.469 0.232 0.707 -0.52215779 1.000000e+00
day1_v4	0.447778			Shapiro-Wilk normality test							197 p( day1_17 , day3_v10 ) 0.115 -0.013 0.244 -12.08824210 1.998401e-15
day1_v4	0.472778										198 p( day1_17 , day3_v11 ) 0.124 -0.007 0.254 -11.64641287 3.330669e-16
day1_v4	0.0538889		data: X[[i]]								199 p( day1_17 , day3_v13 ) 0.084 -0.021 0.190 -15.85898536 0.000000e+00
day1_v4	0.145		W = 0.60798, p-value = 1.53e-10								200 p( day1_17 , day3_v14 ) 0.073 -0.025 0.172 -17.48910012 0.000000e+00
day1_v4	0.0733333										201 p( day1_17 , day3_v15 ) 0.048 -0.026 0.123 -24.54525980 0.000000e+00
day1_v4	0.153333										202 p( day1_17 , day3_v17 ) 0.552 0.320 0.784 0.90159777 1.000000e+00
day1_v4	1.61444		$day3_v17								203 p( day1_17 , day3_v2 ) 0.013 -0.019 0.046 -60.72574248 0.000000e+00
day1_v4	0.788889										204 p( day1_17 , day3_v3 ) 0.047 -0.025 0.118 -25.57770980 0.000000e+00
day1_v4	0.102778			Shapiro-Wilk normality test							205 p( day1_17 , day3_v4 ) 0.052 -0.030 0.133 -22.17588926 0.000000e+00
day1_v4	0.199444										206 p( day1_17 , day3_v5 ) 0.103 -0.013 0.220 -13.76399139 0.000000e+00
day1_v4	0.473889		data: X[[i]]								207 p( day1_17 , day3_v6 ) 0.068 -0.026 0.163 -18.45053354 0.000000e+00
day1_v5	0.160556		W = 0.91315, p-value = 0.001056								208 p( day1_17 , day3_v7 ) 0.112 -0.013 0.238 -12.50401927 0.000000e+00
day1_v5	0.128333										209 p( day1_17 , day3_v8 ) 0.132 -0.004 0.269 -10.85851592 1.321165e-14
day1_v5	0.161111										210 p( day1_17 , day3_v9 ) 0.072 -0.024 0.169 -17.92200549 0.000000e+00
day1_v5	0.188333		$day3_v2								211 p( day1_v1 , day1_v10 ) 0.416 0.188 0.643 -1.49210225 9.999795e-01
day1_v5	0.222778										212 p( day1_v1 , day1_v2 ) 0.012 -0.037 0.062 -39.74597324 0.000000e+00
day1_v5	0.241667			Shapiro-Wilk normality test							213 p( day1_v1 , day1_v3 ) 0.123 -0.013 0.258 -11.22340363 1.332268e-15
day1_v5	0.245										214 p( day1_v1 , day1_v4 ) 0.133 -0.014 0.280 -10.07414331 5.617729e-13
day1_v5	0.957222		data: X[[i]]								215 p( day1_v1 , day1_v5 ) 0.234 0.045 0.423 -5.68554012 4.017737e-04
day1_v5	0.481667		W = 0.55011, p-value = 2.199e-11								216 p( day1_v1 , day1_v6 ) 0.239 0.046 0.432 -5.45729370 5.155911e-04
day1_v5	0.836111										217 p( day1_v1 , day1_v7 ) 0.240 0.051 0.428 -5.57030720 2.634818e-04
day1_v5	0.143889										218 p( day1_v1 , day1_v8 ) 0.388 0.165 0.611 -2.02021821 9.881588e-01
day1_v5	0.243889		$day3_v3								219 p( day1_v1 , day1_v9 ) 0.347 0.129 0.565 -2.83130161 6.213937e-01
day1_v5	0.600556										220 p( day1_v1 , day3_12 ) 0.210 0.035 0.385 -6.68850251 1.535122e-06
day1_v5	1.89611			Shapiro-Wilk normality test							221 p( day1_v1 , day3_v_16 ) 0.049 -0.040 0.137 -20.63405932 0.000000e+00
day1_v5	1.48833										222 p( day1_v1 , day3_v1 ) 0.760 0.571 0.949 5.56143917 3.672498e-04
day1_v5	1.67333		data: X[[i]]								223 p( day1_v1 , day3_v10 ) 0.316 0.106 0.525 -3.54950132 1.725241e-01
day1_v5	1.89111		W = 0.64631, p-value = 6.171e-10								224 p( day1_v1 , day3_v11 ) 0.303 0.098 0.508 -3.88169370 7.555903e-02
day1_v5	0.18										225 p( day1_v1 , day3_v13 ) 0.232 0.049 0.416 -5.89561605 1.687327e-04
day1_v5	0.236111										226 p( day1_v1 , day3_v14 ) 0.173 0.006 0.340 -7.91145362 2.264026e-09
day1_v5	0.217222		$day3_v4								227 p( day1_v1 , day3_v15 ) 0.154 0.004 0.304 -9.28996563 3.577250e-12
day1_v5	0.598889										228 p( day1_v1 , day3_v17 ) 0.815 0.652 0.978 7.79244433 8.498280e-09
day1_v5	1.16056			Shapiro-Wilk normality test							229 p( day1_v1 , day3_v2 ) 0.041 -0.039 0.121 -23.13511448 0.000000e+00
day1_v5	0.633333										230 p( day1_v1 , day3_v3 ) 0.125 -0.016 0.267 -10.67853920 8.770762e-15
day1_v5	0.958889		data: X[[i]]								231 p( day1_v1 , day3_v4 ) 0.115 -0.022 0.252 -11.33384834 3.108624e-15
day1_v5	0.183333		W = 0.51917, p-value = 8.357e-12								232 p( day1_v1 , day3_v5 ) 0.241 0.053 0.430 -5.52919126 3.516841e-04
day1_v5	0.796667										233 p( day1_v1 , day3_v6 ) 0.167 0.006 0.327 -8.39144451 7.500618e-09
day1_v5	0.308333										234 p( day1_v1 , day3_v7 ) 0.251 0.058 0.444 -5.20306388 9.550780e-04
day1_v5	0.49		$day3_v5								235 p( day1_v1 , day3_v8 ) 0.337 0.123 0.551 -3.06866447 4.490055e-01
day1_v5	0.150556										236 p( day1_v1 , day3_v9 ) 0.219 0.041 0.396 -6.38887011 4.420413e-06
day1_v5	0.102778			Shapiro-Wilk normality test							237 p( day1_v10 , day1_v2 ) 0.014 -0.044 0.073 -33.55718128 0.000000e+00
day1_v5	0.184444										238 p( day1_v10 , day1_v3 ) 0.176 0.010 0.343 -7.83046444 5.705735e-09
day1_v5	0.217778		data: X[[i]]								239 p( day1_v10 , day1_v4 ) 0.185 0.010 0.360 -7.26509299 3.418247e-08
day1_v5	0.523889		W = 0.75175, p-value = 5.215e-08								240 p( day1_v10 , day1_v5 ) 0.301 0.089 0.513 -3.79148383 9.710240e-02
day1_v5	0.363333										241 p( day1_v10 , day1_v6 ) 0.304 0.088 0.521 -3.64763809 1.363562e-01
day1_v5	0.858333										242 p( day1_v10 , day1_v7 ) 0.310 0.097 0.523 -3.59983865 1.529488e-01
day1_v5	0.284444		$day3_v6								243 p( day1_v10 , day1_v8 ) 0.471 0.240 0.703 -0.50010072 1.000000e+00
day1_v5	0.0672222										244 p( day1_v10 , day1_v9 ) 0.435 0.202 0.668 -1.12800157 1.000000e+00
day1_v5	0.0811111			Shapiro-Wilk normality test							245 p( day1_v10 , day3_12 ) 0.273 0.074 0.472 -4.60741159 9.513638e-03
day1_v5	0.743889										246 p( day1_v10 , day3_v_16 ) 0.065 -0.040 0.170 -16.70283741 0.000000e+00
day1_v5	0.0883333		data: X[[i]]								247 p( day1_v10 , day3_v1 ) 0.850 0.702 0.998 9.53489026 9.168333e-12
day1_v5	0.0838889		W = 0.60745, p-value = 1.502e-10								248 p( day1_v10 , day3_v10 ) 0.373 0.150 0.596 -2.30679913 9.322845e-01
day1_v5	0.228889										249 p( day1_v10 , day3_v11 ) 0.379 0.157 0.600 -2.20962672 9.581091e-01
day1_v5	0.156111										250 p( day1_v10 , day3_v13 ) 0.302 0.093 0.510 -3.84769149 8.557930e-02
day1_v5	0.0705556		$day3_v7								251 p( day1_v10 , day3_v14 ) 0.233 0.041 0.425 -5.62431819 2.060754e-04
day1_v5	0.166667										252 p( day1_v10 , day3_v15 ) 0.212 0.033 0.391 -6.50853592 5.105873e-06
day1_v5	0.0816667			Shapiro-Wilk normality test							253 p( day1_v10 , day3_v17 ) 0.874 0.739 1.009 11.18573196 8.215650e-15
day1_v5	0.168889										254 p( day1_v10 , day3_v2 ) 0.057 -0.037 0.151 -19.05710686 0.000000e+00
day1_v5	0.148333		data: X[[i]]								255 p( day1_v10 , day3_v3 ) 0.179 0.009 0.350 -7.60131891 1.031282e-08
day1_v5	1.39389		W = 0.67554, p-value = 1.915e-09								256 p( day1_v10 , day3_v4 ) 0.171 0.002 0.341 -7.82379638 1.907458e-08
day1_v5	0.125										257 p( day1_v10 , day3_v5 ) 0.304 0.095 0.513 -3.77743439 1.002494e-01
day1_v5	0.181111										258 p( day1_v10 , day3_v6 ) 0.220 0.034 0.405 -6.09251953 4.856787e-05
day1_v5	0.303889		$day3_v8								259 p( day1_v10 , day3_v7 ) 0.325 0.108 0.543 -3.24560806 3.256728e-01
day1_v6	0.161667										260 p( day1_v10 , day3_v8 ) 0.415 0.188 0.641 -1.51791052 9.999476e-01
day1_v6	2.03278			Shapiro-Wilk normality test							261 p( day1_v10 , day3_v9 ) 0.284 0.082 0.485 -4.32842251 2.122787e-02
day1_v6	0.158889										262 p( day1_v2 , day1_v3 ) 0.945 0.854 1.036 19.71274353 0.000000e+00
day1_v6	0.474444		data: X[[i]]								263 p( day1_v2 , day1_v4 ) 0.925 0.818 1.031 16.11482645 0.000000e+00
day1_v6	0.278889		W = 0.83977, p-value = 5.847e-06								264 p( day1_v2 , day1_v5 ) 0.952 0.866 1.038 21.14378215 0.000000e+00
day1_v6	0.251667										265 p( day1_v2 , day1_v6 ) 0.954 0.867 1.041 21.03971531 0.000000e+00
day1_v6	0.247222										266 p( day1_v2 , day1_v7 ) 0.974 0.902 1.046 26.48744368 0.000000e+00
day1_v6	2.69944		$day3_v9								267 p( day1_v2 , day1_v8 ) 0.985 0.923 1.046 31.89183405 0.000000e+00
day1_v6	1.15889										268 p( day1_v2 , day1_v9 ) 0.985 0.925 1.045 32.70395294 0.000000e+00
day1_v6	2.17944			Shapiro-Wilk normality test							269 p( day1_v2 , day3_12 ) 0.945 0.847 1.043 18.31345534 0.000000e+00
day1_v6	0.170556										270 p( day1_v2 , day3_v_16 ) 0.672 0.458 0.886 3.24331737 3.297533e-01
day1_v6	0.275556		data: X[[i]]								271 p( day1_v2 , day3_v1 ) 0.995 0.973 1.016 93.12542405 0.000000e+00
day1_v6	0.156111		W = 0.80801, p-value = 9.221e-07								272 p( day1_v2 , day3_v10 ) 0.978 0.907 1.049 27.04919126 0.000000e+00
day1_v6	2.09389										273 p( day1_v2 , day3_v11 ) 0.970 0.894 1.046 24.88903644 0.000000e+00
day1_v6	0.116111										274 p( day1_v2 , day3_v13 ) 0.968 0.889 1.048 23.88168602 0.000000e+00
day1_v6	0.44										275 p( day1_v2 , day3_v14 ) 0.961 0.874 1.048 21.37515170 0.000000e+00
day1_v6	0.182222										276 p( day1_v2 , day3_v15 ) 0.968 0.887 1.050 23.11112826 0.000000e+00
day1_v6	0.165556										277 p( day1_v2 , day3_v17 ) 0.996 0.977 1.014 108.18709652 0.000000e+00
day1_v6	0.336667										278 p( day1_v2 , day3_v2 ) 0.640 0.420 0.860 2.56171646 8.119700e-01
day1_v6	0.177222										279 p( day1_v2 , day3_v3 ) 0.951 0.857 1.045 19.29753164 0.000000e+00
day1_v6	0.268889										280 p( day1_v2 , day3_v4 ) 0.951 0.859 1.042 19.85558693 0.000000e+00
day1_v6	0.183333										281 p( day1_v2 , day3_v5 ) 0.961 0.883 1.040 23.82258979 0.000000e+00
day1_v6	0.48										282 p( day1_v2 , day3_v6 ) 0.947 0.852 1.042 19.07608130 0.000000e+00
day1_v6	1.27167										283 p( day1_v2 , day3_v7 ) 0.972 0.900 1.043 26.63948292 0.000000e+00
day1_v6	0.196111										284 p( day1_v2 , day3_v8 ) 0.976 0.906 1.046 27.45535870 0.000000e+00
day1_v6	2.07889										285 p( day1_v2 , day3_v9 ) 0.970 0.891 1.049 24.01551501 0.000000e+00
day1_v6	0.401111										286 p( day1_v3 , day1_v4 ) 0.486 0.254 0.718 -0.24479027 1.000000e+00
day1_v6	0.283333										287 p( day1_v3 , day1_v5 ) 0.614 0.389 0.839 2.04207116 9.856796e-01
day1_v6	0.158333										288 p( day1_v3 , day1_v6 ) 0.610 0.385 0.834 1.97322919 9.918356e-01
day1_v6	0.123333										289 p( day1_v3 , day1_v7 ) 0.683 0.471 0.896 3.47896925 2.024839e-01
day1_v6	0.17										290 p( day1_v3 , day1_v8 ) 0.811 0.641 0.982 7.37553431 7.228286e-08
day1_v6	0.302222										291 p( day1_v3 , day1_v9 ) 0.782 0.601 0.964 6.29032564 5.117557e-05
day1_v6	1.45222										292 p( day1_v3 , day3_12 ) 0.608 0.382 0.835 1.93312390 9.942340e-01
day1_v6	0.758333										293 p( day1_v3 , day3_v_16 ) 0.199 0.019 0.379 -6.75028711 3.051370e-07
day1_v6	0.135										294 p( day1_v3 , day3_v1 ) 0.965 0.905 1.024 31.50890377 0.000000e+00
day1_v6	0.850556										295 p( day1_v3 , day3_v10 ) 0.736 0.536 0.937 4.75347719 6.407902e-03
day1_v6	0.418889										296 p( day1_v3 , day3_v11 ) 0.724 0.520 0.929 4.42390074 1.506529e-02
day1_v6	0.0694444										297 p( day1_v3 , day3_v13 ) 0.682 0.466 0.898 3.40857858 2.329174e-01
day1_v6	0.0844444										298 p( day1_v3 , day3_v14 ) 0.588 0.361 0.816 1.56786544 9.998791e-01
day1_v6	0.0883333										299 p( day1_v3 , day3_v15 ) 0.591 0.364 0.819 1.61958389 9.998451e-01
day1_v6	0.123333										300 p( day1_v3 , day3_v17 ) 0.971 0.920 1.022 37.20901308 0.000000e+00
day1_v6	0.15										301 p( day1_v3 , day3_v2 ) 0.183 0.008 0.358 -7.30928581 6.995106e-08
day1_v6	1.59778										302 p( day1_v3 , day3_v3 ) 0.510 0.278 0.742 0.17364912 1.000000e+00
day1_v6	0.0555556										303 p( day1_v3 , day3_v4 ) 0.515 0.282 0.747 0.25351605 1.000000e+00
day1_v6	0.152222										304 p( day1_v3 , day3_v5 ) 0.636 0.414 0.857 2.47413591 8.608585e-01
day1_v6	0.0922222										305 p( day1_v3 , day3_v6 ) 0.541 0.310 0.772 0.71507799 1.000000e+00
day1_v6	0.173333										306 p( day1_v3 , day3_v7 ) 0.670 0.456 0.885 3.21430506 3.495667e-01
day1_v6	0.705556										307 p( day1_v3 , day3_v8 ) 0.749 0.551 0.946 5.07645366 1.862673e-03
day1_v6	0.309444										308 p( day1_v3 , day3_v9 ) 0.651 0.430 0.873 2.75570963 6.786654e-01
day1_v6	0.108889										309 p( day1_v4 , day1_v5 ) 0.621 0.398 0.844 2.18694637 9.640577e-01
day1_v6	0.910556										310 p( day1_v4 , day1_v6 ) 0.616 0.392 0.840 2.09241428 9.797272e-01
day1_v6	0.139444										311 p( day1_v4 , day1_v7 ) 0.689 0.476 0.901 3.58350179 1.594439e-01
day1_v7	0.198889										312 p( day1_v4 , day1_v8 ) 0.802 0.623 0.982 6.79337367 3.044311e-06
day1_v7	0.182778										313 p( day1_v4 , day1_v9 ) 0.781 0.596 0.967 6.11306364 6.259127e-05
day1_v7	0.313333										314 p( day1_v4 , day3_12 ) 0.616 0.390 0.841 2.07016747 9.825037e-01
day1_v7	0.274444										315 p( day1_v4 , day3_v_16 ) 0.222 0.035 0.408 -6.01711386 1.038355e-04
day1_v7	0.293333										316 p( day1_v4 , day3_v1 ) 0.954 0.881 1.027 25.08366523 0.000000e+00
day1_v7	0.314444										317 p( day1_v4 , day3_v10 ) 0.732 0.528 0.935 4.60117363 9.687822e-03
day1_v7	0.298889										318 p( day1_v4 , day3_v11 ) 0.726 0.519 0.933 4.41317833 1.788042e-02
day1_v7	0.795556										319 p( day1_v4 , day3_v13 ) 0.694 0.479 0.910 3.63763196 1.399464e-01
day1_v7	3.12556										320 p( day1_v4 , day3_v14 ) 0.601 0.375 0.827 1.79627344 9.984748e-01
day1_v7	2.09611										321 p( day1_v4 , day3_v15 ) 0.601 0.372 0.829 1.77942030 9.986189e-01
day1_v7	0.173889										322 p( day1_v4 , day3_v17 ) 0.964 0.904 1.024 31.17777526 0.000000e+00
day1_v7	0.379444										323 p( day1_v4 , day3_v2 ) 0.208 0.026 0.389 -6.50187950 4.661189e-05
day1_v7	0.223333										324 p( day1_v4 , day3_v3 ) 0.530 0.298 0.761 0.51523476 1.000000e+00
day1_v7	0.395556										325 p( day1_v4 , day3_v4 ) 0.535 0.303 0.766 0.60561465 1.000000e+00
day1_v7	0.167222										326 p( day1_v4 , day3_v5 ) 0.636 0.415 0.857 2.48130349 8.544641e-01
day1_v7	0.974444										327 p( day1_v4 , day3_v6 ) 0.552 0.322 0.782 0.91604880 1.000000e+00
day1_v7	0.235										328 p( day1_v4 , day3_v7 ) 0.673 0.458 0.888 3.24690621 3.226937e-01
day1_v7	0.251667										329 p( day1_v4 , day3_v8 ) 0.749 0.549 0.949 5.02231748 1.730121e-03
day1_v7	1.21333										330 p( day1_v4 , day3_v9 ) 0.662 0.440 0.884 2.94096171 5.415650e-01
day1_v7	0.186111										331 p( day1_v5 , day1_v6 ) 0.499 0.267 0.731 -0.02251194 1.000000e+00
day1_v7	0.307778										332 p( day1_v5 , day1_v7 ) 0.556 0.324 0.787 0.97400636 1.000000e+00
day1_v7	0.551667										333 p( day1_v5 , day1_v8 ) 0.682 0.466 0.897 3.40383397 2.353391e-01
day1_v7	0.299444										334 p( day1_v5 , day1_v9 ) 0.659 0.440 0.877 2.92853735 5.508427e-01
day1_v7	0.488889										335 p( day1_v5 , day3_12 ) 0.492 0.260 0.724 -0.13811095 1.000000e+00
day1_v7	0.235										336 p( day1_v5 , day3_v_16 ) 0.159 0.000 0.318 -8.65091668 7.041034e-11
day1_v7	1.22333										337 p( day1_v5 , day3_v1 ) 0.918 0.818 1.018 16.90422996 0.000000e+00
day1_v7	0.162778										338 p( day1_v5 , day3_v10 ) 0.594 0.363 0.825 1.64450738 9.997783e-01
day1_v7	0.465556										339 p( day1_v5 , day3_v11 ) 0.600 0.371 0.829 1.75899480 9.988925e-01
day1_v7	0.176111										340 p( day1_v5 , day3_v13 ) 0.553 0.317 0.788 0.90325428 1.000000e+00
day1_v7	0.18										341 p( day1_v5 , day3_v14 ) 0.466 0.234 0.698 -0.58906756 1.000000e+00
day1_v7	0.208889										342 p( day1_v5 , day3_v15 ) 0.458 0.225 0.691 -0.73398574 1.000000e+00
day1_v7	2.00556										343 p( day1_v5 , day3_v17 ) 0.930 0.840 1.020 19.23965980 0.000000e+00
day1_v7	1.83278										344 p( day1_v5 , day3_v2 ) 0.144 -0.005 0.293 -9.63394388 6.675438e-12
day1_v7	0.642778										345 p( day1_v5 , day3_v3 ) 0.396 0.169 0.622 -1.86370696 9.969281e-01
day1_v7	0.853333										346 p( day1_v5 , day3_v4 ) 0.403 0.175 0.631 -1.71770027 9.993046e-01
day1_v7	0.322778										347 p( day1_v5 , day3_v5 ) 0.513 0.281 0.744 0.21944073 1.000000e+00
day1_v7	0.491111										348 p( day1_v5 , day3_v6 ) 0.429 0.200 0.657 -1.25945039 9.999997e-01
day1_v7	0.115										349 p( day1_v5 , day3_v7 ) 0.556 0.325 0.786 0.97460702 1.000000e+00
day1_v7	0.137778										350 p( day1_v5 , day3_v8 ) 0.622 0.395 0.849 2.17067685 9.664930e-01
day1_v7	0.183333										351 p( day1_v5 , day3_v9 ) 0.525 0.289 0.761 0.42414226 1.000000e+00
day1_v7	0.112222										352 p( day1_v6 , day1_v7 ) 0.559 0.326 0.792 1.02203927 1.000000e+00
day1_v7	0.225556										353 p( day1_v6 , day1_v8 ) 0.684 0.466 0.903 3.40578920 2.375903e-01
day1_v7	0.930556										354 p( day1_v6 , day1_v9 ) 0.651 0.429 0.872 2.74941685 6.831716e-01
day1_v7	0.0783333										355 p( day1_v6 , day3_12 ) 0.494 0.260 0.727 -0.11201132 1.000000e+00
day1_v7	0.228333										356 p( day1_v6 , day3_v_16 ) 0.160 0.000 0.319 -8.61220597 1.099608e-10
day1_v7	0.0916667										357 p( day1_v6 , day3_v1 ) 0.905 0.793 1.017 14.56159863 0.000000e+00
day1_v7	0.272778										358 p( day1_v6 , day3_v10 ) 0.613 0.383 0.843 1.98419486 9.906653e-01
day1_v7	0.251667										359 p( day1_v6 , day3_v11 ) 0.593 0.362 0.824 1.62334760 9.998408e-01
day1_v7	0.270556										360 p( day1_v6 , day3_v13 ) 0.550 0.314 0.785 0.84828385 1.000000e+00
day1_v7	0.157222										361 p( day1_v6 , day3_v14 ) 0.473 0.240 0.706 -0.46401187 1.000000e+00
day1_v7	0.555										362 p( day1_v6 , day3_v15 ) 0.466 0.233 0.699 -0.58553974 1.000000e+00
day1_v7	0.148889										363 p( day1_v6 , day3_v17 ) 0.923 0.828 1.019 17.83139804 0.000000e+00
day1_v8	1.63444										364 p( day1_v6 , day3_v2 ) 0.150 -0.004 0.303 -9.22197330 8.264944e-12
day1_v8	0.402222										365 p( day1_v6 , day3_v3 ) 0.409 0.181 0.638 -1.60485177 9.998387e-01
day1_v8	0.502778										366 p( day1_v6 , day3_v4 ) 0.408 0.179 0.638 -1.61167064 9.998034e-01
day1_v8	0.461667										367 p( day1_v6 , day3_v5 ) 0.519 0.287 0.751 0.32777589 1.000000e+00
day1_v8	0.396111										368 p( day1_v6 , day3_v6 ) 0.434 0.206 0.663 -1.16232192 9.999999e-01
day1_v8	0.361667										369 p( day1_v6 , day3_v7 ) 0.560 0.328 0.791 1.04487011 1.000000e+00
day1_v8	1.42444										370 p( day1_v6 , day3_v8 ) 0.617 0.388 0.847 2.06229071 9.836566e-01
day1_v8	1.58333										371 p( day1_v6 , day3_v9 ) 0.521 0.286 0.757 0.36832658 1.000000e+00
day1_v8	0.627778										372 p( day1_v7 , day1_v8 ) 0.663 0.445 0.880 3.01973662 4.780515e-01
day1_v8	0.933333										373 p( day1_v7 , day1_v9 ) 0.617 0.394 0.839 2.11444284 9.770374e-01
day1_v8	0.327222										374 p( day1_v7 , day3_12 ) 0.446 0.216 0.676 -0.94792499 1.000000e+00
day1_v8	0.838333										375 p( day1_v7 , day3_v_16 ) 0.121 -0.025 0.268 -10.43854209 2.348122e-13
day1_v8	1.16556										376 p( day1_v7 , day3_v1 ) 0.916 0.811 1.021 15.99976790 0.000000e+00
day1_v8	1.37333										377 p( day1_v7 , day3_v10 ) 0.575 0.343 0.807 1.31250217 9.999994e-01
day1_v8	0.283889										378 p( day1_v7 , day3_v11 ) 0.565 0.335 0.796 1.13980608 1.000000e+00
day1_v8	1.00556										379 p( day1_v7 , day3_v13 ) 0.504 0.272 0.736 0.07397578 1.000000e+00
day1_v8	0.253889										380 p( day1_v7 , day3_v14 ) 0.400 0.174 0.626 -1.77997858 9.986223e-01
day1_v8	0.452778										381 p( day1_v7 , day3_v15 ) 0.395 0.170 0.619 -1.88841750 9.958181e-01
day1_v8	0.312778										382 p( day1_v7 , day3_v17 ) 0.933 0.844 1.022 19.66852462 0.000000e+00
day1_v8	0.397222										383 p( day1_v7 , day3_v2 ) 0.109 -0.025 0.244 -11.68495127 3.330669e-16
day1_v8	0.492222										384 p( day1_v7 , day3_v3 ) 0.325 0.110 0.540 -3.28205778 3.060597e-01
day1_v8	3.24444										385 p( day1_v7 , day3_v4 ) 0.323 0.109 0.537 -3.33697954 2.746855e-01
day1_v8	0.522778										386 p( day1_v7 , day3_v5 ) 0.466 0.234 0.699 -0.58366967 1.000000e+00
day1_v8	0.625										387 p( day1_v7 , day3_v6 ) 0.369 0.146 0.591 -2.38102936 9.040088e-01
day1_v8	1.45278										388 p( day1_v7 , day3_v7 ) 0.503 0.272 0.735 0.05799330 1.000000e+00
day1_v8	1.89444										389 p( day1_v7 , day3_v8 ) 0.599 0.370 0.828 1.73967773 9.991430e-01
day1_v8	0.415										390 p( day1_v7 , day3_v9 ) 0.483 0.250 0.715 -0.30184510 1.000000e+00
day1_v8	0.553333										391 p( day1_v8 , day1_v9 ) 0.461 0.228 0.694 -0.67672999 1.000000e+00
day1_v8	0.322778										392 p( day1_v8 , day3_12 ) 0.290 0.086 0.493 -4.17848918 3.300511e-02
day1_v8	0.217222										393 p( day1_v8 , day3_v_16 ) 0.069 -0.043 0.181 -15.56564186 0.000000e+00
day1_v8	0.243889										394 p( day1_v8 , day3_v1 ) 0.858 0.714 1.002 10.02919561 1.253886e-12
day1_v8	0.697778										395 p( day1_v8 , day3_v10 ) 0.411 0.184 0.638 -1.57860176 9.998635e-01
day1_v8	2.06222										396 p( day1_v8 , day3_v11 ) 0.408 0.183 0.634 -1.64011419 9.998130e-01
day1_v8	1.15778										397 p( day1_v8 , day3_v13 ) 0.337 0.122 0.553 -3.04453058 4.642807e-01
day1_v8	0.203889										398 p( day1_v8 , day3_v14 ) 0.249 0.053 0.445 -5.16998633 1.887818e-03
day1_v8	0.427778										399 p( day1_v8 , day3_v15 ) 0.234 0.048 0.421 -5.75798790 1.652945e-04
day1_v8	4.17167										400 p( day1_v8 , day3_v17 ) 0.882 0.755 1.010 12.09614283 1.110223e-16
day1_v8	0.245556										401 p( day1_v8 , day3_v2 ) 0.062 -0.038 0.162 -17.64403426 0.000000e+00
day1_v8	0.178889										402 p( day1_v8 , day3_v3 ) 0.192 0.017 0.366 -7.12481700 6.175393e-08
day1_v8	0.215556										403 p( day1_v8 , day3_v4 ) 0.191 0.016 0.366 -7.13133390 6.677246e-08
day1_v8	0.149444										404 p( day1_v8 , day3_v5 ) 0.330 0.115 0.545 -3.19402768 3.599127e-01
day1_v8	0.700556										405 p( day1_v8 , day3_v6 ) 0.232 0.043 0.421 -5.72136565 2.736650e-04
day1_v8	0.917778										406 p( day1_v8 , day3_v7 ) 0.342 0.122 0.561 -2.91300687 5.623830e-01
day1_v8	0.197778										407 p( day1_v8 , day3_v8 ) 0.442 0.212 0.671 -1.02849923 1.000000e+00
day1_v8	0.207222										408 p( day1_v8 , day3_v9 ) 0.312 0.103 0.521 -3.63570629 1.393457e-01
day1_v8	0.197222										409 p( day1_v9 , day3_12 ) 0.334 0.121 0.548 -3.13155071 4.054720e-01
day1_v8	0.280556										410 p( day1_v9 , day3_v_16 ) 0.078 -0.040 0.197 -14.36667482 0.000000e+00
day1_v8	0.456111										411 p( day1_v9 , day3_v1 ) 0.852 0.699 1.004 9.31466843 3.802292e-12
day1_v8	0.383333										412 p( day1_v9 , day3_v10 ) 0.463 0.230 0.697 -0.63253792 1.000000e+00
day1_v8	0.158889										413 p( day1_v9 , day3_v11 ) 0.452 0.221 0.682 -0.84973583 1.000000e+00
day1_v8	0.728889										414 p( day1_v9 , day3_v13 ) 0.382 0.160 0.604 -2.14385421 9.728382e-01
day1_v8	0.202222										415 p( day1_v9 , day3_v14 ) 0.283 0.078 0.487 -4.30096433 2.420593e-02
day1_v9	0.846111										416 p( day1_v9 , day3_v15 ) 0.279 0.079 0.479 -4.46545145 1.433825e-02
day1_v9	0.432222										417 p( day1_v9 , day3_v17 ) 0.884 0.758 1.009 12.35666214 4.440892e-16
day1_v9	0.280556										418 p( day1_v9 , day3_v2 ) 0.072 -0.037 0.181 -15.87221455 0.000000e+00
day1_v9	0.219444										419 p( day1_v9 , day3_v3 ) 0.208 0.028 0.388 -6.55229260 2.413742e-06
day1_v9	0.674444										420 p( day1_v9 , day3_v4 ) 0.209 0.029 0.389 -6.51694298 9.171710e-07
day1_v9	0.515										421 p( day1_v9 , day3_v5 ) 0.356 0.136 0.577 -2.63333571 7.648770e-01
day1_v9	0.378333										422 p( day1_v9 , day3_v6 ) 0.265 0.067 0.463 -4.78418518 5.228586e-03
day1_v9	0.261667										423 p( day1_v9 , day3_v7 ) 0.384 0.159 0.608 -2.09789311 9.786457e-01
day1_v9	0.242778										424 p( day1_v9 , day3_v8 ) 0.480 0.247 0.714 -0.33943114 1.000000e+00
day1_v9	0.201667										425 p( day1_v9 , day3_v9 ) 0.368 0.148 0.588 -2.42653010 8.841536e-01
day1_v9	0.245										426 p( day3_12 , day3_v_16 ) 0.166 0.000 0.332 -8.12693287 2.121342e-09
day1_v9	0.423889										427 p( day3_12 , day3_v1 ) 0.939 0.856 1.022 21.34007961 0.000000e+00
day1_v9	0.806667										428 p( day3_12 , day3_v10 ) 0.624 0.399 0.848 2.22558086 9.547470e-01
day1_v9	0.338889										429 p( day3_12 , day3_v11 ) 0.618 0.395 0.841 2.13075376 9.735925e-01
day1_v9	0.28										430 p( day3_12 , day3_v13 ) 0.556 0.325 0.787 0.97881735 1.000000e+00
day1_v9	1.05167										431 p( day3_12 , day3_v14 ) 0.466 0.232 0.699 -0.59195239 1.000000e+00
day1_v9	0.263889										432 p( day3_12 , day3_v15 ) 0.467 0.234 0.699 -0.58070035 1.000000e+00
day1_v9	4.42222										433 p( day3_12 , day3_v17 ) 0.949 0.877 1.022 25.03472689 0.000000e+00
day1_v9	0.289444										434 p( day3_12 , day3_v2 ) 0.149 -0.007 0.305 -9.09026502 1.484468e-11
day1_v9	2.26167										435 p( day3_12 , day3_v3 ) 0.401 0.171 0.631 -1.74237287 9.991804e-01
day1_v9	1.77056										436 p( day3_12 , day3_v4 ) 0.397 0.167 0.626 -1.81621529 9.981397e-01
day1_v9	0.395556										437 p( day3_12 , day3_v5 ) 0.528 0.297 0.759 0.49405782 1.000000e+00
day1_v9	0.364444										438 p( day3_12 , day3_v6 ) 0.435 0.205 0.665 -1.14269277 1.000000e+00
day1_v9	0.226111										439 p( day3_12 , day3_v7 ) 0.558 0.329 0.787 1.01659749 1.000000e+00
day1_v9	0.25										440 p( day3_12 , day3_v8 ) 0.647 0.428 0.866 2.70728792 7.142305e-01
day1_v9	0.23										441 p( day3_12 , day3_v9 ) 0.536 0.305 0.768 0.63523649 1.000000e+00
day1_v9	4.12										442 p( day3_v_16 , day3_v1 ) 0.985 0.949 1.021 54.30553475 0.000000e+00
day1_v9	0.57										443 p( day3_v_16 , day3_v10 ) 0.897 0.762 1.032 11.86551337 4.440892e-16
day1_v9	0.441667										444 p( day3_v_16 , day3_v11 ) 0.888 0.750 1.026 11.36142457 3.663736e-15
day1_v9	1.55333										445 p( day3_v_16 , day3_v13 ) 0.876 0.727 1.026 10.13991720 3.642642e-13
day1_v9	0.220556										446 p( day3_v_16 , day3_v14 ) 0.841 0.676 1.006 8.33761935 5.826324e-10
day1_v9	0.730556										447 p( day3_v_16 , day3_v15 ) 0.842 0.675 1.009 8.27399525 4.588465e-10
day1_v9	1.75333										448 p( day3_v_16 , day3_v17 ) 0.987 0.955 1.019 61.42693174 0.000000e+00
day1_v9	1.22722										449 p( day3_v_16 , day3_v2 ) 0.468 0.237 0.699 -0.55265931 1.000000e+00
day1_v9	1.87389										450 p( day3_v_16 , day3_v3 ) 0.805 0.625 0.985 6.83829058 5.014142e-07
day1_v9	2.08056										451 p( day3_v_16 , day3_v4 ) 0.806 0.626 0.986 6.88131814 1.714903e-07
day1_v9	0.83										452 p( day3_v_16 , day3_v5 ) 0.857 0.705 1.008 9.49488746 1.187050e-12
day1_v9	0.146667										453 p( day3_v_16 , day3_v6 ) 0.809 0.635 0.984 7.15971990 6.611768e-08
day1_v9	0.143889										454 p( day3_v_16 , day3_v7 ) 0.873 0.726 1.019 10.25800293 4.329870e-14
day1_v9	0.271111										455 p( day3_v_16 , day3_v8 ) 0.901 0.772 1.029 12.56514567 0.000000e+00
day1_v9	0.157222										456 p( day3_v_16 , day3_v9 ) 0.863 0.709 1.017 9.51974835 1.613820e-12
day1_v9	0.331667										457 p( day3_v1 , day3_v10 ) 0.101 -0.021 0.224 -13.15056046 0.000000e+00
day1_v9	0.165556										458 p( day3_v1 , day3_v11 ) 0.092 -0.016 0.201 -15.13993499 0.000000e+00
day1_v9	0.516667										459 p( day3_v1 , day3_v13 ) 0.060 -0.023 0.143 -21.38417052 0.000000e+00
day1_v9	0.213333										460 p( day3_v1 , day3_v14 ) 0.062 -0.031 0.156 -18.92708558 0.000000e+00
day1_v9	0.383889										461 p( day3_v1 , day3_v15 ) 0.036 -0.025 0.096 -31.01264237 0.000000e+00
day1_v9	0.238889										462 p( day3_v1 , day3_v17 ) 0.607 0.380 0.835 1.90262515 9.954561e-01
day1_v9	4.285										463 p( day3_v1 , day3_v2 ) 0.011 -0.016 0.038 -72.42459343 0.000000e+00
day1_v9	0.232222										464 p( day3_v1 , day3_v3 ) 0.036 -0.023 0.096 -31.55797792 0.000000e+00
day1_v9	0.293333										465 p( day3_v1 , day3_v4 ) 0.040 -0.029 0.108 -27.19429316 0.000000e+00
day1_v9	1.79556										466 p( day3_v1 , day3_v5 ) 0.077 -0.019 0.174 -17.70646630 0.000000e+00
day1_v9	0.167778										467 p( day3_v1 , day3_v6 ) 0.054 -0.026 0.134 -22.37157563 0.000000e+00
day1_v10	0.27										468 p( day3_v1 , day3_v7 ) 0.092 -0.018 0.203 -14.89895164 0.000000e+00
day1_v10	0.426111										469 p( day3_v1 , day3_v8 ) 0.101 -0.015 0.217 -13.86068556 0.000000e+00
day1_v10	1.46										470 p( day3_v1 , day3_v9 ) 0.053 -0.024 0.129 -23.76053413 0.000000e+00
day1_v10	0.346111										471 p( day3_v10 , day3_v11 ) 0.495 0.262 0.728 -0.08978411 1.000000e+00
day1_v10	1.35056										472 p( day3_v10 , day3_v13 ) 0.422 0.191 0.652 -1.37128475 9.999987e-01
day1_v10	0.379444										473 p( day3_v10 , day3_v14 ) 0.340 0.117 0.562 -2.90641664 5.695456e-01
day1_v10	1.27056										474 p( day3_v10 , day3_v15 ) 0.317 0.102 0.533 -3.42327627 2.292443e-01
day1_v10	0.279444										475 p( day3_v10 , day3_v17 ) 0.917 0.812 1.022 16.05559681 0.000000e+00
day1_v10	0.546111										476 p( day3_v10 , day3_v2 ) 0.092 -0.032 0.217 -13.24808666 0.000000e+00
day1_v10	0.820556										477 p( day3_v10 , day3_v3 ) 0.283 0.075 0.492 -4.18405722 3.316090e-02
day1_v10	0.507778										478 p( day3_v10 , day3_v4 ) 0.277 0.068 0.486 -4.31243103 2.249142e-02
day1_v10	1.045										479 p( day3_v10 , day3_v5 ) 0.417 0.186 0.647 -1.45772238 9.999849e-01
day1_v10	0.665556										480 p( day3_v10 , day3_v6 ) 0.313 0.098 0.527 -3.52767448 1.809054e-01
day1_v10	0.361111										481 p( day3_v10 , day3_v7 ) 0.425 0.193 0.657 -1.30610544 9.999992e-01
day1_v10	0.506111										482 p( day3_v10 , day3_v8 ) 0.526 0.294 0.759 0.45553763 1.000000e+00
day1_v10	0.847778										483 p( day3_v10 , day3_v9 ) 0.388 0.162 0.614 -1.99959925 9.901647e-01
day1_v10	0.546667										484 p( day3_v11 , day3_v13 ) 0.430 0.201 0.659 -1.23505672 9.999998e-01
day1_v10	1.54										485 p( day3_v11 , day3_v14 ) 0.340 0.120 0.561 -2.92304564 5.558394e-01
day1_v10	0.44										486 p( day3_v11 , day3_v15 ) 0.330 0.114 0.545 -3.19183855 3.613683e-01
day1_v10	3.48667										487 p( day3_v11 , day3_v17 ) 0.919 0.819 1.019 16.94948867 0.000000e+00
day1_v10	0.43										488 p( day3_v11 , day3_v2 ) 0.098 -0.027 0.223 -12.94446962 1.110223e-16
day1_v10	0.956667										489 p( day3_v11 , day3_v3 ) 0.279 0.071 0.487 -4.27985055 2.482010e-02
day1_v10	2.11056										490 p( day3_v11 , day3_v4 ) 0.272 0.065 0.479 -4.44640235 1.566279e-02
day1_v10	0.346667										491 p( day3_v11 , day3_v5 ) 0.411 0.182 0.639 -1.58360728 9.998927e-01
day1_v10	1.03944										492 p( day3_v11 , day3_v6 ) 0.321 0.105 0.536 -3.36552012 2.555235e-01
day1_v10	0.653889										493 p( day3_v11 , day3_v7 ) 0.443 0.212 0.675 -0.98897456 1.000000e+00
day1_v10	1.38889										494 p( day3_v11 , day3_v8 ) 0.533 0.302 0.764 0.57939685 1.000000e+00
day1_v10	0.734444										495 p( day3_v11 , day3_v9 ) 0.411 0.184 0.637 -1.59277858 9.998768e-01
day1_v10	0.302222										496 p( day3_v13 , day3_v14 ) 0.388 0.160 0.616 -1.98691271 9.908442e-01
day1_v10	0.156667										497 p( day3_v13 , day3_v15 ) 0.387 0.161 0.612 -2.03190053 9.876463e-01
day1_v10	0.241111										498 p( day3_v13 , day3_v17 ) 0.946 0.870 1.022 23.69282319 0.000000e+00
day1_v10	1.34722										499 p( day3_v13 , day3_v2 ) 0.111 -0.027 0.249 -11.38127980 5.551115e-16
day1_v10	0.776111										500 p( day3_v13 , day3_v3 ) 0.309 0.092 0.526 -3.55905241 1.726033e-01
day1_v10	0.798333										501 p( day3_v13 , day3_v4 ) 0.306 0.091 0.520 -3.65529892 1.361674e-01
day1_v10	1.13889										502 p( day3_v13 , day3_v5 ) 0.464 0.230 0.699 -0.61002133 1.000000e+00
day1_v10	0.641111										503 p( day3_v13 , day3_v6 ) 0.363 0.138 0.587 -2.46603521 8.650469e-01
day1_v10	2.45111										504 p( day3_v13 , day3_v7 ) 0.495 0.261 0.729 -0.08627411 1.000000e+00
day1_v10	0.598889										505 p( day3_v13 , day3_v8 ) 0.606 0.379 0.832 1.88291534 9.963421e-01
day1_v10	0.153333										506 p( day3_v13 , day3_v9 ) 0.481 0.250 0.713 -0.32569981 1.000000e+00
day1_v10	0.331111										507 p( day3_v14 , day3_v15 ) 0.508 0.276 0.740 0.13527146 1.000000e+00
day1_v10	0.140556										508 p( day3_v14 , day3_v17 ) 0.948 0.869 1.027 22.92399142 0.000000e+00
day1_v10	1.5										509 p( day3_v14 , day3_v2 ) 0.146 -0.012 0.303 -9.11045441 6.110223e-12
day1_v10	0.274444										510 p( day3_v14 , day3_v3 ) 0.425 0.197 0.652 -1.33617185 9.999973e-01
day1_v10	0.300556										511 p( day3_v14 , day3_v4 ) 0.433 0.204 0.662 -1.18752249 1.000000e+00
day1_v10	0.228333										512 p( day3_v14 , day3_v5 ) 0.555 0.324 0.786 0.95647277 1.000000e+00
day1_v10	0.188333										513 p( day3_v14 , day3_v6 ) 0.460 0.229 0.691 -0.69440284 1.000000e+00
day1_v10	0.235										514 p( day3_v14 , day3_v7 ) 0.599 0.373 0.826 1.77500503 9.989133e-01
day1_v10	0.329444										515 p( day3_v14 , day3_v8 ) 0.687 0.470 0.904 3.48578720 2.025908e-01
day1_v10	0.631667										516 p( day3_v14 , day3_v9 ) 0.586 0.355 0.818 1.50442553 9.999587e-01
day1_v10	0.203889										517 p( day3_v15 , day3_v17 ) 0.969 0.917 1.022 35.93560666 0.000000e+00
day1_v10	0.581111										518 p( day3_v15 , day3_v2 ) 0.145 -0.014 0.304 -8.99600371 2.962197e-11
day1_v10	0.190556										519 p( day3_v15 , day3_v3 ) 0.423 0.193 0.652 -1.35981900 9.999982e-01
day1_11	0.255										520 p( day3_v15 , day3_v4 ) 0.421 0.192 0.650 -1.38879729 9.999978e-01
day1_11	0.195556										521 p( day3_v15 , day3_v5 ) 0.564 0.333 0.796 1.12379611 1.000000e+00
day1_11	0.496667										522 p( day3_v15 , day3_v6 ) 0.462 0.230 0.693 -0.67017157 1.000000e+00
day1_11	0.995556										523 p( day3_v15 , day3_v7 ) 0.599 0.374 0.825 1.77413963 9.986449e-01
day1_11	0.552222										524 p( day3_v15 , day3_v8 ) 0.699 0.488 0.909 3.80790416 9.188779e-02
day1_11	0.396111										525 p( day3_v15 , day3_v9 ) 0.587 0.359 0.816 1.54117458 9.999421e-01
day1_11	1.46222										526 p( day3_v17 , day3_v2 ) 0.009 -0.015 0.033 -83.87833134 0.000000e+00
day1_11	0.336111										527 p( day3_v17 , day3_v3 ) 0.033 -0.022 0.088 -34.15201501 0.000000e+00
day1_11	0.556111										528 p( day3_v17 , day3_v4 ) 0.033 -0.026 0.092 -31.94710883 0.000000e+00
day1_11	0.213333										529 p( day3_v17 , day3_v5 ) 0.070 -0.020 0.160 -19.29785947 0.000000e+00
day1_11	1.00611										530 p( day3_v17 , day3_v6 ) 0.044 -0.024 0.112 -27.07951199 0.000000e+00
day1_11	0.792778										531 p( day3_v17 , day3_v7 ) 0.073 -0.020 0.166 -18.54443421 0.000000e+00
day1_11	0.259444										532 p( day3_v17 , day3_v8 ) 0.089 -0.019 0.196 -15.43790593 0.000000e+00
day1_11	0.302222										533 p( day3_v17 , day3_v9 ) 0.044 -0.022 0.111 -27.71405027 0.000000e+00
day1_11	0.643889										534 p( day3_v2 , day3_v3 ) 0.820 0.645 0.995 7.37127027 3.136681e-07
day1_11	0.510556										535 p( day3_v2 , day3_v4 ) 0.823 0.649 0.996 7.49894709 1.416410e-08
day1_11	0.191111										536 p( day3_v2 , day3_v5 ) 0.867 0.723 1.012 10.24573238 7.506218e-13
day1_11	2.37278										537 p( day3_v2 , day3_v6 ) 0.831 0.665 0.997 8.05231240 1.413561e-08
day1_11	0.261111										538 p( day3_v2 , day3_v7 ) 0.886 0.752 1.021 11.58140370 2.220446e-16
day1_11	0.317222										539 p( day3_v2 , day3_v8 ) 0.916 0.801 1.031 14.60037243 0.000000e+00
day1_11	0.287778										540 p( day3_v2 , day3_v9 ) 0.883 0.743 1.023 11.05548341 1.354472e-14
day1_11	1.66111										541 p( day3_v3 , day3_v4 ) 0.511 0.279 0.742 0.19030623 1.000000e+00
day1_11	0.454444										542 p( day3_v3 , day3_v5 ) 0.618 0.393 0.843 2.11351198 9.776617e-01
day1_11	0.247778										543 p( day3_v3 , day3_v6 ) 0.523 0.291 0.755 0.40509259 1.000000e+00
day1_11	1.17556										544 p( day3_v3 , day3_v7 ) 0.668 0.453 0.883 3.14989589 3.860450e-01
day1_11	0.317222										545 p( day3_v3 , day3_v8 ) 0.745 0.542 0.948 4.87640913 3.871465e-03
day1_11	0.434444										546 p( day3_v3 , day3_v9 ) 0.657 0.434 0.881 2.84339283 6.181349e-01
day1_11	0.965										547 p( day3_v4 , day3_v5 ) 0.616 0.390 0.842 2.07250629 9.820684e-01
day1_11	0.600556										548 p( day3_v4 , day3_v6 ) 0.521 0.289 0.754 0.36885769 1.000000e+00
day1_11	0.120556										549 p( day3_v4 , day3_v7 ) 0.660 0.442 0.878 2.96159145 5.244030e-01
day1_11	0.780556										550 p( day3_v4 , day3_v8 ) 0.753 0.552 0.954 5.07507027 2.301986e-03
day1_11	0.825556										551 p( day3_v4 , day3_v9 ) 0.664 0.441 0.886 2.97077424 5.154270e-01
day1_11	1.91167										552 p( day3_v5 , day3_v6 ) 0.411 0.184 0.638 -1.58376517 9.999012e-01
day1_11	1.36167										553 p( day3_v5 , day3_v7 ) 0.531 0.299 0.763 0.54153763 1.000000e+00
day1_11	0.401111										554 p( day3_v5 , day3_v8 ) 0.616 0.390 0.842 2.07407806 9.822698e-01
day1_11	1.68222										555 p( day3_v5 , day3_v9 ) 0.504 0.270 0.739 0.07633612 1.000000e+00
day1_11	1.92944										556 p( day3_v6 , day3_v7 ) 0.629 0.407 0.850 2.33753640 9.219588e-01
day1_11	1.15389										557 p( day3_v6 , day3_v8 ) 0.706 0.497 0.915 3.97792282 5.788810e-02
day1_11	0.156667										558 p( day3_v6 , day3_v9 ) 0.606 0.378 0.834 1.88384652 9.964187e-01
day1_11	1.46611										559 p( day3_v7 , day3_v8 ) 0.587 0.356 0.817 1.51340663 9.999727e-01
day1_11	0.146667										560 p( day3_v7 , day3_v9 ) 0.475 0.242 0.708 -0.43333495 1.000000e+00
day1_11	1.06333										561 p( day3_v8 , day3_v9 ) 0.375 0.153 0.598 -2.26507817 9.444400e-01
day1_11	0.210556
day1_11	0.197778										#----Overall---------------------------------------------------------------------------#
day1_11	0.214444										Quantile p.Value
day1_11	0.783333										1 4.037004 0
day1_11	0.166111
day1_11	0.280556										#--------------------------------------------------------------------------------------#
day1_11	0.816667
day1_11	0.298333
day1_11	0.926111
day1_11	0.190556
day1_12	0.202222
day1_12	1.48944
day1_12	0.166667
day1_12	0.121111
day1_12	0.42
day1_12	0.281667
day1_12	0.434444
day1_12	0.282778
day1_12	1.44111
day1_12	0.941667
day1_12	0.2
day1_12	0.717778
day1_12	3.39
day1_12	0.222222
day1_12	0.267778
day1_12	0.489444
day1_12	1.20167
day1_12	0.265556
day1_12	1.10778
day1_12	1.02389
day1_12	0.266111
day1_12	0.113889
day1_12	0.962778
day1_12	0.172222
day1_12	1.75
day1_12	0.178333
day1_12	0.101111
day1_12	1.71778
day1_12	0.175556
day1_12	0.0972222
day1_12	0.151111
day1_12	1.43611
day1_12	0.119444
day1_12	0.440556
day1_12	0.567222
day1_12	0.174444
day1_12	0.116111
day1_12	0.231667
day1_12	0.0988889
day1_12	0.150556
day1_12	0.0966667
day1_12	1.12889
day1_12	0.499444
day1_12	0.740556
day1_12	0.131111
day1_12	0.101111
day1_12	0.175
day1_12	0.573889
day1_12	0.667778
day1_12	0.186667
day1_12	0.310556
day1_12	0.131667
day1_13	0.253333
day1_13	2.18833
day1_13	0.154444
day1_13	0.540556
day1_13	0.408889
day1_13	2.75722
day1_13	1.66444
day1_13	0.158333
day1_13	0.741111
day1_13	1.26778
day1_13	0.383333
day1_13	2.14611
day1_13	0.650556
day1_13	0.277778
day1_13	0.415556
day1_13	0.463889
day1_13	0.283889
day1_13	0.168889
day1_13	3.14778
day1_13	0.512778
day1_13	0.315556
day1_13	0.442222
day1_13	0.485
day1_13	0.163889
day1_13	3.04722
day1_13	0.178889
day1_13	0.778333
day1_13	2.16389
day1_13	0.145556
day1_13	0.0955556
day1_13	0.178889
day1_13	0.204444
day1_13	0.146111
day1_13	0.265
day1_13	0.423333
day1_13	0.174444
day1_13	0.137222
day1_13	0.0766667
day1_13	0.0966667
day1_13	0.12
day1_13	0.0788889
day1_13	0.225
day1_13	0.179444
day1_13	0.153333
day1_13	1.65889
day1_13	0.131667
day1_13	0.147222
day1_13	0.174444
day1_13	0.243889
day1_13	0.13
day1_13	0.592222
day1_13	0.137778
day1_14	0.117778
day1_14	0.31
day1_14	0.151111
day1_14	0.145556
day1_14	0.726667
day1_14	2.64833
day1_14	0.667778
day1_14	0.126111
day1_14	0.364444
day1_14	0.145
day1_14	1.59556
day1_14	0.998333
day1_14	0.461667
day1_14	0.211667
day1_14	0.255
day1_14	0.460556
day1_14	0.174444
day1_14	0.170556
day1_14	0.308889
day1_14	0.188333
day1_14	0.402222
day1_14	0.112778
day1_14	1.66167
day1_14	0.813333
day1_14	0.595
day1_14	0.151111
day1_14	1.065
day1_14	0.961667
day1_14	0.105
day1_14	0.163333
day1_14	0.301111
day1_14	0.298889
day1_14	0.137778
day1_14	0.476111
day1_14	0.177222
day1_14	0.145556
day1_14	0.413333
day1_14	0.114444
day1_14	0.075
day1_14	0.121667
day1_14	2.06389
day1_14	0.111667
day1_14	0.243333
day1_14	0.0566667
day1_14	0.755
day1_14	0.106111
day1_14	0.127778
day1_14	0.117778
day1_14	1.00556
day1_14	0.0955556
day1_14	0.471111
day1_14	0.276111
day1_15	1.26222
day1_15	0.166111
day1_15	0.803333
day1_15	0.131667
day1_15	1.00778
day1_15	1.06944
day1_15	1.69333
day1_15	0.119444
day1_15	0.371667
day1_15	0.777222
day1_15	0.173889
day1_15	0.419444
day1_15	0.222778
day1_15	0.405556
day1_15	1.84889
day1_15	0.382222
day1_15	0.189444
day1_15	0.161667
day1_15	1.23222
day1_15	0.22
day1_15	0.565
day1_15	0.104444
day1_15	0.168333
day1_15	0.489444
day1_15	0.15
day1_15	0.152222
day1_15	1.04
day1_15	0.49
day1_15	0.225
day1_15	1.13667
day1_15	0.140556
day1_15	2.00889
day1_15	0.0961111
day1_15	0.133889
day1_15	0.346111
day1_15	0.166111
day1_15	0.289444
day1_15	0.0716667
day1_15	0.0738889
day1_15	0.138333
day1_15	0.586111
day1_15	0.107222
day1_15	0.111111
day1_15	0.975556
day1_15	2.69667
day1_15	0.0611111
day1_15	0.549444
day1_15	0.112222
day1_15	0.222778
day1_15	0.0905556
day1_15	0.475556
day1_15	0.382222
day1_16	0.647778
day1_16	0.0666667
day1_16	0.0788889
day1_16	0.0422222
day1_16	0.108333
day1_16	0.0883333
day1_16	0.115
day1_16	0.0544444
day1_16	0.172222
day1_16	0.0527778
day1_16	0.116667
day1_16	0.136111
day1_16	0.0438889
day1_16	0.136111
day1_16	0.983333
day1_16	0.135
day1_16	0.0488889
day1_16	0.110556
day1_16	0.209444
day1_16	0.0844444
day1_16	0.0911111
day1_16	0.0477778
day1_16	0.0488889
day1_16	0.312222
day1_16	0.0572222
day1_16	0.0555556
day1_16	0.595556
day1_16	0.0727778
day1_16	0.0488889
day1_16	0.0272222
day1_16	0.0727778
day1_16	0.05
day1_16	0.0505556
day1_16	0.0766667
day1_16	0.0344444
day1_16	0.0855556
day1_16	0.0255556
day1_16	0.0344444
day1_16	0.0466667
day1_16	0.0433333
day1_16	0.0344444
day1_16	0.0466667
day1_16	0.0372222
day1_16	0.0388889
day1_16	0.0488889
day1_16	0.0266667
day1_16	0.0977778
day1_16	0.0405556
day1_16	0.0777778
day1_16	0.0516667
day1_16	0.0594444
day1_16	0.0666667
day1_17	5.46
day1_17	3.175
day1_17	1.87056
day1_17	6.18333
day1_17	1.02
day1_17	1.075
day1_17	1.02444
day1_17	3.60389
day1_17	0.705
day1_17	0.948333
day1_17	6.10778
day1_17	2.41778
day1_17	2.20167
day1_17	0.91
day1_17	0.330556
day1_17	1.11944
day1_17	2.27778
day1_17	0.928889
day1_17	2.06444
day1_17	0.494444
day1_17	4.10667
day1_17	0.403889
day1_17	0.653333
day1_17	4.21
day1_17	1.20167
day1_17	1.43667
day1_17	0.566667
day1_17	0.619444
day1_17	8.58778
day1_17	3.15
day1_17	7.855
day1_17	0.885556
day1_17	0.487778
day1_17	0.494444
day1_17	2.34722
day1_17	0.852778
day1_17	0.223889
day1_17	8.58389
day1_17	8.48444
day1_17	8.34333
day1_17	7.79
day1_17	0.42
day1_17	5.63611
day1_17	8.27833
day1_17	4.57278
day1_17	8.92222
day1_17	8.62
day1_17	0.567222
day1_17	4.15889
day1_17	9.60333
day1_17	1.18611
day1_17	8.16722
day3_v1	4.01556
day3_v1	2.18889
day3_v1	1.30556
day3_v1	4.73389
day3_v1	5.07556
day3_v1	3.97556
day3_v1	1.17167
day3_v1	0.539444
day3_v1	0.459444
day3_v1	0.537778
day3_v1	5.25167
day3_v1	4.62611
day3_v1	3.54722
day3_v1	0.988889
day3_v1	3.93056
day3_v1	2.49333
day3_v1	3.89944
day3_v1	1.64722
day3_v1	2.22444
day3_v1	2.99278
day3_v1	0.856111
day3_v1	2.65722
day3_v1	0.527778
day3_v1	0.762778
day3_v1	0.836111
day3_v1	3.29
day3_v1	0.418333
day3_v1	1.13
day3_v1	2.63667
day3_v1	1.69111
day3_v1	5.52278
day3_v1	0.613889
day3_v1	6.53611
day3_v1	1.00389
day3_v1	3.36556
day3_v1	2.17889
day3_v1	0.426111
day3_v1	2.205
day3_v1	2.47556
day3_v1	2.76056
day3_v1	3.49444
day3_v1	2.89
day3_v1	1.23333
day3_v1	1.96278
day3_v1	7.91833
day3_v1	0.283333
day3_v1	1.77389
day3_v1	1.58778
day3_v1	1.29667
day3_v1	4.23556
day3_v1	2.79167
day3_v1	0.835
day3_v2	0.0588889
day3_v2	0.316111
day3_v2	0.05
day3_v2	0.0955556
day3_v2	0.06
day3_v2	0.0672222
day3_v2	0.0788889
day3_v2	0.0727778
day3_v2	0.180556
day3_v2	0.223889
day3_v2	0.0644444
day3_v2	0.166667
day3_v2	0.0344444
day3_v2	0.0366667
day3_v2	0.0516667
day3_v2	0.0988889
day3_v2	0.22
day3_v2	0.0466667
day3_v2	0.05
day3_v2	0.0794444
day3_v2	0.103889
day3_v2	0.0411111
day3_v2	0.0722222
day3_v2	0.0988889
day3_v2	0.0616667
day3_v2	0.0788889
day3_v2	0.0288889
day3_v2	0.0488889
day3_v2	0.0805556
day3_v2	0.578333
day3_v2	0.143333
day3_v2	0.0283333
day3_v2	0.0772222
day3_v2	0.0588889
day3_v2	0.0666667
day3_v2	0.188889
day3_v2	0.0433333
day3_v2	0.0816667
day3_v2	0.786111
day3_v2	0.0744444
day3_v2	0.0705556
day3_v2	0.0338889
day3_v2	0.156111
day3_v2	0.121111
day3_v2	0.0477778
day3_v2	0.0322222
day3_v2	0.283333
day3_v2	0.0772222
day3_v2	0.870556
day3_v2	0.0977778
day3_v2	0.171667
day3_v2	0.0411111
day3_v3	0.277222
day3_v3	0.683333
day3_v3	0.167222
day3_v3	0.196667
day3_v3	0.200556
day3_v3	0.172222
day3_v3	0.503889
day3_v3	0.161111
day3_v3	0.308333
day3_v3	0.240556
day3_v3	0.195
day3_v3	0.235
day3_v3	0.0577778
day3_v3	0.0777778
day3_v3	0.136111
day3_v3	0.21
day3_v3	0.996111
day3_v3	0.0922222
day3_v3	0.130556
day3_v3	0.206667
day3_v3	0.187222
day3_v3	0.120556
day3_v3	0.141111
day3_v3	0.846111
day3_v3	0.135556
day3_v3	0.122222
day3_v3	0.142222
day3_v3	0.156111
day3_v3	0.165
day3_v3	0.118889
day3_v3	0.328333
day3_v3	0.08
day3_v3	0.212222
day3_v3	0.777778
day3_v3	0.123889
day3_v3	0.237222
day3_v3	0.117222
day3_v3	0.227778
day3_v3	0.304444
day3_v3	0.208333
day3_v3	0.156111
day3_v3	0.102222
day3_v3	0.187222
day3_v3	0.845
day3_v3	0.212778
day3_v3	0.0755556
day3_v3	0.768889
day3_v3	0.783889
day3_v3	0.127778
day3_v3	0.217222
day3_v3	0.191111
day3_v3	1.68222
day3_v4	0.233333
day3_v4	0.142222
day3_v4	0.177778
day3_v4	0.211667
day3_v4	0.172778
day3_v4	0.195556
day3_v4	0.223889
day3_v4	0.161667
day3_v4	0.266667
day3_v4	0.135556
day3_v4	0.121111
day3_v4	0.216667
day3_v4	0.0572222
day3_v4	0.0722222
day3_v4	0.324444
day3_v4	1.00833
day3_v4	2.54
day3_v4	0.259444
day3_v4	0.166111
day3_v4	0.114444
day3_v4	0.243333
day3_v4	0.123333
day3_v4	0.110556
day3_v4	1.18722
day3_v4	0.118333
day3_v4	0.199444
day3_v4	0.201111
day3_v4	0.298889
day3_v4	0.108889
day3_v4	0.127778
day3_v4	0.203889
day3_v4	0.0811111
day3_v4	0.271111
day3_v4	0.217778
day3_v4	0.25
day3_v4	0.640556
day3_v4	0.133333
day3_v4	0.202222
day3_v4	0.182778
day3_v4	0.218333
day3_v4	0.132222
day3_v4	0.09
day3_v4	0.235556
day3_v4	1.16222
day3_v4	0.143889
day3_v4	0.0772222
day3_v4	0.542222
day3_v4	1.08389
day3_v4	0.150556
day3_v4	0.206111
day3_v4	0.230556
day3_v4	0.392222
day3_v5	0.352778
day3_v5	0.107222
day3_v5	0.132222
day3_v5	0.323333
day3_v5	0.216111
day3_v5	0.2
day3_v5	0.252222
day3_v5	0.177778
day3_v5	1.12556
day3_v5	1.16611
day3_v5	0.594444
day3_v5	0.167222
day3_v5	0.065
day3_v5	0.112222
day3_v5	0.52
day3_v5	0.648333
day3_v5	1.25278
day3_v5	0.416667
day3_v5	0.206111
day3_v5	1.92778
day3_v5	1.11833
day3_v5	0.325556
day3_v5	0.160556
day3_v5	2.17889
day3_v5	0.112778
day3_v5	0.608889
day3_v5	0.153333
day3_v5	0.173333
day3_v5	0.166111
day3_v5	1.17444
day3_v5	0.235556
day3_v5	0.489444
day3_v5	0.417778
day3_v5	0.786111
day3_v5	0.22
day3_v5	0.750556
day3_v5	0.108889
day3_v5	0.198889
day3_v5	0.313333
day3_v5	0.158889
day3_v5	0.161111
day3_v5	0.527222
day3_v5	0.448333
day3_v5	1.27556
day3_v5	0.0922222
day3_v5	0.0794444
day3_v5	0.223889
day3_v5	0.628889
day3_v5	0.136667
day3_v5	0.207222
day3_v5	0.276111
day3_v5	0.0988889
day3_v6	0.23
day3_v6	0.117778
day3_v6	0.225556
day3_v6	0.375556
day3_v6	0.227222
day3_v6	0.596111
day3_v6	0.195
day3_v6	0.158333
day3_v6	2.47667
day3_v6	1.26944
day3_v6	0.16
day3_v6	0.285556
day3_v6	0.0761111
day3_v6	0.135556
day3_v6	0.612222
day3_v6	0.361667
day3_v6	0.115
day3_v6	1.75611
day3_v6	0.168889
day3_v6	0.131667
day3_v6	0.337778
day3_v6	0.118889
day3_v6	0.366111
day3_v6	1.13722
day3_v6	0.0905556
day3_v6	0.695556
day3_v6	0.492778
day3_v6	0.308889
day3_v6	0.176667
day3_v6	0.113333
day3_v6	0.191667
day3_v6	0.127222
day3_v6	0.291111
day3_v6	1.48722
day3_v6	0.591111
day3_v6	0.171667
day3_v6	0.122778
day3_v6	0.16
day3_v6	0.149444
day3_v6	0.170556
day3_v6	0.131111
day3_v6	0.108333
day3_v6	0.202778
day3_v6	0.441111
day3_v6	0.0833333
day3_v6	0.0516667
day3_v6	0.252778
day3_v6	0.306667
day3_v6	0.19
day3_v6	0.09
day3_v6	0.217778
day3_v6	0.08
day3_v7	0.308889
day3_v7	0.130556
day3_v7	1.96056
day3_v7	0.437778
day3_v7	0.31
day3_v7	0.656667
day3_v7	0.210556
day3_v7	0.205556
day3_v7	2.04278
day3_v7	2.41833
day3_v7	0.175
day3_v7	0.937222
day3_v7	0.105556
day3_v7	0.136667
day3_v7	0.362222
day3_v7	0.378889
day3_v7	0.131111
day3_v7	0.92
day3_v7	0.196111
day3_v7	0.192222
day3_v7	1.06667
day3_v7	0.198889
day3_v7	0.505556
day3_v7	2.48111
day3_v7	0.140556
day3_v7	1.03444
day3_v7	0.113333
day3_v7	0.368889
day3_v7	0.18
day3_v7	0.367222
day3_v7	0.307778
day3_v7	0.223333
day3_v7	0.279444
day3_v7	0.255556
day3_v7	0.440556
day3_v7	1.37944
day3_v7	0.148333
day3_v7	0.224444
day3_v7	0.295
day3_v7	0.335
day3_v7	0.175
day3_v7	0.184444
day3_v7	0.318333
day3_v7	0.237222
day3_v7	0.0938889
day3_v7	0.0666667
day3_v7	0.316111
day3_v7	1.205
day3_v7	0.196111
day3_v7	2.16444
day3_v7	0.53
day3_v7	0.169444
day3_v8	0.458333
day3_v8	0.519444
day3_v8	1.32167
day3_v8	0.702222
day3_v8	0.364444
day3_v8	0.821667
day3_v8	0.482222
day3_v8	0.223333
day3_v8	1.53444
day3_v8	0.307222
day3_v8	0.299444
day3_v8	1.64611
day3_v8	0.112778
day3_v8	0.155556
day3_v8	0.413889
day3_v8	1.64278
day3_v8	0.136667
day3_v8	0.872778
day3_v8	0.276667
day3_v8	0.240556
day3_v8	0.329444
day3_v8	1.04056
day3_v8	0.585556
day3_v8	0.898889
day3_v8	0.216667
day3_v8	0.765
day3_v8	0.398333
day3_v8	1.53056
day3_v8	0.186667
day3_v8	0.718889
day3_v8	0.350556
day3_v8	0.243333
day3_v8	0.472778
day3_v8	1.87
day3_v8	0.336111
day3_v8	0.815556
day3_v8	0.105556
day3_v8	0.177778
day3_v8	0.355
day3_v8	0.282778
day3_v8	0.255556
day3_v8	0.696111
day3_v8	0.833333
day3_v8	0.757222
day3_v8	0.126667
day3_v8	0.0844444
day3_v8	0.35
day3_v8	0.742778
day3_v8	0.253333
day3_v8	0.134444
day3_v8	0.682222
day3_v8	0.219444
day3_v9	0.318889
day3_v9	0.253889
day3_v9	0.267778
day3_v9	0.346111
day3_v9	0.716667
day3_v9	0.881667
day3_v9	0.696111
day3_v9	0.131111
day3_v9	0.154444
day3_v9	0.284444
day3_v9	0.462778
day3_v9	0.855556
day3_v9	0.0811111
day3_v9	0.123333
day3_v9	0.307222
day3_v9	0.999444
day3_v9	0.161111
day3_v9	0.324444
day3_v9	0.401111
day3_v9	1.40222
day3_v9	0.238333
day3_v9	0.927222
day3_v9	0.283333
day3_v9	0.272222
day3_v9	0.128333
day3_v9	0.233333
day3_v9	0.57
day3_v9	1.22056
day3_v9	0.120556
day3_v9	0.135556
day3_v9	0.222778
day3_v9	0.118333
day3_v9	0.276667
day3_v9	0.247778
day3_v9	0.447778
day3_v9	0.303889
day3_v9	0.0988889
day3_v9	0.158333
day3_v9	0.246667
day3_v9	0.303333
day3_v9	0.432778
day3_v9	0.791111
day3_v9	0.214444
day3_v9	0.23
day3_v9	0.13
day3_v9	0.0866667
day3_v9	0.358333
day3_v9	0.365
day3_v9	0.158333
day3_v9	0.342222
day3_v9	0.527778
day3_v9	0.406667
day3_v10	0.273889
day3_v10	0.323333
day3_v10	1.00889
day3_v10	0.541667
day3_v10	0.491667
day3_v10	0.48
day3_v10	0.609444
day3_v10	0.17
day3_v10	0.472778
day3_v10	0.179444
day3_v10	0.531111
day3_v10	1.01222
day3_v10	0.100556
day3_v10	0.149444
day3_v10	0.477222
day3_v10	1.51111
day3_v10	0.135
day3_v10	3.01056
day3_v10	0.422222
day3_v10	0.952778
day3_v10	0.346111
day3_v10	0.477222
day3_v10	0.541111
day3_v10	0.27
day3_v10	0.195
day3_v10	0.607778
day3_v10	0.138333
day3_v10	1.87611
day3_v10	0.176667
day3_v10	0.177778
day3_v10	0.265
day3_v10	0.342778
day3_v10	0.402222
day3_v10	3.67167
day3_v10	0.492222
day3_v10	0.852778
day3_v10	0.117222
day3_v10	0.185
day3_v10	0.555556
day3_v10	0.461111
day3_v10	0.302778
day3_v10	1.06111
day3_v10	0.377778
day3_v10	0.367778
day3_v10	0.203889
day3_v10	0.102222
day3_v10	0.53
day3_v10	0.455556
day3_v10	0.214444
day3_v10	0.148333
day3_v10	0.500556
day3_v10	0.422778
day3_v11	0.455
day3_v11	0.552222
day3_v11	0.306667
day3_v11	1.23167
day3_v11	0.416111
day3_v11	1.13889
day3_v11	0.712778
day3_v11	0.221111
day3_v11	0.795556
day3_v11	0.162222
day3_v11	0.430556
day3_v11	0.654444
day3_v11	0.0877778
day3_v11	0.117222
day3_v11	1.81889
day3_v11	0.535
day3_v11	0.121111
day3_v11	0.973333
day3_v11	0.291111
day3_v11	0.236667
day3_v11	0.415556
day3_v11	0.272778
day3_v11	0.493333
day3_v11	0.231111
day3_v11	0.172778
day3_v11	0.246667
day3_v11	0.302778
day3_v11	1.42556
day3_v11	0.267222
day3_v11	0.171667
day3_v11	0.336111
day3_v11	1.93611
day3_v11	0.221667
day3_v11	0.187778
day3_v11	0.501111
day3_v11	0.928333
day3_v11	0.111667
day3_v11	0.275556
day3_v11	1.29389
day3_v11	0.368889
day3_v11	0.802778
day3_v11	1.33389
day3_v11	0.357778
day3_v11	0.695556
day3_v11	0.154444
day3_v11	0.0633333
day3_v11	0.668889
day3_v11	0.157778
day3_v11	0.244444
day3_v11	0.254444
day3_v11	0.377222
day3_v11	0.786667
day3_12	0.348889
day3_12	0.120556
day3_12	0.180556
day3_12	0.481667
day3_12	0.243889
day3_12	0.62
day3_12	0.843889
day3_12	0.273889
day3_12	0.823889
day3_12	0.112222
day3_12	0.141111
day3_12	0.136111
day3_12	0.207222
day3_12	0.0933333
day3_12	0.440556
day3_12	0.305
day3_12	0.103889
day3_12	0.185556
day3_12	0.164444
day3_12	0.228333
day3_12	0.682778
day3_12	0.148333
day3_12	1.09722
day3_12	0.357778
day3_12	0.264444
day3_12	0.141667
day3_12	0.0394444
day3_12	1.08556
day3_12	0.185556
day3_12	0.0966667
day3_12	0.313889
day3_12	0.355556
day3_12	0.213889
day3_12	0.304444
day3_12	0.388889
day3_12	0.551111
day3_12	0.0961111
day3_12	0.242222
day3_12	0.604444
day3_12	0.317778
day3_12	0.185
day3_12	1.87111
day3_12	0.239444
day3_12	1.305
day3_12	0.085
day3_12	0.0794444
day3_12	1.37278
day3_12	0.095
day3_12	0.287778
day3_12	0.410556
day3_12	0.182222
day3_12	0.773333
day3_v13	0.481111
day3_v13	0.512778
day3_v13	0.235556
day3_v13	0.246667
day3_v13	0.258333
day3_v13	0.601667
day3_v13	0.587778
day3_v13	0.393333
day3_v13	0.277778
day3_v13	0.191667
day3_v13	1.17833
day3_v13	0.143333
day3_v13	0.085
day3_v13	0.119444
day3_v13	0.708889
day3_v13	0.309444
day3_v13	0.202222
day3_v13	0.0927778
day3_v13	0.227222
day3_v13	1.20333
day3_v13	0.24
day3_v13	0.365
day3_v13	0.228889
day3_v13	0.267222
day3_v13	0.175556
day3_v13	0.437778
day3_v13	0.0672222
day3_v13	0.807778
day3_v13	0.137222
day3_v13	0.139444
day3_v13	0.305556
day3_v13	0.955556
day3_v13	0.284444
day3_v13	0.268333
day3_v13	1.72389
day3_v13	0.478889
day3_v13	0.165556
day3_v13	0.229444
day3_v13	0.505556
day3_v13	0.295556
day3_v13	0.223333
day3_v13	0.327778
day3_v13	0.438889
day3_v13	0.811111
day3_v13	0.151111
day3_v13	0.221667
day3_v13	0.701667
day3_v13	0.352778
day3_v13	0.241111
day3_v13	0.251667
day3_v13	0.251111
day3_v13	1.55389
day3_v14	0.652222
day3_v14	0.188333
day3_v14	0.238889
day3_v14	0.191667
day3_v14	0.295
day3_v14	0.192778
day3_v14	2.62111
day3_v14	0.301111
day3_v14	0.186111
day3_v14	0.163889
day3_v14	0.901667
day3_v14	0.159444
day3_v14	0.0583333
day3_v14	0.205
day3_v14	0.940556
day3_v14	0.252222
day3_v14	0.121667
day3_v14	0.0961111
day3_v14	0.110556
day3_v14	1.26389
day3_v14	0.364444
day3_v14	0.142778
day3_v14	0.746111
day3_v14	0.148889
day3_v14	0.241667
day3_v14	0.182222
day3_v14	0.09
day3_v14	0.818889
day3_v14	0.107222
day3_v14	0.210556
day3_v14	0.333333
day3_v14	3.68833
day3_v14	0.213889
day3_v14	0.167778
day3_v14	0.585
day3_v14	0.147778
day3_v14	0.201667
day3_v14	0.256667
day3_v14	0.541111
day3_v14	0.229444
day3_v14	0.208889
day3_v14	0.166667
day3_v14	0.300556
day3_v14	0.316667
day3_v14	0.178889
day3_v14	0.151111
day3_v14	0.295
day3_v14	0.105556
day3_v14	0.128333
day3_v14	0.122778
day3_v14	0.236111
day3_v14	0.955
day3_v15	0.551667
day3_v15	0.112222
day3_v15	0.275556
day3_v15	0.167778
day3_v15	0.212778
day3_v15	0.221667
day3_v15	0.446667
day3_v15	0.265556
day3_v15	0.186667
day3_v15	0.115
day3_v15	0.363333
day3_v15	0.118889
day3_v15	0.130556
day3_v15	0.223889
day3_v15	0.301667
day3_v15	0.212778
day3_v15	0.727222
day3_v15	0.365556
day3_v15	0.170556
day3_v15	0.297222
day3_v15	0.726111
day3_v15	0.119444
day3_v15	0.25
day3_v15	0.201111
day3_v15	0.260556
day3_v15	0.941111
day3_v15	0.0872222
day3_v15	0.330556
day3_v15	0.128889
day3_v15	0.152778
day3_v15	0.281667
day3_v15	2.12
day3_v15	0.176111
day3_v15	0.149444
day3_v15	0.147222
day3_v15	0.112222
day3_v15	0.151111
day3_v15	0.321667
day3_v15	0.775556
day3_v15	0.407222
day3_v15	0.193889
day3_v15	0.196111
day3_v15	0.265556
day3_v15	0.436667
day3_v15	0.151667
day3_v15	0.213333
day3_v15	0.322778
day3_v15	0.440556
day3_v15	0.166111
day3_v15	0.0688889
day3_v15	0.155556
day3_v15	0.918333
day3_v_16	0.131667
day3_v_16	0.0483333
day3_v_16	0.196667
day3_v_16	0.0677778
day3_v_16	0.0905556
day3_v_16	0.0822222
day3_v_16	0.267778
day3_v_16	0.128889
day3_v_16	0.0561111
day3_v_16	0.0633333
day3_v_16	0.323333
day3_v_16	0.0472222
day3_v_16	1.25444
day3_v_16	1.07778
day3_v_16	0.0638889
day3_v_16	0.0866667
day3_v_16	0.0305556
day3_v_16	0.517222
day3_v_16	0.055
day3_v_16	0.0566667
day3_v_16	0.122778
day3_v_16	0.147222
day3_v_16	0.0872222
day3_v_16	0.05
day3_v_16	0.0811111
day3_v_16	0.0477778
day3_v_16	0.0311111
day3_v_16	0.0416667
day3_v_16	0.0511111
day3_v_16	0.511111
day3_v_16	0.19
day3_v_16	0.0911111
day3_v_16	0.0644444
day3_v_16	0.133889
day3_v_16	0.0738889
day3_v_16	0.0616667
day3_v_16	0.0416667
day3_v_16	0.136111
day3_v_16	0.126667
day3_v_16	0.147778
day3_v_16	0.0861111
day3_v_16	0.0666667
day3_v_16	0.0866667
day3_v_16	0.157778
day3_v_16	0.113889
day3_v_16	0.0427778
day3_v_16	0.200556
day3_v_16	0.035
day3_v_16	0.0777778
day3_v_16	0.0277778
day3_v_16	0.0516667
day3_v_16	0.075
day3_v17	2.85167
day3_v17	5.68278
day3_v17	3.94889
day3_v17	1.64833
day3_v17	2.64833
day3_v17	1.09611
day3_v17	2.09611
day3_v17	8.415
day3_v17	0.652222
day3_v17	4.42889
day3_v17	0.806667
day3_v17	0.592222
day3_v17	5.93889
day3_v17	8.175
day3_v17	0.59
day3_v17	0.946111
day3_v17	1.10611
day3_v17	0.423333
day3_v17	6.73889
day3_v17	0.473333
day3_v17	4.62111
day3_v17	4.77389
day3_v17	5.80333
day3_v17	0.610556
day3_v17	8.76833
day3_v17	2.36722
day3_v17	8.72556
day3_v17	0.377778
day3_v17	7.125
day3_v17	5.51444
day3_v17	2.46778
day3_v17	0.505556
day3_v17	1.58889
day3_v17	0.411667
day3_v17	2.24611
day3_v17	2.20056
day3_v17	9.81056
day3_v17	6.71722
day3_v17	2.48889
day3_v17	5.26
day3_v17	4.98833
day3_v17	1.55333
day3_v17	6.10389
day3_v17	0.877222
day3_v17	2.11222
day3_v17	10.2889
day3_v17	3.03889
day3_v17	3.57667
day3_v17	7.26
day3_v17	3.02056
day3_v17	4.62667
day3_v17	2.59

## Sheet: Sup. Fig. 6b
Sup Fig. 6b
group	titer		setwd("/Volumes/katodata/DAM_加工/MB/240309_sucralose_sorbitol_revise/240309+240222")								df=read.csv("240309+240222_PI.csv", sep=",")											average	SEM	n
day1_sucralose + sorbitol vs sucralose + sorbitol	0.131032		> df<-read.csv("240309+240222_PI.csv",header=TRUE,sep=",")								> old.op<-options(max.print=2147483647)										day1_sucralose + sorbitol vs sucralose + sorbitol	-0.100588	0.0642628	63
day1_sucralose + sorbitol vs sucralose + sorbitol	-0.148936		> tapply(df$titer, df$group, shapiro.test)								> Steel_Dwass <-nparcomp(titer ~ group, data=df, asy.method = "mult.t",type = "Tukey",alternative = "two.sided",info = FALSE)										day2_sucralose + sorbitol vs sucralose + sorbitol	-0.0873197	0.0779637	63
day1_sucralose + sorbitol vs sucralose + sorbitol	0.548556		$day1_sucralose + sorbitol vs sucralose + sorbitol								> summary(Steel_Dwass)										day3_sucralose + sorbitol vs sucralose + sorbitol	-0.107182	0.0656178	63
day1_sucralose + sorbitol vs sucralose + sorbitol	0.428752																				day1_sucralose + sorbitol vs sucralose	-0.300535	0.0809091	52
day1_sucralose + sorbitol vs sucralose + sorbitol	-0.111765			Shapiro-Wilk normality test							#------------Nonparametric Multiple Comparisons for relative contrast effects----------#										day2_sucralose + sorbitol vs sucralose	-0.185042	0.0883903	52
day1_sucralose + sorbitol vs sucralose + sorbitol	0.0269379																				day3_sucralose + sorbitol vs sucralose	-0.0914348	0.0743664	52
day1_sucralose + sorbitol vs sucralose + sorbitol	-0.652038		data: X[[i]]								- Alternative Hypothesis: True relative contrast effect p is not equal to 1/2
day1_sucralose + sorbitol vs sucralose + sorbitol	-0.66947		W = 0.9472, p-value = 0.009048								- Estimation Method: Global Pseudo ranks
day1_sucralose + sorbitol vs sucralose + sorbitol	0.81066										- Type of Contrast : Tukey
day1_sucralose + sorbitol vs sucralose + sorbitol	-0.395606										- Confidence Level: 95 %
day1_sucralose + sorbitol vs sucralose + sorbitol	-0.272727		$day2_sucralose + sorbitol vs sucralose + sorbitol								- Method = Multi - T with 74 DF
day1_sucralose + sorbitol vs sucralose + sorbitol	0.0984743
day1_sucralose + sorbitol vs sucralose + sorbitol	-0.0366748			Shapiro-Wilk normality test							- Estimation Method: Pairwise rankings
day1_sucralose + sorbitol vs sucralose + sorbitol	0.74477
day1_sucralose + sorbitol vs sucralose + sorbitol	-0.264952		data: X[[i]]								#---------------------------Interpretation--------------------------------------------#
day1_sucralose + sorbitol vs sucralose + sorbitol	0.0566343		W = 0.89463, p-value = 5.734e-05								p(a,b) > 1/2 : b tends to be larger than a
day1_sucralose + sorbitol vs sucralose + sorbitol	-0.66071										#-------------------------------------------------------------------------------------#
day1_sucralose + sorbitol vs sucralose + sorbitol	0.287252
day1_sucralose + sorbitol vs sucralose + sorbitol	-0.343385		$day3_sucralose + sorbitol vs sucralose + sorbitol								#----Data Info-------------------------------------------------------------------------#
day1_sucralose + sorbitol vs sucralose + sorbitol	0.723277										Sample Size
day1_sucralose + sorbitol vs sucralose + sorbitol	-0.180077			Shapiro-Wilk normality test							1 day1_sucralose + sorbitol vs sucralose + sorbitol 63
day1_sucralose + sorbitol vs sucralose + sorbitol	-0.0581395										2 day2_sucralose + sorbitol vs sucralose + sorbitol 63
day1_sucralose + sorbitol vs sucralose + sorbitol	-0.0928962		data: X[[i]]								3 day3_sucralose + sorbitol vs sucralose + sorbitol 63
day1_sucralose + sorbitol vs sucralose + sorbitol	0.252805		W = 0.93499, p-value = 0.002452								4 day1_sucralose + sorbitol vs sucralose 52
day1_sucralose + sorbitol vs sucralose + sorbitol	-0.551525										5 day2_sucralose + sorbitol vs sucralose 52
day1_sucralose + sorbitol vs sucralose + sorbitol	-0.0858434										6 day3_sucralose + sorbitol vs sucralose 52
day1_sucralose + sorbitol vs sucralose + sorbitol	-0.0403957		$day1_sucralose + sorbitol vs sucralose
day1_sucralose + sorbitol vs sucralose + sorbitol	-0.070655										#----Contrast--------------------------------------------------------------------------#
day1_sucralose + sorbitol vs sucralose + sorbitol	-0.177943			Shapiro-Wilk normality test							day1_sucralose + sorbitol vs sucralose + sorbitol day2_sucralose + sorbitol vs sucralose + sorbitol day3_sucralose + sorbitol vs sucralose + sorbitol day1_sucralose + sorbitol vs sucralose day2_sucralose + sorbitol vs sucralose day3_sucralose + sorbitol vs sucralose
day1_sucralose + sorbitol vs sucralose + sorbitol	-0.571002										day2_sucralose + sorbitol vs sucralose + sorbitol - day1_sucralose + sorbitol vs sucralose + sorbitol -1 1 0 0 0 0
day1_sucralose + sorbitol vs sucralose + sorbitol	-0.125471		data: X[[i]]								day3_sucralose + sorbitol vs sucralose + sorbitol - day1_sucralose + sorbitol vs sucralose + sorbitol -1 0 1 0 0 0
day1_sucralose + sorbitol vs sucralose + sorbitol	-0.808931		W = 0.88687, p-value = 0.0001367								day1_sucralose + sorbitol vs sucralose - day1_sucralose + sorbitol vs sucralose + sorbitol -1 0 0 1 0 0
day1_sucralose + sorbitol vs sucralose + sorbitol	0.436948										day2_sucralose + sorbitol vs sucralose - day1_sucralose + sorbitol vs sucralose + sorbitol -1 0 0 0 1 0
day1_sucralose + sorbitol vs sucralose + sorbitol	0.858909										day3_sucralose + sorbitol vs sucralose - day1_sucralose + sorbitol vs sucralose + sorbitol -1 0 0 0 0 1
day1_sucralose + sorbitol vs sucralose + sorbitol	0.650637		$day2_sucralose + sorbitol vs sucralose								day3_sucralose + sorbitol vs sucralose + sorbitol - day2_sucralose + sorbitol vs sucralose + sorbitol 0 -1 1 0 0 0
day1_sucralose + sorbitol vs sucralose + sorbitol	0.610006										day1_sucralose + sorbitol vs sucralose - day2_sucralose + sorbitol vs sucralose + sorbitol 0 -1 0 1 0 0
day1_sucralose + sorbitol vs sucralose + sorbitol	0.198475			Shapiro-Wilk normality test							day2_sucralose + sorbitol vs sucralose - day2_sucralose + sorbitol vs sucralose + sorbitol 0 -1 0 0 1 0
day1_sucralose + sorbitol vs sucralose + sorbitol	-0.228426										day3_sucralose + sorbitol vs sucralose - day2_sucralose + sorbitol vs sucralose + sorbitol 0 -1 0 0 0 1
day1_sucralose + sorbitol vs sucralose + sorbitol	-0.770794		data: X[[i]]								day1_sucralose + sorbitol vs sucralose - day3_sucralose + sorbitol vs sucralose + sorbitol 0 0 -1 1 0 0
day1_sucralose + sorbitol vs sucralose + sorbitol	-0.846812		W = 0.8908, p-value = 0.0001829								day2_sucralose + sorbitol vs sucralose - day3_sucralose + sorbitol vs sucralose + sorbitol 0 0 -1 0 1 0
day1_sucralose + sorbitol vs sucralose + sorbitol	0.297007										day3_sucralose + sorbitol vs sucralose - day3_sucralose + sorbitol vs sucralose + sorbitol 0 0 -1 0 0 1
day1_sucralose + sorbitol vs sucralose + sorbitol	0.75676										day2_sucralose + sorbitol vs sucralose - day1_sucralose + sorbitol vs sucralose 0 0 0 -1 1 0
day1_sucralose + sorbitol vs sucralose + sorbitol	0.12274		$day3_sucralose + sorbitol vs sucralose								day3_sucralose + sorbitol vs sucralose - day1_sucralose + sorbitol vs sucralose 0 0 0 -1 0 1
day1_sucralose + sorbitol vs sucralose + sorbitol	-0.701177										day3_sucralose + sorbitol vs sucralose - day2_sucralose + sorbitol vs sucralose 0 0 0 0 -1 1
day1_sucralose + sorbitol vs sucralose + sorbitol	0.544636			Shapiro-Wilk normality test
day1_sucralose + sorbitol vs sucralose + sorbitol	0.00537696										#----Analysis--------------------------------------------------------------------------#
day1_sucralose + sorbitol vs sucralose + sorbitol	0.217268		data: X[[i]]								Comparison Estimator Lower Upper Statistic p.Value
day1_sucralose + sorbitol vs sucralose + sorbitol	-0.753593		W = 0.93786, p-value = 0.009175								1 p( day1_sucralose + sorbitol vs sucralose + sorbitol , day2_sucralose + sorbitol vs sucralose + sorbitol ) 0.498 0.343 0.652 -0.04526280 1.0000000
day1_sucralose + sorbitol vs sucralose + sorbitol	-0.839302										2 p( day1_sucralose + sorbitol vs sucralose + sorbitol , day3_sucralose + sorbitol vs sucralose + sorbitol ) 0.496 0.344 0.648 -0.07957627 1.0000000
day1_sucralose + sorbitol vs sucralose + sorbitol	-0.400237										3 p( day1_sucralose + sorbitol vs sucralose + sorbitol , day1_sucralose + sorbitol vs sucralose ) 0.376 0.218 0.534 -2.28668396 0.2056794
day1_sucralose + sorbitol vs sucralose + sorbitol	0.0447876										4 p( day1_sucralose + sorbitol vs sucralose + sorbitol , day2_sucralose + sorbitol vs sucralose ) 0.435 0.269 0.602 -1.13117312 0.8690732
day1_sucralose + sorbitol vs sucralose + sorbitol	0.764268										5 p( day1_sucralose + sorbitol vs sucralose + sorbitol , day3_sucralose + sorbitol vs sucralose ) 0.501 0.339 0.662 0.01652610 1.0000000
day1_sucralose + sorbitol vs sucralose + sorbitol	-0.737249										6 p( day2_sucralose + sorbitol vs sucralose + sorbitol , day3_sucralose + sorbitol vs sucralose + sorbitol ) 0.498 0.344 0.651 -0.04540863 1.0000000
day1_sucralose + sorbitol vs sucralose + sorbitol	-0.128305										7 p( day2_sucralose + sorbitol vs sucralose + sorbitol , day1_sucralose + sorbitol vs sucralose ) 0.385 0.231 0.539 -2.17466284 0.2564339
day1_sucralose + sorbitol vs sucralose + sorbitol	-0.0597166										8 p( day2_sucralose + sorbitol vs sucralose + sorbitol , day2_sucralose + sorbitol vs sucralose ) 0.434 0.274 0.595 -1.19025283 0.8414198
day1_sucralose + sorbitol vs sucralose + sorbitol	0.637962										9 p( day2_sucralose + sorbitol vs sucralose + sorbitol , day3_sucralose + sorbitol vs sucralose ) 0.495 0.336 0.653 -0.10103269 1.0000000
day1_sucralose + sorbitol vs sucralose + sorbitol	-0.817961										10 p( day3_sucralose + sorbitol vs sucralose + sorbitol , day1_sucralose + sorbitol vs sucralose ) 0.376 0.219 0.533 -2.29684729 0.2047225
day1_sucralose + sorbitol vs sucralose + sorbitol	-0.779331										11 p( day3_sucralose + sorbitol vs sucralose + sorbitol , day2_sucralose + sorbitol vs sucralose ) 0.444 0.278 0.610 -0.98064544 0.9256816
day1_sucralose + sorbitol vs sucralose + sorbitol	-0.885062										12 p( day3_sucralose + sorbitol vs sucralose + sorbitol , day3_sucralose + sorbitol vs sucralose ) 0.505 0.345 0.665 0.08344851 1.0000000
day1_sucralose + sorbitol vs sucralose + sorbitol	-0.580235										13 p( day1_sucralose + sorbitol vs sucralose , day2_sucralose + sorbitol vs sucralose ) 0.549 0.382 0.716 0.85319189 0.9592123
day1_sucralose + sorbitol vs sucralose + sorbitol	-0.239878										14 p( day1_sucralose + sorbitol vs sucralose , day3_sucralose + sorbitol vs sucralose ) 0.614 0.451 0.777 2.03072936 0.3306842
day1_sucralose + sorbitol vs sucralose + sorbitol	-0.719847										15 p( day2_sucralose + sorbitol vs sucralose , day3_sucralose + sorbitol vs sucralose ) 0.551 0.382 0.719 0.87783530 0.9539123
day1_sucralose + sorbitol vs sucralose + sorbitol	-0.784934
day2_sucralose + sorbitol vs sucralose + sorbitol	0.276027										#----Overall---------------------------------------------------------------------------#
day2_sucralose + sorbitol vs sucralose + sorbitol	-0.937974										Quantile p.Value
day2_sucralose + sorbitol vs sucralose + sorbitol	0.489489										1 2.915054 0.2047225
day2_sucralose + sorbitol vs sucralose + sorbitol	-0.507704
day2_sucralose + sorbitol vs sucralose + sorbitol	-0.904146										#--------------------------------------------------------------------------------------#
day2_sucralose + sorbitol vs sucralose + sorbitol	-0.696322
day2_sucralose + sorbitol vs sucralose + sorbitol	-0.833116
day2_sucralose + sorbitol vs sucralose + sorbitol	-0.565057
day2_sucralose + sorbitol vs sucralose + sorbitol	0.726149
day2_sucralose + sorbitol vs sucralose + sorbitol	0.0477341
day2_sucralose + sorbitol vs sucralose + sorbitol	-0.330799
day2_sucralose + sorbitol vs sucralose + sorbitol	0.785039
day2_sucralose + sorbitol vs sucralose + sorbitol	0.628728
day2_sucralose + sorbitol vs sucralose + sorbitol	-0.647439
day2_sucralose + sorbitol vs sucralose + sorbitol	-0.886011
day2_sucralose + sorbitol vs sucralose + sorbitol	-0.185947
day2_sucralose + sorbitol vs sucralose + sorbitol	-0.244717
day2_sucralose + sorbitol vs sucralose + sorbitol	0.442815
day2_sucralose + sorbitol vs sucralose + sorbitol	0.6594
day2_sucralose + sorbitol vs sucralose + sorbitol	0.627817
day2_sucralose + sorbitol vs sucralose + sorbitol	-0.835115
day2_sucralose + sorbitol vs sucralose + sorbitol	0.71156
day2_sucralose + sorbitol vs sucralose + sorbitol	0.0687247
day2_sucralose + sorbitol vs sucralose + sorbitol	0.809139
day2_sucralose + sorbitol vs sucralose + sorbitol	0.677849
day2_sucralose + sorbitol vs sucralose + sorbitol	0.78855
day2_sucralose + sorbitol vs sucralose + sorbitol	-0.416705
day2_sucralose + sorbitol vs sucralose + sorbitol	0.464193
day2_sucralose + sorbitol vs sucralose + sorbitol	-0.870505
day2_sucralose + sorbitol vs sucralose + sorbitol	0.126984
day2_sucralose + sorbitol vs sucralose + sorbitol	0.561179
day2_sucralose + sorbitol vs sucralose + sorbitol	-0.456904
day2_sucralose + sorbitol vs sucralose + sorbitol	-0.0657596
day2_sucralose + sorbitol vs sucralose + sorbitol	0.0139969
day2_sucralose + sorbitol vs sucralose + sorbitol	0.617583
day2_sucralose + sorbitol vs sucralose + sorbitol	0.847258
day2_sucralose + sorbitol vs sucralose + sorbitol	0.227617
day2_sucralose + sorbitol vs sucralose + sorbitol	0.335917
day2_sucralose + sorbitol vs sucralose + sorbitol	0.810053
day2_sucralose + sorbitol vs sucralose + sorbitol	-0.712364
day2_sucralose + sorbitol vs sucralose + sorbitol	0.451613
day2_sucralose + sorbitol vs sucralose + sorbitol	-0.624871
day2_sucralose + sorbitol vs sucralose + sorbitol	0.344589
day2_sucralose + sorbitol vs sucralose + sorbitol	-0.818709
day2_sucralose + sorbitol vs sucralose + sorbitol	-0.497825
day2_sucralose + sorbitol vs sucralose + sorbitol	-0.241667
day2_sucralose + sorbitol vs sucralose + sorbitol	-0.166052
day2_sucralose + sorbitol vs sucralose + sorbitol	-0.864678
day2_sucralose + sorbitol vs sucralose + sorbitol	-0.832427
day2_sucralose + sorbitol vs sucralose + sorbitol	-0.722944
day2_sucralose + sorbitol vs sucralose + sorbitol	-0.116087
day2_sucralose + sorbitol vs sucralose + sorbitol	0.841071
day2_sucralose + sorbitol vs sucralose + sorbitol	-0.610956
day2_sucralose + sorbitol vs sucralose + sorbitol	-0.271313
day2_sucralose + sorbitol vs sucralose + sorbitol	0.450187
day2_sucralose + sorbitol vs sucralose + sorbitol	0.8129
day2_sucralose + sorbitol vs sucralose + sorbitol	-0.624803
day2_sucralose + sorbitol vs sucralose + sorbitol	-0.857614
day2_sucralose + sorbitol vs sucralose + sorbitol	-0.855172
day2_sucralose + sorbitol vs sucralose + sorbitol	-0.783174
day2_sucralose + sorbitol vs sucralose + sorbitol	0.336347
day2_sucralose + sorbitol vs sucralose + sorbitol	-0.757986
day2_sucralose + sorbitol vs sucralose + sorbitol	-0.738786
day3_sucralose + sorbitol vs sucralose + sorbitol	0.803675
day3_sucralose + sorbitol vs sucralose + sorbitol	-0.923101
day3_sucralose + sorbitol vs sucralose + sorbitol	-0.155607
day3_sucralose + sorbitol vs sucralose + sorbitol	-0.442274
day3_sucralose + sorbitol vs sucralose + sorbitol	-0.687819
day3_sucralose + sorbitol vs sucralose + sorbitol	-0.793321
day3_sucralose + sorbitol vs sucralose + sorbitol	-0.63034
day3_sucralose + sorbitol vs sucralose + sorbitol	0.177415
day3_sucralose + sorbitol vs sucralose + sorbitol	-0.805975
day3_sucralose + sorbitol vs sucralose + sorbitol	0.102564
day3_sucralose + sorbitol vs sucralose + sorbitol	0.0812425
day3_sucralose + sorbitol vs sucralose + sorbitol	0.694864
day3_sucralose + sorbitol vs sucralose + sorbitol	0.0154278
day3_sucralose + sorbitol vs sucralose + sorbitol	-0.853947
day3_sucralose + sorbitol vs sucralose + sorbitol	-0.754256
day3_sucralose + sorbitol vs sucralose + sorbitol	0.570965
day3_sucralose + sorbitol vs sucralose + sorbitol	0.670951
day3_sucralose + sorbitol vs sucralose + sorbitol	0.189885
day3_sucralose + sorbitol vs sucralose + sorbitol	-0.578671
day3_sucralose + sorbitol vs sucralose + sorbitol	0.437667
day3_sucralose + sorbitol vs sucralose + sorbitol	-0.814971
day3_sucralose + sorbitol vs sucralose + sorbitol	-0.325117
day3_sucralose + sorbitol vs sucralose + sorbitol	0.0884631
day3_sucralose + sorbitol vs sucralose + sorbitol	0.647749
day3_sucralose + sorbitol vs sucralose + sorbitol	0.316606
day3_sucralose + sorbitol vs sucralose + sorbitol	0.785209
day3_sucralose + sorbitol vs sucralose + sorbitol	0.63
day3_sucralose + sorbitol vs sucralose + sorbitol	0.648755
day3_sucralose + sorbitol vs sucralose + sorbitol	-0.286284
day3_sucralose + sorbitol vs sucralose + sorbitol	-0.0823258
day3_sucralose + sorbitol vs sucralose + sorbitol	-0.0724732
day3_sucralose + sorbitol vs sucralose + sorbitol	-0.437435
day3_sucralose + sorbitol vs sucralose + sorbitol	0.428763
day3_sucralose + sorbitol vs sucralose + sorbitol	0.341709
day3_sucralose + sorbitol vs sucralose + sorbitol	0.205541
day3_sucralose + sorbitol vs sucralose + sorbitol	0.657143
day3_sucralose + sorbitol vs sucralose + sorbitol	-0.231346
day3_sucralose + sorbitol vs sucralose + sorbitol	0.19959
day3_sucralose + sorbitol vs sucralose + sorbitol	-0.636749
day3_sucralose + sorbitol vs sucralose + sorbitol	-0.725411
day3_sucralose + sorbitol vs sucralose + sorbitol	-0.390124
day3_sucralose + sorbitol vs sucralose + sorbitol	-0.326547
day3_sucralose + sorbitol vs sucralose + sorbitol	0.324498
day3_sucralose + sorbitol vs sucralose + sorbitol	-0.381606
day3_sucralose + sorbitol vs sucralose + sorbitol	-0.752888
day3_sucralose + sorbitol vs sucralose + sorbitol	-0.382909
day3_sucralose + sorbitol vs sucralose + sorbitol	0.181589
day3_sucralose + sorbitol vs sucralose + sorbitol	-0.480167
day3_sucralose + sorbitol vs sucralose + sorbitol	-0.511799
day3_sucralose + sorbitol vs sucralose + sorbitol	-0.712202
day3_sucralose + sorbitol vs sucralose + sorbitol	0.310851
day3_sucralose + sorbitol vs sucralose + sorbitol	0.623413
day3_sucralose + sorbitol vs sucralose + sorbitol	0.410089
day3_sucralose + sorbitol vs sucralose + sorbitol	-0.433628
day3_sucralose + sorbitol vs sucralose + sorbitol	-0.277827
day3_sucralose + sorbitol vs sucralose + sorbitol	0.636135
day3_sucralose + sorbitol vs sucralose + sorbitol	-0.820239
day3_sucralose + sorbitol vs sucralose + sorbitol	-0.797085
day3_sucralose + sorbitol vs sucralose + sorbitol	-0.542474
day3_sucralose + sorbitol vs sucralose + sorbitol	-0.396439
day3_sucralose + sorbitol vs sucralose + sorbitol	-0.142021
day3_sucralose + sorbitol vs sucralose + sorbitol	0.193319
day3_sucralose + sorbitol vs sucralose + sorbitol	-0.541167
day1_sucralose + sorbitol vs sucralose	-0.904467
day1_sucralose + sorbitol vs sucralose	-0.827046
day1_sucralose + sorbitol vs sucralose	0.220151
day1_sucralose + sorbitol vs sucralose	-0.636163
day1_sucralose + sorbitol vs sucralose	0.589721
day1_sucralose + sorbitol vs sucralose	-0.00965301
day1_sucralose + sorbitol vs sucralose	-0.291317
day1_sucralose + sorbitol vs sucralose	-0.814038
day1_sucralose + sorbitol vs sucralose	-0.0119617
day1_sucralose + sorbitol vs sucralose	-0.452148
day1_sucralose + sorbitol vs sucralose	-0.853963
day1_sucralose + sorbitol vs sucralose	-0.6257
day1_sucralose + sorbitol vs sucralose	-0.64474
day1_sucralose + sorbitol vs sucralose	0.188104
day1_sucralose + sorbitol vs sucralose	0.767895
day1_sucralose + sorbitol vs sucralose	-0.108971
day1_sucralose + sorbitol vs sucralose	0.100877
day1_sucralose + sorbitol vs sucralose	-0.344592
day1_sucralose + sorbitol vs sucralose	-0.619878
day1_sucralose + sorbitol vs sucralose	0.605671
day1_sucralose + sorbitol vs sucralose	-0.471338
day1_sucralose + sorbitol vs sucralose	0.65381
day1_sucralose + sorbitol vs sucralose	0.594343
day1_sucralose + sorbitol vs sucralose	-0.760892
day1_sucralose + sorbitol vs sucralose	-0.565123
day1_sucralose + sorbitol vs sucralose	-0.515382
day1_sucralose + sorbitol vs sucralose	-0.246182
day1_sucralose + sorbitol vs sucralose	0.405175
day1_sucralose + sorbitol vs sucralose	-0.934063
day1_sucralose + sorbitol vs sucralose	0.194431
day1_sucralose + sorbitol vs sucralose	-0.799656
day1_sucralose + sorbitol vs sucralose	-0.179867
day1_sucralose + sorbitol vs sucralose	-0.20274
day1_sucralose + sorbitol vs sucralose	0.735355
day1_sucralose + sorbitol vs sucralose	-0.19536
day1_sucralose + sorbitol vs sucralose	0.602435
day1_sucralose + sorbitol vs sucralose	0.0110429
day1_sucralose + sorbitol vs sucralose	-0.935973
day1_sucralose + sorbitol vs sucralose	-0.937579
day1_sucralose + sorbitol vs sucralose	-0.947986
day1_sucralose + sorbitol vs sucralose	-0.935805
day1_sucralose + sorbitol vs sucralose	0.846575
day1_sucralose + sorbitol vs sucralose	-0.872117
day1_sucralose + sorbitol vs sucralose	-0.95423
day1_sucralose + sorbitol vs sucralose	-0.844069
day1_sucralose + sorbitol vs sucralose	-0.864623
day1_sucralose + sorbitol vs sucralose	-0.912368
day1_sucralose + sorbitol vs sucralose	0.565347
day1_sucralose + sorbitol vs sucralose	-0.764734
day1_sucralose + sorbitol vs sucralose	-0.948816
day1_sucralose + sorbitol vs sucralose	0.100863
day1_sucralose + sorbitol vs sucralose	-0.876085
day2_sucralose + sorbitol vs sucralose	-0.905017
day2_sucralose + sorbitol vs sucralose	0.917043
day2_sucralose + sorbitol vs sucralose	0.632905
day2_sucralose + sorbitol vs sucralose	-0.870595
day2_sucralose + sorbitol vs sucralose	-0.919607
day2_sucralose + sorbitol vs sucralose	0.132459
day2_sucralose + sorbitol vs sucralose	0.119177
day2_sucralose + sorbitol vs sucralose	-0.899017
day2_sucralose + sorbitol vs sucralose	0.582555
day2_sucralose + sorbitol vs sucralose	0.822041
day2_sucralose + sorbitol vs sucralose	0.194229
day2_sucralose + sorbitol vs sucralose	-0.4342
day2_sucralose + sorbitol vs sucralose	-0.442208
day2_sucralose + sorbitol vs sucralose	-0.32
day2_sucralose + sorbitol vs sucralose	0.727877
day2_sucralose + sorbitol vs sucralose	-0.000661376
day2_sucralose + sorbitol vs sucralose	0.872836
day2_sucralose + sorbitol vs sucralose	0.295133
day2_sucralose + sorbitol vs sucralose	-0.896869
day2_sucralose + sorbitol vs sucralose	0.765354
day2_sucralose + sorbitol vs sucralose	-0.412759
day2_sucralose + sorbitol vs sucralose	-0.459806
day2_sucralose + sorbitol vs sucralose	-0.0891066
day2_sucralose + sorbitol vs sucralose	0.171451
day2_sucralose + sorbitol vs sucralose	-0.880571
day2_sucralose + sorbitol vs sucralose	-0.872083
day2_sucralose + sorbitol vs sucralose	-0.272091
day2_sucralose + sorbitol vs sucralose	0.745889
day2_sucralose + sorbitol vs sucralose	-0.887422
day2_sucralose + sorbitol vs sucralose	0.718786
day2_sucralose + sorbitol vs sucralose	-0.920484
day2_sucralose + sorbitol vs sucralose	-0.385502
day2_sucralose + sorbitol vs sucralose	-0.624765
day2_sucralose + sorbitol vs sucralose	0.230432
day2_sucralose + sorbitol vs sucralose	-0.2028
day2_sucralose + sorbitol vs sucralose	0.428216
day2_sucralose + sorbitol vs sucralose	-0.901135
day2_sucralose + sorbitol vs sucralose	-0.17037
day2_sucralose + sorbitol vs sucralose	-0.875896
day2_sucralose + sorbitol vs sucralose	0.459949
day2_sucralose + sorbitol vs sucralose	-0.817399
day2_sucralose + sorbitol vs sucralose	0.746501
day2_sucralose + sorbitol vs sucralose	-0.963123
day2_sucralose + sorbitol vs sucralose	-0.954708
day2_sucralose + sorbitol vs sucralose	-0.92389
day2_sucralose + sorbitol vs sucralose	-0.884113
day2_sucralose + sorbitol vs sucralose	-0.782653
day2_sucralose + sorbitol vs sucralose	0.219451
day2_sucralose + sorbitol vs sucralose	0.355328
day2_sucralose + sorbitol vs sucralose	0.288234
day2_sucralose + sorbitol vs sucralose	-0.254633
day2_sucralose + sorbitol vs sucralose	-0.824564
day3_sucralose + sorbitol vs sucralose	0.169485
day3_sucralose + sorbitol vs sucralose	-0.443856
day3_sucralose + sorbitol vs sucralose	-0.503066
day3_sucralose + sorbitol vs sucralose	0.483461
day3_sucralose + sorbitol vs sucralose	0.314249
day3_sucralose + sorbitol vs sucralose	0.567751
day3_sucralose + sorbitol vs sucralose	-0.282897
day3_sucralose + sorbitol vs sucralose	-0.879514
day3_sucralose + sorbitol vs sucralose	-0.173413
day3_sucralose + sorbitol vs sucralose	-0.783445
day3_sucralose + sorbitol vs sucralose	0.7337
day3_sucralose + sorbitol vs sucralose	0.773022
day3_sucralose + sorbitol vs sucralose	-0.252123
day3_sucralose + sorbitol vs sucralose	-0.784177
day3_sucralose + sorbitol vs sucralose	0.73897
day3_sucralose + sorbitol vs sucralose	0.449847
day3_sucralose + sorbitol vs sucralose	0.558047
day3_sucralose + sorbitol vs sucralose	0.591092
day3_sucralose + sorbitol vs sucralose	-0.503657
day3_sucralose + sorbitol vs sucralose	0.726879
day3_sucralose + sorbitol vs sucralose	-0.687392
day3_sucralose + sorbitol vs sucralose	-0.284839
day3_sucralose + sorbitol vs sucralose	-0.833275
day3_sucralose + sorbitol vs sucralose	0.110841
day3_sucralose + sorbitol vs sucralose	-0.825891
day3_sucralose + sorbitol vs sucralose	0.163115
day3_sucralose + sorbitol vs sucralose	-0.9085
day3_sucralose + sorbitol vs sucralose	0.498895
day3_sucralose + sorbitol vs sucralose	-0.459792
day3_sucralose + sorbitol vs sucralose	-0.530609
day3_sucralose + sorbitol vs sucralose	0.382326
day3_sucralose + sorbitol vs sucralose	0.0967742
day3_sucralose + sorbitol vs sucralose	0.608889
day3_sucralose + sorbitol vs sucralose	0.418367
day3_sucralose + sorbitol vs sucralose	0.199485
day3_sucralose + sorbitol vs sucralose	-0.00494736
day3_sucralose + sorbitol vs sucralose	-0.916748
day3_sucralose + sorbitol vs sucralose	-0.505729
day3_sucralose + sorbitol vs sucralose	-0.00268577
day3_sucralose + sorbitol vs sucralose	-0.31163
day3_sucralose + sorbitol vs sucralose	-0.176108
day3_sucralose + sorbitol vs sucralose	0.300825
day3_sucralose + sorbitol vs sucralose	-0.663815
day3_sucralose + sorbitol vs sucralose	0.382238
day3_sucralose + sorbitol vs sucralose	0.578842
day3_sucralose + sorbitol vs sucralose	-0.9464
day3_sucralose + sorbitol vs sucralose	-0.262842
day3_sucralose + sorbitol vs sucralose	-0.385112
day3_sucralose + sorbitol vs sucralose	-0.696922
day3_sucralose + sorbitol vs sucralose	0.167445
day3_sucralose + sorbitol vs sucralose	-0.24736
day3_sucralose + sorbitol vs sucralose	-0.512409

## Sheet: Sup. Fig. 6c
Sup Fig. 6c
group	titer		df<-read.csv("240309_240222_rest_stayingtime.csv",header=TRUE,sep=",")							#----Analysis--------------------------------------------------------------------------#								sucralose+sorbitol vs sucralose
day1_1	0		> tapply(df$titer, df$group, shapiro.test)							Comparison Estimator Lower Upper Statistic p.Value								day1		day3
day1_1	0		$day1_1							1 p( day1_1 , day1_10 ) 0.480 0.266 0.694 -0.37926454 1.000000e+00								average	SEM	average	SEM
day1_1	2.38556									2 p( day1_1 , day1_11 ) 0.498 0.281 0.715 -0.04083061 1.000000e+00							1	0.739551	0.16527	1.80561	0.235541
day1_1	0.871667			Shapiro-Wilk normality test						3 p( day1_1 , day1_12 ) 0.446 0.243 0.648 -1.07203725 9.999999e-01							2	0.0189103	0.0189103	0.0500321	0.0232009
day1_1	3.41944									4 p( day1_1 , day1_13 ) 0.456 0.252 0.660 -0.85344751 1.000000e+00							3	0.131314	0.0433574	0.0988462	0.038406
day1_1	0		data: X[[i]]							5 p( day1_1 , day1_14 ) 0.455 0.243 0.666 -0.85970348 1.000000e+00							4	0.173483	0.0606669	0.119872	0.0502212
day1_1	0		W = 0.68712, p-value = 3.056e-09							6 p( day1_1 , day1_15 ) 0.474 0.262 0.686 -0.48773493 1.000000e+00							5	0.265406	0.0626276	0.250524	0.0581544
day1_1	0									7 p( day1_1 , day1_16 ) 0.322 0.163 0.481 -4.46929814 1.296638e-02							6	0.340342	0.0880342	0.156987	0.0587769
day1_1	0.261111									8 p( day1_1 , day1_17 ) 0.712 0.518 0.906 4.34842642 1.783510e-02							7	0.258739	0.0773445	0.283216	0.0804847
day1_1	0		$day1_10							9 p( day1_1 , day1_2 ) 0.297 0.154 0.440 -5.65491392 1.256482e-04							8	0.369872	0.102594	0.200726	0.0452085
day1_1	0									10 p( day1_1 , day1_3 ) 0.372 0.190 0.555 -2.79378581 5.954215e-01							9	0.517682	0.133521	0.108846	0.0351687
day1_1	0			Shapiro-Wilk normality test						11 p( day1_1 , day1_4 ) 0.373 0.193 0.553 -2.81381170 5.802611e-01							10	0.356314	0.0788883	0.195833	0.0721117
day1_1	0									12 p( day1_1 , day1_5 ) 0.436 0.234 0.639 -1.25444939 9.999974e-01							11	0.398483	0.0744856	0.23422	0.0510319
day1_1	0.472778		data: X[[i]]							13 p( day1_1 , day1_6 ) 0.439 0.239 0.639 -1.22470174 9.999987e-01							12	0.335524	0.0831357	0.148205	0.0445872
day1_1	2.27778		W = 0.67707, p-value = 2.035e-09							14 p( day1_1 , day1_7 ) 0.408 0.217 0.599 -1.93091823 9.862930e-01							13	0.402489	0.10595	0.155096	0.03801
day1_1	0									15 p( day1_1 , day1_8 ) 0.454 0.250 0.658 -0.89669600 1.000000e+00							14	0.275705	0.0699132	0.197318	0.0814218
day1_1	2.50389									16 p( day1_1 , day1_9 ) 0.469 0.266 0.673 -0.60090630 1.000000e+00							15	0.353323	0.0787838	0.115192	0.039687
day1_1	0		$day1_11							17 p( day1_1 , day3_1 ) 0.726 0.531 0.921 4.62296487 7.621132e-03							16	0.0473504	0.023621	0.0707051	0.0317772
day1_1	0									18 p( day1_1 , day3_10 ) 0.406 0.210 0.603 -1.90237690 9.891665e-01							17	2.83083	0.440395	2.84887	0.38201
day1_1	1.53722			Shapiro-Wilk normality test						19 p( day1_1 , day3_11 ) 0.453 0.241 0.664 -0.89314545 1.000000e+00
day1_1	0.982222									20 p( day1_1 , day3_12 ) 0.386 0.198 0.574 -2.42520138 8.398339e-01
day1_1	1.55944		data: X[[i]]							21 p( day1_1 , day3_13 ) 0.428 0.219 0.636 -1.38737727 9.999790e-01
day1_1	2.06444		W = 0.76471, p-value = 9.726e-08							22 p( day1_1 , day3_14 ) 0.379 0.196 0.562 -2.64342245 7.038062e-01
day1_1	0									23 p( day1_1 , day3_15 ) 0.379 0.191 0.567 -2.55791929 7.605474e-01
day1_1	0									24 p( day1_1 , day3_16 ) 0.342 0.173 0.512 -3.71523920 1.046075e-01
day1_1	0		$day1_12							25 p( day1_1 , day3_17 ) 0.755 0.571 0.939 5.52617559 4.384514e-04
day1_1	0									26 p( day1_1 , day3_2 ) 0.328 0.166 0.490 -4.22507552 2.644661e-02
day1_1	0.910556			Shapiro-Wilk normality test						27 p( day1_1 , day3_3 ) 0.351 0.178 0.524 -3.42987217 1.994155e-01
day1_1	0									28 p( day1_1 , day3_4 ) 0.364 0.185 0.544 -3.01872176 4.354965e-01
day1_1	4.33944		data: X[[i]]							29 p( day1_1 , day3_5 ) 0.438 0.233 0.643 -1.20282329 9.999976e-01
day1_1	0.592222		W = 0.62743, p-value = 3.068e-10							30 p( day1_1 , day3_6 ) 0.380 0.195 0.566 -2.57870350 7.504963e-01
day1_1	0									31 p( day1_1 , day3_7 ) 0.415 0.221 0.608 -1.76290462 9.966742e-01
day1_1	0									32 p( day1_1 , day3_8 ) 0.427 0.224 0.630 -1.44249479 9.998996e-01
day1_1	2.58944		$day1_13							33 p( day1_1 , day3_9 ) 0.364 0.185 0.543 -3.02247713 4.297782e-01
day1_1	1.19333									34 p( day1_10 , day1_11 ) 0.528 0.313 0.742 0.51169614 1.000000e+00
day1_1	2.86833			Shapiro-Wilk normality test						35 p( day1_10 , day1_12 ) 0.460 0.252 0.667 -0.77375700 1.000000e+00
day1_1	0									36 p( day1_10 , day1_13 ) 0.462 0.252 0.671 -0.73244494 1.000000e+00
day1_1	0		data: X[[i]]							37 p( day1_10 , day1_14 ) 0.460 0.249 0.671 -0.76168180 1.000000e+00
day1_1	0		W = 0.59868, p-value = 1.106e-10							38 p( day1_10 , day1_15 ) 0.491 0.279 0.704 -0.16652705 1.000000e+00
day1_1	0									39 p( day1_10 , day1_16 ) 0.295 0.132 0.459 -5.00031405 2.511439e-03
day1_1	0									40 p( day1_10 , day1_17 ) 0.737 0.543 0.930 4.87325341 3.796281e-03
day1_1	4.58389		$day1_14							41 p( day1_10 , day1_2 ) 0.263 0.116 0.410 -6.42551556 4.261964e-05
day1_1	0									42 p( day1_10 , day1_3 ) 0.360 0.173 0.548 -2.97565997 4.654249e-01
day1_1	0			Shapiro-Wilk normality test						43 p( day1_10 , day1_4 ) 0.361 0.174 0.548 -2.95874543 4.765312e-01
day1_1	0									44 p( day1_10 , day1_5 ) 0.445 0.239 0.652 -1.05828688 1.000000e+00
day1_1	0.383889		data: X[[i]]							45 p( day1_10 , day1_6 ) 0.445 0.239 0.651 -1.07391642 9.999999e-01
day1_1	0		W = 0.61422, p-value = 1.908e-10							46 p( day1_10 , day1_7 ) 0.408 0.209 0.606 -1.85783088 9.925703e-01
day1_1	1.71333									47 p( day1_10 , day1_8 ) 0.464 0.255 0.673 -0.68750427 1.000000e+00
day1_1	0									48 p( day1_10 , day1_9 ) 0.482 0.271 0.693 -0.34309039 1.000000e+00
day1_1	0		$day1_15							49 p( day1_10 , day3_1 ) 0.790 0.613 0.966 6.54820593 1.886172e-05
day1_1	0.636667									50 p( day1_10 , day3_10 ) 0.390 0.191 0.589 -2.20805961 9.343699e-01
day1_1	0.31			Shapiro-Wilk normality test						51 p( day1_10 , day3_11 ) 0.458 0.247 0.669 -0.79002990 1.000000e+00
day1_2	0									52 p( day1_10 , day3_12 ) 0.375 0.183 0.566 -2.61171646 7.264533e-01
day1_2	0		data: X[[i]]							53 p( day1_10 , day3_13 ) 0.420 0.213 0.628 -1.52813975 9.997338e-01
day1_2	0		W = 0.68871, p-value = 3.261e-09							54 p( day1_10 , day3_14 ) 0.364 0.176 0.553 -2.87538206 5.387288e-01
day1_2	0									55 p( day1_10 , day3_15 ) 0.361 0.172 0.551 -2.91535156 5.101194e-01
day1_2	0									56 p( day1_10 , day3_16 ) 0.318 0.144 0.491 -4.18444704 2.787245e-02
day1_2	0		$day1_16							57 p( day1_10 , day3_17 ) 0.805 0.627 0.983 6.82715120 1.822681e-07
day1_2	0									58 p( day1_10 , day3_2 ) 0.299 0.134 0.464 -4.85159018 4.752605e-03
day1_2	0			Shapiro-Wilk normality test						59 p( day1_10 , day3_3 ) 0.332 0.154 0.509 -3.77805847 9.031760e-02
day1_2	0									60 p( day1_10 , day3_4 ) 0.343 0.160 0.526 -3.42154152 2.017315e-01
day1_2	0		data: X[[i]]							61 p( day1_10 , day3_5 ) 0.448 0.240 0.655 -1.00708405 1.000000e+00
day1_2	0		W = 0.31323, p-value = 3.336e-14							62 p( day1_10 , day3_6 ) 0.365 0.175 0.556 -2.81958827 5.789482e-01
day1_2	0									63 p( day1_10 , day3_7 ) 0.415 0.214 0.617 -1.67461598 9.985866e-01
day1_2	0									64 p( day1_10 , day3_8 ) 0.430 0.225 0.635 -1.36726382 9.999766e-01
day1_2	0		$day1_17							65 p( day1_10 , day3_9 ) 0.349 0.165 0.532 -3.28433621 2.690338e-01
day1_2	0.983333									66 p( day1_11 , day1_12 ) 0.432 0.224 0.640 -1.31175469 9.999905e-01
day1_2	0			Shapiro-Wilk normality test						67 p( day1_11 , day1_13 ) 0.436 0.225 0.647 -1.20975599 9.999993e-01
day1_2	0									68 p( day1_11 , day1_14 ) 0.433 0.221 0.645 -1.25896630 9.999954e-01
day1_2	0		data: X[[i]]							69 p( day1_11 , day1_15 ) 0.466 0.252 0.679 -0.64136884 1.000000e+00
day1_2	0		W = 0.8079, p-value = 9.165e-07							70 p( day1_11 , day1_16 ) 0.274 0.112 0.436 -5.56757812 4.243978e-04
day1_2	0									71 p( day1_11 , day1_17 ) 0.721 0.522 0.921 4.41956781 1.427399e-02
day1_2	0									72 p( day1_11 , day1_2 ) 0.243 0.097 0.389 -7.00941960 1.290424e-07
day1_2	0		$day1_2							73 p( day1_11 , day1_3 ) 0.333 0.147 0.519 -3.58782451 1.427823e-01
day1_2	0									74 p( day1_11 , day1_4 ) 0.339 0.152 0.526 -3.42961294 1.995882e-01
day1_2	0			Shapiro-Wilk normality test						75 p( day1_11 , day1_5 ) 0.418 0.212 0.624 -1.58714393 9.994331e-01
day1_2	0									76 p( day1_11 , day1_6 ) 0.425 0.217 0.633 -1.44155224 9.999280e-01
day1_2	0		data: X[[i]]							77 p( day1_11 , day1_7 ) 0.381 0.183 0.580 -2.38658186 8.592107e-01
day1_2	0		W = 0.12194, p-value = 5.312e-16							78 p( day1_11 , day1_8 ) 0.436 0.226 0.645 -1.22456882 9.999982e-01
day1_2	0									79 p( day1_11 , day1_9 ) 0.459 0.246 0.671 -0.77807802 1.000000e+00
day1_2	0									80 p( day1_11 , day3_1 ) 0.770 0.586 0.953 5.86511477 1.411956e-04
day1_2	0		$day1_3							81 p( day1_11 , day3_10 ) 0.365 0.166 0.564 -2.70495683 6.640401e-01
day1_2	0									82 p( day1_11 , day3_11 ) 0.428 0.217 0.639 -1.36194820 9.999836e-01
day1_2	0			Shapiro-Wilk normality test						83 p( day1_11 , day3_12 ) 0.352 0.161 0.543 -3.08763861 3.908645e-01
day1_2	0									84 p( day1_11 , day3_13 ) 0.391 0.185 0.598 -2.09763007 9.618549e-01
day1_2	0		data: X[[i]]							85 p( day1_11 , day3_14 ) 0.344 0.155 0.533 -3.28680149 2.677982e-01
day1_2	0		W = 0.49233, p-value = 3.737e-12							86 p( day1_11 , day3_15 ) 0.338 0.149 0.527 -3.42832970 1.998827e-01
day1_2	0									87 p( day1_11 , day3_16 ) 0.294 0.122 0.466 -4.77536129 5.154570e-03
day1_2	0									88 p( day1_11 , day3_17 ) 0.791 0.608 0.974 6.35187118 1.274404e-06
day1_2	0		$day1_4							89 p( day1_11 , day3_2 ) 0.278 0.114 0.443 -5.37908523 7.858151e-04
day1_2	0									90 p( day1_11 , day3_3 ) 0.310 0.133 0.487 -4.27393514 2.257495e-02
day1_2	0			Shapiro-Wilk normality test						91 p( day1_11 , day3_4 ) 0.322 0.139 0.505 -3.88454961 6.733597e-02
day1_2	0									92 p( day1_11 , day3_5 ) 0.419 0.211 0.626 -1.56152027 9.995683e-01
day1_2	0		data: X[[i]]							93 p( day1_11 , day3_6 ) 0.339 0.149 0.529 -3.37985374 2.195596e-01
day1_2	0		W = 0.46157, p-value = 1.54e-12							94 p( day1_11 , day3_7 ) 0.396 0.193 0.598 -2.05619890 9.699521e-01
day1_2	0									95 p( day1_11 , day3_8 ) 0.399 0.194 0.603 -1.97765089 9.817441e-01
day1_2	0									96 p( day1_11 , day3_9 ) 0.326 0.143 0.509 -3.80225350 8.380786e-02
day1_2	0		$day1_5							97 p( day1_12 , day1_13 ) 0.506 0.304 0.708 0.12419955 1.000000e+00
day1_2	0									98 p( day1_12 , day1_14 ) 0.509 0.302 0.716 0.17825234 1.000000e+00
day1_2	0			Shapiro-Wilk normality test						99 p( day1_12 , day1_15 ) 0.532 0.325 0.738 0.61424639 1.000000e+00
day1_2	0									100 p( day1_12 , day1_16 ) 0.348 0.190 0.507 -3.82229227 7.890125e-02
day1_2	0		data: X[[i]]							101 p( day1_12 , day1_17 ) 0.760 0.578 0.941 5.70540593 4.049974e-04
day1_2	0		W = 0.65972, p-value = 1.029e-09							102 p( day1_12 , day1_2 ) 0.318 0.177 0.460 -5.11037730 1.440379e-03
day1_2	0									103 p( day1_12 , day1_3 ) 0.411 0.228 0.593 -1.95803556 9.845600e-01
day1_3	0									104 p( day1_12 , day1_4 ) 0.411 0.230 0.592 -1.96504866 9.841937e-01
day1_3	0.113889		$day1_6							105 p( day1_12 , day1_5 ) 0.489 0.289 0.689 -0.22135172 1.000000e+00
day1_3	0									106 p( day1_12 , day1_6 ) 0.491 0.292 0.689 -0.18557262 1.000000e+00
day1_3	0			Shapiro-Wilk normality test						107 p( day1_12 , day1_7 ) 0.451 0.260 0.642 -1.01905409 1.000000e+00
day1_3	0									108 p( day1_12 , day1_8 ) 0.504 0.303 0.706 0.08793489 1.000000e+00
day1_3	0		data: X[[i]]							109 p( day1_12 , day1_9 ) 0.525 0.323 0.726 0.49055522 1.000000e+00
day1_3	0		W = 0.6071, p-value = 1.484e-10							110 p( day1_12 , day3_1 ) 0.805 0.638 0.971 7.28851633 4.121473e-08
day1_3	0									111 p( day1_12 , day3_10 ) 0.445 0.250 0.640 -1.12749570 1.000000e+00
day1_3	0.352222									112 p( day1_12 , day3_11 ) 0.506 0.299 0.713 0.12108950 1.000000e+00
day1_3	0		$day1_7							113 p( day1_12 , day3_12 ) 0.426 0.239 0.614 -1.56978018 9.995678e-01
day1_3	0									114 p( day1_12 , day3_13 ) 0.472 0.267 0.678 -0.53837340 1.000000e+00
day1_3	0			Shapiro-Wilk normality test						115 p( day1_12 , day3_14 ) 0.414 0.231 0.597 -1.87855560 9.907566e-01
day1_3	0									116 p( day1_12 , day3_15 ) 0.416 0.229 0.604 -1.77892537 9.962516e-01
day1_3	0		data: X[[i]]							117 p( day1_12 , day3_16 ) 0.372 0.202 0.542 -3.00952347 4.422887e-01
day1_3	0.196667		W = 0.5434, p-value = 1.776e-11							118 p( day1_12 , day3_17 ) 0.815 0.649 0.981 7.57972578 9.080141e-09
day1_3	0.748889									119 p( day1_12 , day3_2 ) 0.355 0.194 0.517 -3.56286332 1.516743e-01
day1_3	1.16278									120 p( day1_12 , day3_3 ) 0.385 0.212 0.559 -2.63643901 7.105245e-01
day1_3	0		$day1_8							121 p( day1_12 , day3_4 ) 0.397 0.218 0.576 -2.29710918 9.029064e-01
day1_3	0									122 p( day1_12 , day3_5 ) 0.492 0.290 0.694 -0.16078791 1.000000e+00
day1_3	0			Shapiro-Wilk normality test						123 p( day1_12 , day3_6 ) 0.419 0.233 0.605 -1.73906419 9.972431e-01
day1_3	0									124 p( day1_12 , day3_7 ) 0.463 0.269 0.656 -0.76969760 1.000000e+00
day1_3	0.431111		data: X[[i]]							125 p( day1_12 , day3_8 ) 0.474 0.274 0.675 -0.51514296 1.000000e+00
day1_3	0		W = 0.57193, p-value = 4.473e-11							126 p( day1_12 , day3_9 ) 0.399 0.220 0.578 -2.24239548 9.219556e-01
day1_3	0.572222									127 p( day1_13 , day1_14 ) 0.506 0.299 0.714 0.12097378 1.000000e+00
day1_3	0									128 p( day1_13 , day1_15 ) 0.528 0.320 0.736 0.53527454 1.000000e+00
day1_3	0		$day1_9							129 p( day1_13 , day1_16 ) 0.342 0.182 0.502 -3.94598299 5.724570e-02
day1_3	0									130 p( day1_13 , day1_17 ) 0.753 0.570 0.936 5.50669217 4.550013e-04
day1_3	0			Shapiro-Wilk normality test						131 p( day1_13 , day1_2 ) 0.308 0.166 0.451 -5.36418238 7.691166e-04
day1_3	0									132 p( day1_13 , day1_3 ) 0.405 0.222 0.589 -2.05912445 9.700249e-01
day1_3	0		data: X[[i]]							133 p( day1_13 , day1_4 ) 0.406 0.224 0.588 -2.06370395 9.686501e-01
day1_3	0		W = 0.60892, p-value = 1.581e-10							134 p( day1_13 , day1_5 ) 0.483 0.281 0.684 -0.34408611 1.000000e+00
day1_3	0									135 p( day1_13 , day1_6 ) 0.484 0.284 0.683 -0.32861712 1.000000e+00
day1_3	0									136 p( day1_13 , day1_7 ) 0.447 0.255 0.639 -1.10023474 9.999998e-01
day1_3	0		$day3_1							137 p( day1_13 , day1_8 ) 0.497 0.294 0.700 -0.06182643 1.000000e+00
day1_3	0.363889									138 p( day1_13 , day1_9 ) 0.513 0.310 0.716 0.25094934 1.000000e+00
day1_3	0			Shapiro-Wilk normality test						139 p( day1_13 , day3_1 ) 0.794 0.621 0.967 6.78954116 2.611347e-07
day1_3	0									140 p( day1_13 , day3_10 ) 0.439 0.243 0.634 -1.24951390 9.999979e-01
day1_3	0		data: X[[i]]							141 p( day1_13 , day3_11 ) 0.507 0.299 0.714 0.12781087 1.000000e+00
day1_3	1.06389		W = 0.89795, p-value = 0.0003143							142 p( day1_13 , day3_12 ) 0.425 0.236 0.614 -1.57674244 9.995564e-01
day1_3	0									143 p( day1_13 , day3_13 ) 0.473 0.268 0.678 -0.52415608 1.000000e+00
day1_3	0									144 p( day1_13 , day3_14 ) 0.411 0.226 0.595 -1.93467365 9.862982e-01
day1_3	0		$day3_10							145 p( day1_13 , day3_15 ) 0.416 0.228 0.604 -1.78348920 9.957638e-01
day1_3	0									146 p( day1_13 , day3_16 ) 0.365 0.194 0.535 -3.16820898 3.386854e-01
day1_3	0			Shapiro-Wilk normality test						147 p( day1_13 , day3_17 ) 0.796 0.624 0.969 6.86733520 1.454454e-07
day1_3	0									148 p( day1_13 , day3_2 ) 0.349 0.185 0.512 -3.69255274 1.090220e-01
day1_3	0		data: X[[i]]							149 p( day1_13 , day3_3 ) 0.381 0.206 0.556 -2.70145434 6.654453e-01
day1_3	0		W = 0.43093, p-value = 6.594e-13							150 p( day1_13 , day3_4 ) 0.393 0.213 0.574 -2.35432780 8.763750e-01
day1_3	0.1									151 p( day1_13 , day3_5 ) 0.491 0.288 0.694 -0.17779513 1.000000e+00
day1_3	0									152 p( day1_13 , day3_6 ) 0.412 0.226 0.598 -1.89151959 9.900632e-01
day1_3	0		$day3_11							153 p( day1_13 , day3_7 ) 0.452 0.257 0.646 -0.99492977 1.000000e+00
day1_3	1.37222									154 p( day1_13 , day3_8 ) 0.478 0.276 0.680 -0.43863010 1.000000e+00
day1_3	0.350556			Shapiro-Wilk normality test						155 p( day1_13 , day3_9 ) 0.395 0.214 0.575 -2.32464194 8.919676e-01
day1_4	0									156 p( day1_14 , day1_15 ) 0.530 0.319 0.740 0.56749702 1.000000e+00
day1_4	0		data: X[[i]]							157 p( day1_14 , day1_16 ) 0.319 0.155 0.482 -4.41691398 1.520632e-02
day1_4	1.95		W = 0.69902, p-value = 4.998e-09							158 p( day1_14 , day1_17 ) 0.757 0.571 0.944 5.51021538 2.877174e-04
day1_4	0									159 p( day1_14 , day1_2 ) 0.282 0.135 0.428 -5.94784517 2.071976e-04
day1_4	0									160 p( day1_14 , day1_3 ) 0.387 0.199 0.575 -2.39618161 8.574017e-01
day1_4	0		$day3_12							161 p( day1_14 , day1_4 ) 0.389 0.201 0.576 -2.37086428 8.717548e-01
day1_4	0									162 p( day1_14 , day1_5 ) 0.478 0.272 0.684 -0.42702339 1.000000e+00
day1_4	0			Shapiro-Wilk normality test						163 p( day1_14 , day1_6 ) 0.474 0.269 0.678 -0.51149808 1.000000e+00
day1_4	0									164 p( day1_14 , day1_7 ) 0.438 0.240 0.637 -1.24058780 9.999951e-01
day1_4	0		data: X[[i]]							165 p( day1_14 , day1_8 ) 0.493 0.285 0.700 -0.13504839 1.000000e+00
day1_4	0		W = 0.53419, p-value = 1.329e-11							166 p( day1_14 , day1_9 ) 0.509 0.300 0.717 0.16981188 1.000000e+00
day1_4	0									167 p( day1_14 , day3_1 ) 0.815 0.647 0.982 7.48636990 3.819771e-08
day1_4	0.35									168 p( day1_14 , day3_10 ) 0.422 0.223 0.620 -1.57266554 9.995937e-01
day1_4	1.03722		$day3_13							169 p( day1_14 , day3_11 ) 0.499 0.290 0.709 -0.01407113 1.000000e+00
day1_4	0.392222									170 p( day1_14 , day3_12 ) 0.409 0.216 0.603 -1.86898764 9.916000e-01
day1_4	0			Shapiro-Wilk normality test						171 p( day1_14 , day3_13 ) 0.460 0.253 0.666 -0.77740030 1.000000e+00
day1_4	0									172 p( day1_14 , day3_14 ) 0.393 0.204 0.582 -2.26053388 9.167817e-01
day1_4	0		data: X[[i]]							173 p( day1_14 , day3_15 ) 0.397 0.206 0.588 -2.14516711 9.522855e-01
day1_4	0		W = 0.63597, p-value = 4.196e-10							174 p( day1_14 , day3_16 ) 0.344 0.169 0.518 -3.58056824 1.379450e-01
day1_4	0									175 p( day1_14 , day3_17 ) 0.813 0.640 0.986 7.22196334 5.023617e-08
day1_4	0									176 p( day1_14 , day3_2 ) 0.325 0.158 0.492 -4.16835575 3.145691e-02
day1_4	0		$day3_14							177 p( day1_14 , day3_3 ) 0.361 0.181 0.540 -3.09858841 3.793082e-01
day1_4	0									178 p( day1_14 , day3_4 ) 0.376 0.191 0.561 -2.68080868 6.815330e-01
day1_4	0			Shapiro-Wilk normality test						179 p( day1_14 , day3_5 ) 0.487 0.281 0.694 -0.24254531 1.000000e+00
day1_4	0									180 p( day1_14 , day3_6 ) 0.392 0.202 0.583 -2.25574086 9.170367e-01
day1_4	1.77889		data: X[[i]]							181 p( day1_14 , day3_7 ) 0.443 0.243 0.644 -1.12632496 9.999997e-01
day1_4	0		W = 0.38527, p-value = 1.974e-13							182 p( day1_14 , day3_8 ) 0.469 0.264 0.674 -0.60464892 1.000000e+00
day1_4	0									183 p( day1_14 , day3_9 ) 0.378 0.192 0.563 -2.63661784 7.117490e-01
day1_4	0									184 p( day1_15 , day1_16 ) 0.303 0.141 0.465 -4.85795155 3.714098e-03
day1_4	0		$day3_15							185 p( day1_15 , day1_17 ) 0.743 0.553 0.934 5.09053173 1.678300e-03
day1_4	0									186 p( day1_15 , day1_2 ) 0.271 0.125 0.417 -6.24981018 2.093688e-06
day1_4	0			Shapiro-Wilk normality test						187 p( day1_15 , day1_3 ) 0.370 0.183 0.557 -2.77801503 6.081720e-01
day1_4	0									188 p( day1_15 , day1_4 ) 0.373 0.187 0.560 -2.70581165 6.606478e-01
day1_4	0		data: X[[i]]							189 p( day1_15 , day1_5 ) 0.451 0.246 0.656 -0.95667775 1.000000e+00
day1_4	0.511667		W = 0.45899, p-value = 1.432e-12							190 p( day1_15 , day1_6 ) 0.453 0.248 0.658 -0.92079276 1.000000e+00
day1_4	0									191 p( day1_15 , day1_7 ) 0.414 0.217 0.611 -1.74115476 9.971390e-01
day1_4	0									192 p( day1_15 , day1_8 ) 0.468 0.260 0.675 -0.62235164 1.000000e+00
day1_4	0		$day3_16							193 p( day1_15 , day1_9 ) 0.489 0.280 0.698 -0.20459075 1.000000e+00
day1_4	0									194 p( day1_15 , day3_1 ) 0.792 0.617 0.967 6.66866693 3.187944e-07
day1_4	0			Shapiro-Wilk normality test						195 p( day1_15 , day3_10 ) 0.401 0.202 0.599 -1.99474507 9.805047e-01
day1_4	0									196 p( day1_15 , day3_11 ) 0.469 0.258 0.679 -0.59599212 1.000000e+00
day1_4	0.335556		data: X[[i]]							197 p( day1_15 , day3_12 ) 0.385 0.194 0.577 -2.38855661 8.604992e-01
day1_4	0.327778		W = 0.35477, p-value = 9.139e-14							198 p( day1_15 , day3_13 ) 0.429 0.222 0.636 -1.36074010 9.999720e-01
day1_4	0									199 p( day1_15 , day3_14 ) 0.372 0.185 0.560 -2.71494227 6.540989e-01
day1_4	0									200 p( day1_15 , day3_15 ) 0.374 0.184 0.563 -2.65613896 6.972101e-01
day1_4	0		$day3_17							201 p( day1_15 , day3_16 ) 0.325 0.152 0.498 -4.03608347 4.495257e-02
day1_4	0									202 p( day1_15 , day3_17 ) 0.804 0.628 0.980 6.88514561 1.350000e-06
day1_4	1.44278			Shapiro-Wilk normality test						203 p( day1_15 , day3_2 ) 0.310 0.144 0.475 -4.59396513 9.009494e-03
day1_4	0.593333									204 p( day1_15 , day3_3 ) 0.341 0.164 0.519 -3.57078075 1.462806e-01
day1_4	0		data: X[[i]]							205 p( day1_15 , day3_4 ) 0.352 0.170 0.535 -3.22528137 3.070135e-01
day1_4	0		W = 0.88338, p-value = 0.0001061							206 p( day1_15 , day3_5 ) 0.459 0.252 0.665 -0.79621612 1.000000e+00
day1_4	0.301667									207 p( day1_15 , day3_6 ) 0.374 0.185 0.564 -2.64041732 7.086303e-01
day1_5	0									208 p( day1_15 , day3_7 ) 0.422 0.222 0.621 -1.56426224 9.995845e-01
day1_5	0		$day3_2							209 p( day1_15 , day3_8 ) 0.443 0.238 0.647 -1.11727626 9.999999e-01
day1_5	0									210 p( day1_15 , day3_9 ) 0.357 0.174 0.540 -3.12246957 3.651537e-01
day1_5	0			Shapiro-Wilk normality test						211 p( day1_16 , day1_17 ) 0.852 0.715 0.988 10.29027420 6.838974e-14
day1_5	0									212 p( day1_16 , day1_2 ) 0.462 0.371 0.553 -1.64470897 9.989826e-01
day1_5	0		data: X[[i]]							213 p( day1_16 , day1_3 ) 0.568 0.424 0.712 1.87285733 9.909705e-01
day1_5	0		W = 0.33834, p-value = 6.101e-14							214 p( day1_16 , day1_4 ) 0.561 0.420 0.702 1.72142028 9.975118e-01
day1_5	0.737222									215 p( day1_16 , day1_5 ) 0.648 0.489 0.807 3.72246800 9.999127e-02
day1_5	0.215									216 p( day1_16 , day1_6 ) 0.640 0.482 0.797 3.53605089 1.594969e-01
day1_5	0.693333		$day3_3							217 p( day1_16 , day1_7 ) 0.600 0.449 0.751 2.65100598 6.971885e-01
day1_5	0									218 p( day1_16 , day1_8 ) 0.660 0.501 0.819 4.00562129 4.929975e-02
day1_5	0			Shapiro-Wilk normality test						219 p( day1_16 , day1_9 ) 0.663 0.504 0.822 4.09273049 3.908234e-02
day1_5	0.44									220 p( day1_16 , day3_1 ) 0.894 0.775 1.013 13.21071184 0.000000e+00
day1_5	1.41722		data: X[[i]]							221 p( day1_16 , day3_10 ) 0.612 0.456 0.769 2.86388357 5.418992e-01
day1_5	1.36778		W = 0.41863, p-value = 4.733e-13							222 p( day1_16 , day3_11 ) 0.682 0.518 0.846 4.43706348 1.482602e-02
day1_5	1.20944									223 p( day1_16 , day3_12 ) 0.586 0.436 0.736 2.28523753 9.062508e-01
day1_5	1.77278									224 p( day1_16 , day3_13 ) 0.657 0.492 0.821 3.80442730 8.192737e-02
day1_5	0		$day3_4							225 p( day1_16 , day3_14 ) 0.569 0.425 0.713 1.90585885 9.888542e-01
day1_5	0									226 p( day1_16 , day3_15 ) 0.584 0.434 0.734 2.22956982 9.246870e-01
day1_5	0			Shapiro-Wilk normality test						227 p( day1_16 , day3_16 ) 0.527 0.397 0.658 0.83579080 1.000000e+00
day1_5	0.266111									228 p( day1_16 , day3_17 ) 0.880 0.754 1.007 11.98855486 0.000000e+00
day1_5	1.03444		data: X[[i]]							229 p( day1_16 , day3_2 ) 0.509 0.387 0.631 0.29093120 1.000000e+00
day1_5	0.175		W = 0.37808, p-value = 1.643e-13							230 p( day1_16 , day3_3 ) 0.538 0.403 0.672 1.12446024 9.999998e-01
day1_5	0.614444									231 p( day1_16 , day3_4 ) 0.557 0.415 0.698 1.60250898 9.994052e-01
day1_5	0									232 p( day1_16 , day3_5 ) 0.655 0.494 0.816 3.84080196 7.591673e-02
day1_5	0.524444		$day3_5							233 p( day1_16 , day3_6 ) 0.576 0.429 0.723 2.06125489 9.689801e-01
day1_5	0.143889									234 p( day1_16 , day3_7 ) 0.610 0.457 0.763 2.86573530 5.437472e-01
day1_5	0.200556			Shapiro-Wilk normality test						235 p( day1_16 , day3_8 ) 0.645 0.485 0.805 3.60666333 1.364320e-01
day1_5	0									236 p( day1_16 , day3_9 ) 0.558 0.416 0.699 1.62408982 9.991803e-01
day1_5	0		data: X[[i]]							237 p( day1_17 , day1_2 ) 0.131 0.007 0.256 -11.81605135 2.220446e-16
day1_5	0		W = 0.66755, p-value = 1.396e-09							238 p( day1_17 , day1_3 ) 0.186 0.029 0.343 -7.97514572 1.747985e-09
day1_5	0									239 p( day1_17 , day1_4 ) 0.192 0.034 0.349 -7.81075973 3.085573e-09
day1_5	0.360556									240 p( day1_17 , day1_5 ) 0.231 0.052 0.410 -6.00304970 5.134596e-05
day1_5	0		$day3_6							241 p( day1_17 , day1_6 ) 0.235 0.057 0.414 -5.91383104 5.258894e-05
day1_5	0.723333									242 p( day1_17 , day1_7 ) 0.213 0.045 0.381 -6.81168357 1.640794e-07
day1_5	0			Shapiro-Wilk normality test						243 p( day1_17 , day1_8 ) 0.242 0.059 0.424 -5.64501434 3.290235e-04
day1_5	0									244 p( day1_17 , day1_9 ) 0.262 0.075 0.449 -5.06546198 1.437885e-03
day1_5	0		data: X[[i]]							245 p( day1_17 , day3_1 ) 0.471 0.236 0.706 -0.48651313 1.000000e+00
day1_5	0.655556		W = 0.43234, p-value = 6.851e-13							246 p( day1_17 , day3_10 ) 0.201 0.032 0.369 -7.10047279 8.398639e-08
day1_5	0									247 p( day1_17 , day3_11 ) 0.241 0.054 0.427 -5.54021539 2.103876e-04
day1_5	0									248 p( day1_17 , day3_12 ) 0.197 0.034 0.359 -7.43276447 1.295849e-08
day1_5	0		$day3_7							249 p( day1_17 , day3_13 ) 0.214 0.035 0.392 -6.40256621 4.707205e-05
day1_5	0									250 p( day1_17 , day3_14 ) 0.190 0.032 0.349 -7.76926210 3.337683e-09
day1_5	0			Shapiro-Wilk normality test						251 p( day1_17 , day3_15 ) 0.187 0.026 0.347 -7.79229645 4.793699e-09
day1_5	0									252 p( day1_17 , day3_16 ) 0.160 0.015 0.304 -9.40482125 2.287615e-12
day1_5	0		data: X[[i]]							253 p( day1_17 , day3_17 ) 0.525 0.296 0.754 0.44089311 1.000000e+00
day1_5	0		W = 0.56206, p-value = 3.235e-11							254 p( day1_17 , day3_2 ) 0.152 0.013 0.291 -9.99366528 7.083223e-14
day1_5	0									255 p( day1_17 , day3_3 ) 0.173 0.023 0.322 -8.75417383 1.494582e-11
day1_5	1.15722									256 p( day1_17 , day3_4 ) 0.177 0.023 0.331 -8.38708478 5.728962e-11
day1_5	0		$day3_8							257 p( day1_17 , day3_5 ) 0.237 0.055 0.418 -5.78475435 1.132236e-04
day1_5	0									258 p( day1_17 , day3_6 ) 0.190 0.030 0.349 -7.75973147 4.079331e-09
day1_5	0.0927778			Shapiro-Wilk normality test						259 p( day1_17 , day3_7 ) 0.216 0.046 0.386 -6.64992124 4.742733e-07
day1_6	0									260 p( day1_17 , day3_8 ) 0.227 0.049 0.406 -6.08425151 4.703923e-06
day1_6	1.85389		data: X[[i]]							261 p( day1_17 , day3_9 ) 0.178 0.024 0.331 -8.37172619 4.656941e-11
day1_6	0		W = 0.67467, p-value = 1.85e-09							262 p( day1_2 , day1_3 ) 0.605 0.481 0.729 3.36241075 2.289238e-01
day1_6	0.219444									263 p( day1_2 , day1_4 ) 0.596 0.475 0.716 3.16416290 3.380564e-01
day1_6	0									264 p( day1_2 , day1_5 ) 0.681 0.539 0.823 5.09273748 1.890503e-03
day1_6	0		$day3_9							265 p( day1_2 , day1_6 ) 0.672 0.532 0.812 4.89493779 3.966333e-03
day1_6	0									266 p( day1_2 , day1_7 ) 0.633 0.501 0.766 4.00598469 4.843906e-02
day1_6	2.40389			Shapiro-Wilk normality test						267 p( day1_2 , day1_8 ) 0.691 0.548 0.834 5.32908352 8.471306e-04
day1_6	0.646111									268 p( day1_2 , day1_9 ) 0.692 0.550 0.835 5.38096869 5.182792e-04
day1_6	2.03667		data: X[[i]]							269 p( day1_2 , day3_1 ) 0.907 0.798 1.017 14.85496659 0.000000e+00
day1_6	0		W = 0.49475, p-value = 4.013e-12							270 p( day1_2 , day3_10 ) 0.652 0.515 0.789 4.42185255 1.457593e-02
day1_6	0									271 p( day1_2 , day3_11 ) 0.718 0.571 0.864 5.92569655 1.001214e-04
day1_6	0									272 p( day1_2 , day3_12 ) 0.623 0.492 0.753 3.74812384 9.529288e-02
day1_6	1.77722									273 p( day1_2 , day3_13 ) 0.699 0.553 0.844 5.45185791 3.338776e-04
day1_6	0									274 p( day1_2 , day3_14 ) 0.604 0.480 0.729 3.34626224 2.407996e-01
day1_6	0									275 p( day1_2 , day3_15 ) 0.623 0.492 0.753 3.74812384 9.295528e-02
day1_6	0									276 p( day1_2 , day3_16 ) 0.566 0.458 0.674 2.44176689 8.327652e-01
day1_6	0									277 p( day1_2 , day3_17 ) 0.890 0.774 1.007 13.33217103 0.000000e+00
day1_6	0.151111									278 p( day1_2 , day3_2 ) 0.547 0.450 0.644 1.92335954 9.873704e-01
day1_6	0									279 p( day1_2 , day3_3 ) 0.576 0.463 0.688 2.67405949 6.828849e-01
day1_6	0									280 p( day1_2 , day3_4 ) 0.594 0.474 0.715 3.11620126 3.727647e-01
day1_6	0									281 p( day1_2 , day3_5 ) 0.690 0.547 0.834 5.29201474 9.205379e-04
day1_6	0.121111									282 p( day1_2 , day3_6 ) 0.614 0.487 0.741 3.57313427 1.424598e-01
day1_6	0.859444									283 p( day1_2 , day3_7 ) 0.643 0.509 0.778 4.24623265 2.489703e-02
day1_6	0									284 p( day1_2 , day3_8 ) 0.680 0.537 0.823 5.03700454 2.544816e-03
day1_6	1.85556									285 p( day1_2 , day3_9 ) 0.594 0.473 0.715 3.09939772 3.767446e-01
day1_6	0.25									286 p( day1_3 , day1_4 ) 0.495 0.329 0.661 -0.12457699 1.000000e+00
day1_6	0									287 p( day1_3 , day1_5 ) 0.583 0.400 0.766 1.81448142 9.945836e-01
day1_6	0									288 p( day1_3 , day1_6 ) 0.579 0.398 0.760 1.73527903 9.976555e-01
day1_6	0									289 p( day1_3 , day1_7 ) 0.538 0.363 0.714 0.87611826 1.000000e+00
day1_6	0									290 p( day1_3 , day1_8 ) 0.594 0.411 0.778 2.04907784 9.712103e-01
day1_6	0.113889									291 p( day1_3 , day1_9 ) 0.605 0.423 0.788 2.30591841 8.973619e-01
day1_6	1.31056									292 p( day1_3 , day3_1 ) 0.865 0.727 1.003 10.56199860 5.551115e-15
day1_6	0.507222									293 p( day1_3 , day3_10 ) 0.540 0.360 0.720 0.88543955 1.000000e+00
day1_6	0									294 p( day1_3 , day3_11 ) 0.611 0.423 0.800 2.35725953 8.733554e-01
day1_6	0.600556									295 p( day1_3 , day3_12 ) 0.520 0.347 0.694 0.46810397 1.000000e+00
day1_6	0.341111									296 p( day1_3 , day3_13 ) 0.580 0.391 0.769 1.69278812 9.982122e-01
day1_6	0									297 p( day1_3 , day3_14 ) 0.502 0.334 0.671 0.05256041 1.000000e+00
day1_6	0									298 p( day1_3 , day3_15 ) 0.513 0.339 0.687 0.29721306 1.000000e+00
day1_6	0									299 p( day1_3 , day3_16 ) 0.459 0.303 0.614 -1.05960729 1.000000e+00
day1_6	0									300 p( day1_3 , day3_17 ) 0.857 0.713 1.001 9.88249306 1.528777e-13
day1_6	0									301 p( day1_3 , day3_2 ) 0.440 0.292 0.588 -1.61237975 9.992411e-01
day1_6	1.45167									302 p( day1_3 , day3_3 ) 0.473 0.313 0.632 -0.68388044 1.000000e+00
day1_6	0									303 p( day1_3 , day3_4 ) 0.489 0.323 0.654 -0.27611023 1.000000e+00
day1_6	0									304 p( day1_3 , day3_5 ) 0.591 0.406 0.775 1.95726695 9.841936e-01
day1_6	0									305 p( day1_3 , day3_6 ) 0.506 0.335 0.677 0.14662032 1.000000e+00
day1_6	0									306 p( day1_3 , day3_7 ) 0.548 0.372 0.725 1.09256114 9.999998e-01
day1_6	0.507778									307 p( day1_3 , day3_8 ) 0.575 0.390 0.759 1.61673359 9.993158e-01
day1_6	0									308 p( day1_3 , day3_9 ) 0.490 0.324 0.655 -0.24934141 1.000000e+00
day1_6	0									309 p( day1_4 , day1_5 ) 0.582 0.400 0.764 1.80085292 9.952692e-01
day1_6	0.690556									310 p( day1_4 , day1_6 ) 0.579 0.399 0.758 1.74943279 9.965859e-01
day1_6	0									311 p( day1_4 , day1_7 ) 0.540 0.368 0.713 0.93570278 1.000000e+00
day1_7	0									312 p( day1_4 , day1_8 ) 0.594 0.412 0.776 2.05846641 9.701859e-01
day1_7	0									313 p( day1_4 , day1_9 ) 0.603 0.422 0.784 2.26134907 9.137807e-01
day1_7	0									314 p( day1_4 , day3_1 ) 0.858 0.717 0.999 10.10804615 5.140333e-14
day1_7	0									315 p( day1_4 , day3_10 ) 0.543 0.364 0.721 0.95476253 1.000000e+00
day1_7	0									316 p( day1_4 , day3_11 ) 0.610 0.422 0.798 2.33917533 8.834131e-01
day1_7	0									317 p( day1_4 , day3_12 ) 0.523 0.352 0.694 0.54342029 1.000000e+00
day1_7	0									318 p( day1_4 , day3_13 ) 0.579 0.390 0.768 1.66299608 9.986534e-01
day1_7	0.515556									319 p( day1_4 , day3_14 ) 0.507 0.342 0.673 0.17799476 1.000000e+00
day1_7	2.64889									320 p( day1_4 , day3_15 ) 0.515 0.343 0.687 0.34358369 1.000000e+00
day1_7	1.86889									321 p( day1_4 , day3_16 ) 0.464 0.311 0.617 -0.93467180 1.000000e+00
day1_7	0									322 p( day1_4 , day3_17 ) 0.850 0.706 0.995 9.66344123 2.015055e-13
day1_7	0									323 p( day1_4 , day3_2 ) 0.447 0.302 0.592 -1.45205656 9.999166e-01
day1_7	0									324 p( day1_4 , day3_3 ) 0.478 0.322 0.635 -0.55092645 1.000000e+00
day1_7	0									325 p( day1_4 , day3_4 ) 0.494 0.330 0.657 -0.15827668 1.000000e+00
day1_7	0									326 p( day1_4 , day3_5 ) 0.589 0.406 0.772 1.93400504 9.864275e-01
day1_7	0.425									327 p( day1_4 , day3_6 ) 0.511 0.342 0.679 0.24926107 1.000000e+00
day1_7	0									328 p( day1_4 , day3_7 ) 0.549 0.375 0.724 1.12389619 9.999996e-01
day1_7	0									329 p( day1_4 , day3_8 ) 0.577 0.394 0.759 1.67070400 9.984842e-01
day1_7	0.94									330 p( day1_4 , day3_9 ) 0.495 0.332 0.658 -0.13116710 1.000000e+00
day1_7	0									331 p( day1_5 , day1_6 ) 0.500 0.301 0.699 0.00000000 1.000000e+00
day1_7	0									332 p( day1_5 , day1_7 ) 0.461 0.269 0.652 -0.81575761 1.000000e+00
day1_7	0.411111									333 p( day1_5 , day1_8 ) 0.514 0.313 0.715 0.28610940 1.000000e+00
day1_7	0									334 p( day1_5 , day1_9 ) 0.533 0.332 0.735 0.65915088 1.000000e+00
day1_7	0.216667									335 p( day1_5 , day3_1 ) 0.820 0.659 0.981 7.93372136 5.044928e-09
day1_7	0									336 p( day1_5 , day3_10 ) 0.452 0.257 0.647 -0.97638643 1.000000e+00
day1_7	0.914444									337 p( day1_5 , day3_11 ) 0.518 0.312 0.724 0.34752448 1.000000e+00
day1_7	0									338 p( day1_5 , day3_12 ) 0.435 0.247 0.623 -1.37338977 9.999692e-01
day1_7	0									339 p( day1_5 , day3_13 ) 0.484 0.280 0.689 -0.30329107 1.000000e+00
day1_7	0									340 p( day1_5 , day3_14 ) 0.420 0.237 0.604 -1.73634690 9.974403e-01
day1_7	0									341 p( day1_5 , day3_15 ) 0.423 0.235 0.610 -1.64571431 9.989064e-01
day1_7	0									342 p( day1_5 , day3_16 ) 0.375 0.205 0.545 -2.94246715 4.865234e-01
day1_7	1.56611									343 p( day1_5 , day3_17 ) 0.823 0.659 0.987 7.84241330 3.955556e-09
day1_7	1.66556									344 p( day1_5 , day3_2 ) 0.359 0.196 0.522 -3.45439558 1.891505e-01
day1_7	0.285									345 p( day1_5 , day3_3 ) 0.389 0.215 0.563 -2.53526605 7.759553e-01
day1_7	0.656667									346 p( day1_5 , day3_4 ) 0.404 0.224 0.584 -2.12308228 9.546674e-01
day1_7	0									347 p( day1_5 , day3_5 ) 0.504 0.303 0.706 0.08051252 1.000000e+00
day1_7	0.401667									348 p( day1_5 , day3_6 ) 0.424 0.238 0.610 -1.63433537 9.989919e-01
day1_7	0									349 p( day1_5 , day3_7 ) 0.470 0.276 0.665 -0.60768212 1.000000e+00
day1_7	0									350 p( day1_5 , day3_8 ) 0.487 0.287 0.687 -0.25784680 1.000000e+00
day1_7	0									351 p( day1_5 , day3_9 ) 0.406 0.227 0.586 -2.07616508 9.672424e-01
day1_7	0									352 p( day1_6 , day1_7 ) 0.463 0.274 0.653 -0.77453397 1.000000e+00
day1_7	0									353 p( day1_6 , day1_8 ) 0.515 0.315 0.715 0.29143344 1.000000e+00
day1_7	0.707222									354 p( day1_6 , day1_9 ) 0.528 0.329 0.728 0.56563292 1.000000e+00
day1_7	0									355 p( day1_6 , day3_1 ) 0.803 0.636 0.971 7.23540594 4.631798e-08
day1_7	0									356 p( day1_6 , day3_10 ) 0.459 0.265 0.652 -0.84956016 1.000000e+00
day1_7	0									357 p( day1_6 , day3_11 ) 0.522 0.317 0.728 0.43089250 1.000000e+00
day1_7	0									358 p( day1_6 , day3_12 ) 0.438 0.252 0.625 -1.32212526 9.999929e-01
day1_7	0									359 p( day1_6 , day3_13 ) 0.490 0.286 0.694 -0.19550207 1.000000e+00
day1_7	0									360 p( day1_6 , day3_14 ) 0.427 0.245 0.609 -1.59768522 9.993253e-01
day1_7	0									361 p( day1_6 , day3_15 ) 0.431 0.245 0.617 -1.47320407 9.998514e-01
day1_7	0.231667									362 p( day1_6 , day3_16 ) 0.382 0.214 0.551 -2.78777494 5.980400e-01
day1_7	0									363 p( day1_6 , day3_17 ) 0.811 0.645 0.977 7.48673765 1.262329e-08
day1_8	1.24389									364 p( day1_6 , day3_2 ) 0.368 0.207 0.529 -3.26486548 2.797257e-01
day1_8	0									365 p( day1_6 , day3_3 ) 0.396 0.223 0.568 -2.42186676 8.417762e-01
day1_8	0.106667									366 p( day1_6 , day3_4 ) 0.412 0.234 0.591 -1.96331679 9.830191e-01
day1_8	0									367 p( day1_6 , day3_5 ) 0.505 0.305 0.706 0.10653368 1.000000e+00
day1_8	0									368 p( day1_6 , day3_6 ) 0.428 0.244 0.612 -1.55938859 9.996633e-01
day1_8	0									369 p( day1_6 , day3_7 ) 0.471 0.280 0.663 -0.59661313 1.000000e+00
day1_8	0.969444									370 p( day1_6 , day3_8 ) 0.490 0.290 0.690 -0.19957927 1.000000e+00
day1_8	1.32167									371 p( day1_6 , day3_9 ) 0.413 0.235 0.591 -1.94893138 9.846831e-01
day1_8	0									372 p( day1_7 , day1_8 ) 0.554 0.361 0.746 1.11577738 9.999999e-01
day1_8	0.650556									373 p( day1_7 , day1_9 ) 0.566 0.375 0.757 1.37650569 9.999672e-01
day1_8	0									374 p( day1_7 , day3_1 ) 0.830 0.675 0.985 8.51152377 2.814760e-11
day1_8	0.11									375 p( day1_7 , day3_10 ) 0.497 0.309 0.685 -0.05885823 1.000000e+00
day1_8	0.710556									376 p( day1_7 , day3_11 ) 0.562 0.364 0.761 1.25508666 9.999959e-01
day1_8	0.962778									377 p( day1_7 , day3_12 ) 0.481 0.301 0.661 -0.42549081 1.000000e+00
day1_8	0									378 p( day1_7 , day3_13 ) 0.533 0.335 0.731 0.65552707 1.000000e+00
day1_8	0									379 p( day1_7 , day3_14 ) 0.467 0.291 0.642 -0.75712644 1.000000e+00
day1_8	0									380 p( day1_7 , day3_15 ) 0.470 0.289 0.651 -0.66125851 1.000000e+00
day1_8	0									381 p( day1_7 , day3_16 ) 0.422 0.260 0.585 -1.90527861 9.887394e-01
day1_8	0									382 p( day1_7 , day3_17 ) 0.831 0.676 0.987 8.48826568 4.110967e-11
day1_8	0									383 p( day1_7 , day3_2 ) 0.407 0.252 0.562 -2.39766647 8.556870e-01
day1_8	0									384 p( day1_7 , day3_3 ) 0.435 0.269 0.601 -1.55080031 9.996131e-01
day1_8	2.36778									385 p( day1_7 , day3_4 ) 0.450 0.278 0.623 -1.15081746 9.999988e-01
day1_8	0									386 p( day1_7 , day3_5 ) 0.544 0.351 0.738 0.91054418 1.000000e+00
day1_8	0.146667									387 p( day1_7 , day3_6 ) 0.469 0.291 0.647 -0.70020419 1.000000e+00
day1_8	0.991111									388 p( day1_7 , day3_7 ) 0.509 0.325 0.694 0.19974962 1.000000e+00
day1_8	1.22278									389 p( day1_7 , day3_8 ) 0.532 0.339 0.724 0.65871219 1.000000e+00
day1_8	0.0883333									390 p( day1_7 , day3_9 ) 0.454 0.282 0.626 -1.06606620 1.000000e+00
day1_8	0									391 p( day1_8 , day1_9 ) 0.518 0.315 0.721 0.34901830 1.000000e+00
day1_8	0									392 p( day1_8 , day3_1 ) 0.799 0.628 0.970 6.97731218 1.301104e-07
day1_8	0									393 p( day1_8 , day3_10 ) 0.441 0.245 0.636 -1.21047424 9.999967e-01
day1_8	0									394 p( day1_8 , day3_11 ) 0.507 0.299 0.714 0.12781744 1.000000e+00
day1_8	0.272222									395 p( day1_8 , day3_12 ) 0.420 0.232 0.609 -1.69038930 9.981525e-01
day1_8	1.77611									396 p( day1_8 , day3_13 ) 0.474 0.268 0.679 -0.50951346 1.000000e+00
day1_8	0.648333									397 p( day1_8 , day3_14 ) 0.407 0.223 0.591 -2.01191846 9.771106e-01
day1_8	0									398 p( day1_8 , day3_15 ) 0.414 0.226 0.602 -1.82580088 9.940717e-01
day1_8	0									399 p( day1_8 , day3_16 ) 0.366 0.195 0.536 -3.13791389 3.573914e-01
day1_8	4.05222									400 p( day1_8 , day3_17 ) 0.809 0.640 0.978 7.28536581 3.556254e-08
day1_8	0									401 p( day1_8 , day3_2 ) 0.349 0.186 0.512 -3.69624080 1.102019e-01
day1_8	0									402 p( day1_8 , day3_3 ) 0.377 0.203 0.552 -2.80392273 5.899274e-01
day1_8	0									403 p( day1_8 , day3_4 ) 0.393 0.213 0.573 -2.36762401 8.695494e-01
day1_8	0									404 p( day1_8 , day3_5 ) 0.491 0.288 0.694 -0.17796722 1.000000e+00
day1_8	0.396667									405 p( day1_8 , day3_6 ) 0.412 0.226 0.599 -1.87983657 9.911590e-01
day1_8	0.648889									406 p( day1_8 , day3_7 ) 0.457 0.262 0.651 -0.89042336 1.000000e+00
day1_8	0									407 p( day1_8 , day3_8 ) 0.475 0.274 0.677 -0.49039442 1.000000e+00
day1_8	0									408 p( day1_8 , day3_9 ) 0.392 0.212 0.572 -2.38827556 8.616695e-01
day1_8	0									409 p( day1_9 , day3_1 ) 0.772 0.591 0.953 6.00058279 1.482381e-05
day1_8	0									410 p( day1_9 , day3_10 ) 0.430 0.234 0.625 -1.43003476 9.999123e-01
day1_8	0.225									411 p( day1_9 , day3_11 ) 0.487 0.278 0.696 -0.25397794 1.000000e+00
day1_8	0									412 p( day1_9 , day3_12 ) 0.412 0.224 0.600 -1.87592763 9.913619e-01
day1_8	0									413 p( day1_9 , day3_13 ) 0.458 0.251 0.664 -0.81412528 1.000000e+00
day1_8	0.321667									414 p( day1_9 , day3_14 ) 0.400 0.217 0.583 -2.17296811 9.447529e-01
day1_8	0									415 p( day1_9 , day3_15 ) 0.404 0.216 0.592 -2.04159432 9.728450e-01
day1_9	0.658333									416 p( day1_9 , day3_16 ) 0.358 0.189 0.528 -3.33372082 2.455342e-01
day1_9	0									417 p( day1_9 , day3_17 ) 0.785 0.609 0.960 6.48073080 6.685562e-07
day1_9	0									418 p( day1_9 , day3_2 ) 0.344 0.182 0.507 -3.82016027 7.938839e-02
day1_9	0									419 p( day1_9 , day3_3 ) 0.371 0.198 0.545 -2.95610628 4.784781e-01
day1_9	0									420 p( day1_9 , day3_4 ) 0.387 0.207 0.566 -2.51487478 7.919491e-01
day1_9	0									421 p( day1_9 , day3_5 ) 0.473 0.269 0.676 -0.53296619 1.000000e+00
day1_9	0									422 p( day1_9 , day3_6 ) 0.403 0.218 0.589 -2.07888971 9.663283e-01
day1_9	0									423 p( day1_9 , day3_7 ) 0.445 0.251 0.639 -1.13430417 9.999999e-01
day1_9	0									424 p( day1_9 , day3_8 ) 0.458 0.256 0.660 -0.82565160 1.000000e+00
day1_9	0									425 p( day1_9 , day3_9 ) 0.385 0.206 0.564 -2.55409594 7.602338e-01
day1_9	0									426 p( day3_1 , day3_10 ) 0.155 0.002 0.308 -8.98349925 3.254552e-11
day1_9	0									427 p( day3_1 , day3_11 ) 0.178 0.013 0.343 -7.77522575 8.266793e-09
day1_9	0.522778									428 p( day3_1 , day3_12 ) 0.147 0.003 0.292 -9.73638366 1.328937e-13
day1_9	0									429 p( day3_1 , day3_13 ) 0.156 -0.001 0.314 -8.70405659 1.129474e-11
day1_9	0									430 p( day3_1 , day3_14 ) 0.148 0.002 0.294 -9.59043811 5.407896e-13
day1_9	0.597222									431 p( day3_1 , day3_15 ) 0.135 -0.007 0.276 -10.32500100 8.981704e-14
day1_9	0									432 p( day3_1 , day3_16 ) 0.116 -0.011 0.243 -12.05890258 0.000000e+00
day1_9	3.82611									433 p( day3_1 , day3_17 ) 0.580 0.353 0.808 1.41286605 9.999392e-01
day1_9	0									434 p( day3_1 , day3_2 ) 0.108 -0.013 0.230 -12.86215596 0.000000e+00
day1_9	1.72389									435 p( day3_1 , day3_3 ) 0.125 -0.006 0.256 -11.42219155 1.576517e-14
day1_9	1.44									436 p( day3_1 , day3_4 ) 0.132 -0.005 0.269 -10.70893308 4.107825e-15
day1_9	0.122778									437 p( day3_1 , day3_5 ) 0.179 0.017 0.341 -7.89261075 3.561826e-09
day1_9	0									438 p( day3_1 , day3_6 ) 0.140 -0.003 0.283 -10.04008950 5.040413e-14
day1_9	0									439 p( day3_1 , day3_7 ) 0.178 0.020 0.337 -8.10682276 1.174595e-09
day1_9	0									440 p( day3_1 , day3_8 ) 0.164 0.007 0.320 -8.57467866 7.553536e-11
day1_9	0									441 p( day3_1 , day3_9 ) 0.131 -0.004 0.266 -10.88531281 1.998401e-15
day1_9	3.18056									442 p( day3_10 , day3_11 ) 0.579 0.380 0.778 1.58549140 9.995104e-01
day1_9	0.0894444									443 p( day3_10 , day3_12 ) 0.482 0.297 0.668 -0.37850002 1.000000e+00
day1_9	0.271111									444 p( day3_10 , day3_13 ) 0.547 0.349 0.745 0.94664748 1.000000e+00
day1_9	1.42444									445 p( day3_10 , day3_14 ) 0.462 0.281 0.642 -0.85087997 1.000000e+00
day1_9	0									446 p( day3_10 , day3_15 ) 0.476 0.292 0.660 -0.52000881 1.000000e+00
day1_9	0.416667									447 p( day3_10 , day3_16 ) 0.415 0.248 0.583 -2.01893797 9.761573e-01
day1_9	1.57111									448 p( day3_10 , day3_17 ) 0.837 0.680 0.995 8.53673373 2.325140e-11
day1_9	0.982778									449 p( day3_10 , day3_2 ) 0.396 0.236 0.556 -2.59102021 7.436191e-01
day1_9	1.53056									450 p( day3_10 , day3_3 ) 0.430 0.259 0.602 -1.62030178 9.990793e-01
day1_9	1.77611									451 p( day3_10 , day3_4 ) 0.446 0.269 0.623 -1.21393272 9.999981e-01
day1_9	0.7									452 p( day3_10 , day3_5 ) 0.560 0.364 0.756 1.21710580 9.999963e-01
day1_9	0									453 p( day3_10 , day3_6 ) 0.466 0.284 0.648 -0.73737065 1.000000e+00
day1_9	0									454 p( day3_10 , day3_7 ) 0.507 0.318 0.697 0.15598477 1.000000e+00
day1_9	0									455 p( day3_10 , day3_8 ) 0.545 0.349 0.740 0.91351917 1.000000e+00
day1_9	0									456 p( day3_10 , day3_9 ) 0.448 0.270 0.625 -1.17771506 9.999996e-01
day1_9	0									457 p( day3_11 , day3_12 ) 0.409 0.215 0.603 -1.87477518 9.912684e-01
day1_9	0									458 p( day3_11 , day3_13 ) 0.457 0.250 0.664 -0.82691941 1.000000e+00
day1_9	0.325556									459 p( day3_11 , day3_14 ) 0.393 0.203 0.582 -2.25857579 9.166334e-01
day1_9	0									460 p( day3_11 , day3_15 ) 0.396 0.205 0.588 -2.16000490 9.466512e-01
day1_9	0.275556									461 p( day3_11 , day3_16 ) 0.343 0.168 0.517 -3.59346107 1.395882e-01
day1_9	0									462 p( day3_11 , day3_17 ) 0.822 0.652 0.993 7.52230724 2.280001e-08
day1_9	4.04778									463 p( day3_11 , day3_2 ) 0.326 0.158 0.493 -4.14893598 3.250042e-02
day1_9	0									464 p( day3_11 , day3_3 ) 0.360 0.181 0.540 -3.10414016 3.768103e-01
day1_9	0									465 p( day3_11 , day3_4 ) 0.375 0.190 0.560 -2.69500377 6.664549e-01
day1_9	1.43667									466 p( day3_11 , day3_5 ) 0.489 0.282 0.695 -0.22122749 1.000000e+00
day1_9	0									467 p( day3_11 , day3_6 ) 0.391 0.201 0.582 -2.27533953 9.109334e-01
day1_10	0									468 p( day3_11 , day3_7 ) 0.447 0.246 0.649 -1.03942530 1.000000e+00
day1_10	0									469 p( day3_11 , day3_8 ) 0.470 0.265 0.675 -0.58303832 1.000000e+00
day1_10	0.911667									470 p( day3_11 , day3_9 ) 0.377 0.192 0.563 -2.64112564 7.068441e-01
day1_10	0									471 p( day3_12 , day3_13 ) 0.559 0.365 0.753 1.21363203 9.999992e-01
day1_10	0.902222									472 p( day3_12 , day3_14 ) 0.484 0.311 0.658 -0.36560473 1.000000e+00
day1_10	0									473 p( day3_12 , day3_15 ) 0.489 0.311 0.668 -0.23960092 1.000000e+00
day1_10	0.847778									474 p( day3_12 , day3_16 ) 0.438 0.277 0.599 -1.53061161 9.997440e-01
day1_10	0									475 p( day3_12 , day3_17 ) 0.852 0.703 1.001 9.40690454 4.681810e-13
day1_10	0									476 p( day3_12 , day3_2 ) 0.422 0.268 0.576 -2.02696930 9.756320e-01
day1_10	0.628889									477 p( day3_12 , day3_3 ) 0.452 0.287 0.616 -1.16585562 9.999997e-01
day1_10	0									478 p( day3_12 , day3_4 ) 0.469 0.298 0.639 -0.73495093 1.000000e+00
day1_10	0.463889									479 p( day3_12 , day3_5 ) 0.569 0.379 0.759 1.45360089 9.999197e-01
day1_10	0.347222									480 p( day3_12 , day3_6 ) 0.486 0.310 0.662 -0.31004192 1.000000e+00
day1_10	0									481 p( day3_12 , day3_7 ) 0.532 0.350 0.715 0.70370241 1.000000e+00
day1_10	0.127222									482 p( day3_12 , day3_8 ) 0.554 0.365 0.743 1.13789379 9.999997e-01
day1_10	0.095									483 p( day3_12 , day3_9 ) 0.473 0.302 0.643 -0.63922429 1.000000e+00
day1_10	0.225									484 p( day3_13 , day3_14 ) 0.422 0.232 0.612 -1.64126611 9.989063e-01
day1_10	0.770556									485 p( day3_13 , day3_15 ) 0.432 0.240 0.624 -1.41509240 9.999190e-01
day1_10	0									486 p( day3_13 , day3_16 ) 0.369 0.194 0.543 -2.99744844 4.489773e-01
day1_10	2.63389									487 p( day3_13 , day3_17 ) 0.836 0.670 1.002 8.09121914 1.494112e-09
day1_10	0									488 p( day3_13 , day3_2 ) 0.350 0.183 0.518 -3.56675335 1.480711e-01
day1_10	0.490556									489 p( day3_13 , day3_3 ) 0.387 0.207 0.567 -2.49531674 7.990839e-01
day1_10	1.56722									490 p( day3_13 , day3_4 ) 0.402 0.217 0.587 -2.11620453 9.579882e-01
day1_10	0									491 p( day3_13 , day3_5 ) 0.527 0.322 0.732 0.51779883 1.000000e+00
day1_10	0.581667									492 p( day3_13 , day3_6 ) 0.422 0.232 0.613 -1.62435950 9.991119e-01
day1_10	0.168333									493 p( day3_13 , day3_7 ) 0.473 0.274 0.672 -0.53991796 1.000000e+00
day1_10	0.871111									494 p( day3_13 , day3_8 ) 0.511 0.307 0.716 0.22378106 1.000000e+00
day1_10	0									495 p( day3_13 , day3_9 ) 0.405 0.219 0.591 -2.03075557 9.751327e-01
day1_10	0									496 p( day3_14 , day3_15 ) 0.509 0.335 0.683 0.21194411 1.000000e+00
day1_10	0									497 p( day3_14 , day3_16 ) 0.456 0.301 0.612 -1.11714079 9.999999e-01
day1_10	0									498 p( day3_14 , day3_17 ) 0.848 0.700 0.996 9.38356089 4.370948e-13
day1_10	0.861667									499 p( day3_14 , day3_2 ) 0.440 0.292 0.588 -1.62253758 9.991833e-01
day1_10	0.547222									500 p( day3_14 , day3_3 ) 0.469 0.309 0.628 -0.78702248 1.000000e+00
day1_10	0.336667									501 p( day3_14 , day3_4 ) 0.487 0.321 0.652 -0.32065561 1.000000e+00
day1_10	0.829444									502 p( day3_14 , day3_5 ) 0.584 0.398 0.770 1.80231534 9.952013e-01
day1_10	0.0888889									503 p( day3_14 , day3_6 ) 0.504 0.333 0.675 0.09480562 1.000000e+00
day1_10	2.30333									504 p( day3_14 , day3_7 ) 0.543 0.366 0.720 0.96504909 1.000000e+00
day1_10	0.397778									505 p( day3_14 , day3_8 ) 0.572 0.387 0.757 1.54736509 9.997404e-01
day1_10	0									506 p( day3_14 , day3_9 ) 0.488 0.323 0.654 -0.28511416 1.000000e+00
day1_10	0									507 p( day3_15 , day3_16 ) 0.440 0.279 0.602 -1.47336921 9.998364e-01
day1_10	0									508 p( day3_15 , day3_17 ) 0.854 0.705 1.003 9.47964899 5.321743e-12
day1_10	1.07778									509 p( day3_15 , day3_2 ) 0.425 0.271 0.579 -1.94142457 9.853102e-01
day1_10	0									510 p( day3_15 , day3_3 ) 0.457 0.292 0.622 -1.03536962 1.000000e+00
day1_10	0									511 p( day3_15 , day3_4 ) 0.473 0.302 0.644 -0.63835069 1.000000e+00
day1_10	0									512 p( day3_15 , day3_5 ) 0.584 0.396 0.773 1.78457414 9.957695e-01
day1_10	0									513 p( day3_15 , day3_6 ) 0.491 0.315 0.667 -0.20948317 1.000000e+00
day1_10	0									514 p( day3_15 , day3_7 ) 0.534 0.352 0.717 0.75107061 1.000000e+00
day1_10	0									515 p( day3_15 , day3_8 ) 0.571 0.383 0.759 1.49892063 9.998168e-01
day1_10	0.263889									516 p( day3_15 , day3_9 ) 0.479 0.307 0.650 -0.49928388 1.000000e+00
day1_10	0									517 p( day3_16 , day3_17 ) 0.870 0.736 1.004 11.00084659 3.441691e-15
day1_10	0.189444									518 p( day3_16 , day3_2 ) 0.482 0.346 0.617 -0.54596290 1.000000e+00
day1_10	0									519 p( day3_16 , day3_3 ) 0.512 0.365 0.659 0.32154588 1.000000e+00
day1_11	0									520 p( day3_16 , day3_4 ) 0.530 0.376 0.683 0.77028999 1.000000e+00
day1_11	0									521 p( day3_16 , day3_5 ) 0.634 0.462 0.805 3.11296058 3.697237e-01
day1_11	0.272222									522 p( day3_16 , day3_6 ) 0.548 0.390 0.707 1.21371386 9.999981e-01
day1_11	0.802222									523 p( day3_16 , day3_7 ) 0.585 0.421 0.750 2.07477262 9.660944e-01
day1_11	0									524 p( day3_16 , day3_8 ) 0.621 0.450 0.792 2.82705895 5.743507e-01
day1_11	0									525 p( day3_16 , day3_9 ) 0.531 0.378 0.685 0.81819071 1.000000e+00
day1_11	1.02833									526 p( day3_17 , day3_2 ) 0.122 -0.007 0.251 -11.70830369 0.000000e+00
day1_11	0									527 p( day3_17 , day3_3 ) 0.135 -0.003 0.272 -10.59842158 1.121325e-14
day1_11	0.128889									528 p( day3_17 , day3_4 ) 0.141 -0.002 0.284 -10.02682040 5.906386e-14
day1_11	0									529 p( day3_17 , day3_5 ) 0.175 0.009 0.341 -7.81031231 3.609402e-09
day1_11	0.688333									530 p( day3_17 , day3_6 ) 0.152 0.003 0.300 -9.36233810 8.663070e-13
day1_11	0.231111									531 p( day3_17 , day3_7 ) 0.177 0.018 0.335 -8.12337660 9.228329e-10
day1_11	0									532 p( day3_17 , day3_8 ) 0.165 0.002 0.327 -8.23788268 4.814571e-10
day1_11	0									533 p( day3_17 , day3_9 ) 0.136 -0.005 0.277 -10.29017242 2.542411e-14
day1_11	0.447222									534 p( day3_2 , day3_3 ) 0.530 0.391 0.669 0.86100312 1.000000e+00
day1_11	0									535 p( day3_2 , day3_4 ) 0.548 0.403 0.694 1.31807827 9.999875e-01
day1_11	0									536 p( day3_2 , day3_5 ) 0.650 0.486 0.814 3.65062602 1.190545e-01
day1_11	1.84167									537 p( day3_2 , day3_6 ) 0.568 0.417 0.719 1.78725269 9.961228e-01
day1_11	0.0872222									538 p( day3_2 , day3_7 ) 0.602 0.446 0.759 2.60624456 7.272069e-01
day1_11	0									539 p( day3_2 , day3_8 ) 0.638 0.474 0.801 3.34810005 2.357194e-01
day1_11	0									540 p( day3_2 , day3_9 ) 0.549 0.404 0.695 1.34965217 9.999822e-01
day1_11	1.45889									541 p( day3_3 , day3_4 ) 0.518 0.361 0.674 0.44683175 1.000000e+00
day1_11	0.211111									542 p( day3_3 , day3_5 ) 0.614 0.438 0.791 2.58832962 7.439103e-01
day1_11	0									543 p( day3_3 , day3_6 ) 0.535 0.372 0.697 0.85340116 1.000000e+00
day1_11	0.871111									544 p( day3_3 , day3_7 ) 0.575 0.407 0.742 1.77600745 9.958456e-01
day1_11	0.110556									545 p( day3_3 , day3_8 ) 0.601 0.425 0.777 2.29692237 9.047965e-01
day1_11	0									546 p( day3_3 , day3_9 ) 0.520 0.363 0.676 0.49901520 1.000000e+00
day1_11	0.559444									547 p( day3_4 , day3_5 ) 0.605 0.424 0.787 2.31364317 8.939686e-01
day1_11	0.436111									548 p( day3_4 , day3_6 ) 0.518 0.349 0.686 0.41640304 1.000000e+00
day1_11	0									549 p( day3_4 , day3_7 ) 0.559 0.385 0.733 1.34297309 9.999813e-01
day1_11	0.559444									550 p( day3_4 , day3_8 ) 0.592 0.411 0.773 2.02168995 9.756852e-01
day1_11	0.455556									551 p( day3_4 , day3_9 ) 0.502 0.339 0.665 0.04074222 1.000000e+00
day1_11	1.725									552 p( day3_5 , day3_6 ) 0.413 0.225 0.600 -1.86312170 9.920428e-01
day1_11	0.865									553 p( day3_5 , day3_7 ) 0.463 0.266 0.659 -0.75913978 1.000000e+00
day1_11	0.137778									554 p( day3_5 , day3_8 ) 0.483 0.282 0.684 -0.34485965 1.000000e+00
day1_11	1.39									555 p( day3_5 , day3_9 ) 0.401 0.219 0.583 -2.16962824 9.456728e-01
day1_11	1.84778									556 p( day3_6 , day3_7 ) 0.541 0.361 0.720 0.90300604 1.000000e+00
day1_11	0.944444									557 p( day3_6 , day3_8 ) 0.572 0.386 0.759 1.54960721 9.996719e-01
day1_11	0									558 p( day3_6 , day3_9 ) 0.481 0.313 0.650 -0.44255150 1.000000e+00
day1_11	1.29556									559 p( day3_7 , day3_8 ) 0.523 0.328 0.719 0.47590422 1.000000e+00
day1_11	0									560 p( day3_7 , day3_9 ) 0.442 0.268 0.616 -1.32248093 9.999855e-01
day1_11	0.754444									561 p( day3_8 , day3_9 ) 0.414 0.233 0.596 -1.88089718 9.911527e-01
day1_11	0
day1_11	0									#----Overall---------------------------------------------------------------------------#
day1_11	0									Quantile p.Value
day1_11	0.670556									1 3.98838 0
day1_11	0
day1_11	0									#--------------------------------------------------------------------------------------#
day1_11	0.458333
day1_11	0
day1_11	0.442778
day1_11	0
day1_12	0
day1_12	1.29
day1_12	0
day1_12	0
day1_12	0
day1_12	0
day1_12	0
day1_12	0
day1_12	1.20778
day1_12	0.76
day1_12	0
day1_12	0.241667
day1_12	3.17611
day1_12	0
day1_12	0
day1_12	0
day1_12	1.06
day1_12	0
day1_12	0.86
day1_12	0.790556
day1_12	0
day1_12	0
day1_12	0.624444
day1_12	0
day1_12	1.51778
day1_12	0
day1_12	0
day1_12	1.32222
day1_12	0
day1_12	0
day1_12	0
day1_12	1.20667
day1_12	0
day1_12	0.158333
day1_12	0.345556
day1_12	0
day1_12	0
day1_12	0
day1_12	0
day1_12	0
day1_12	0
day1_12	0.937222
day1_12	0.333333
day1_12	0.652222
day1_12	0
day1_12	0
day1_12	0
day1_12	0.434444
day1_12	0.441667
day1_12	0
day1_12	0.0872222
day1_12	0
day1_13	0.0961111
day1_13	2.04667
day1_13	0
day1_13	0.397222
day1_13	0
day1_13	2.36889
day1_13	1.23722
day1_13	0
day1_13	0.383333
day1_13	1.12667
day1_13	0
day1_13	1.62333
day1_13	0.421111
day1_13	0
day1_13	0.207222
day1_13	0
day1_13	0.085
day1_13	0
day1_13	2.92389
day1_13	0.313889
day1_13	0
day1_13	0.277222
day1_13	0.138889
day1_13	0
day1_13	2.775
day1_13	0
day1_13	0.641111
day1_13	1.81889
day1_13	0
day1_13	0
day1_13	0
day1_13	0
day1_13	0
day1_13	0
day1_13	0.324444
day1_13	0
day1_13	0
day1_13	0
day1_13	0
day1_13	0
day1_13	0
day1_13	0
day1_13	0
day1_13	0
day1_13	1.43722
day1_13	0
day1_13	0
day1_13	0
day1_13	0
day1_13	0
day1_13	0.286111
day1_13	0
day1_14	0
day1_14	0.135
day1_14	0
day1_14	0
day1_14	0.371667
day1_14	2.22556
day1_14	0.388333
day1_14	0
day1_14	0.0922222
day1_14	0
day1_14	1.43333
day1_14	0.57
day1_14	0.227778
day1_14	0
day1_14	0
day1_14	0
day1_14	0
day1_14	0
day1_14	0
day1_14	0
day1_14	0.133889
day1_14	0
day1_14	1.485
day1_14	0.635
day1_14	0.367222
day1_14	0
day1_14	0.867222
day1_14	0.693333
day1_14	0
day1_14	0
day1_14	0.180556
day1_14	0.116667
day1_14	0
day1_14	0.267222
day1_14	0
day1_14	0
day1_14	0.344444
day1_14	0
day1_14	0
day1_14	0
day1_14	1.98889
day1_14	0
day1_14	0.127778
day1_14	0
day1_14	0.61
day1_14	0
day1_14	0
day1_14	0
day1_14	0.763889
day1_14	0
day1_14	0.222222
day1_14	0.0894444
day1_15	1.15778
day1_15	0
day1_15	0.631667
day1_15	0
day1_15	0.797222
day1_15	0.762222
day1_15	1.4
day1_15	0
day1_15	0.152778
day1_15	0.658333
day1_15	0
day1_15	0
day1_15	0.0838889
day1_15	0.129444
day1_15	1.71778
day1_15	0
day1_15	0
day1_15	0
day1_15	1.05556
day1_15	0
day1_15	0.307778
day1_15	0
day1_15	0
day1_15	0.296667
day1_15	0
day1_15	0
day1_15	0.745556
day1_15	0.316667
day1_15	0
day1_15	1.04722
day1_15	0
day1_15	1.87667
day1_15	0
day1_15	0
day1_15	0.25
day1_15	0
day1_15	0.212778
day1_15	0
day1_15	0
day1_15	0
day1_15	0.498889
day1_15	0
day1_15	0
day1_15	0.847778
day1_15	2.58667
day1_15	0
day1_15	0.411667
day1_15	0
day1_15	0
day1_15	0
day1_15	0.268889
day1_15	0.158889
day1_16	0.582778
day1_16	0
day1_16	0
day1_16	0
day1_16	0
day1_16	0
day1_16	0
day1_16	0
day1_16	0
day1_16	0
day1_16	0
day1_16	0
day1_16	0
day1_16	0
day1_16	0.928333
day1_16	0
day1_16	0
day1_16	0
day1_16	0.145
day1_16	0
day1_16	0
day1_16	0
day1_16	0
day1_16	0.246667
day1_16	0
day1_16	0
day1_16	0.559444
day1_16	0
day1_16	0
day1_16	0
day1_16	0
day1_16	0
day1_16	0
day1_16	0
day1_16	0
day1_16	0
day1_16	0
day1_16	0
day1_16	0
day1_16	0
day1_16	0
day1_16	0
day1_16	0
day1_16	0
day1_16	0
day1_16	0
day1_16	0
day1_16	0
day1_16	0
day1_16	0
day1_16	0
day1_16	0
day1_17	4.87722
day1_17	2.75111
day1_17	1.31222
day1_17	5.47333
day1_17	0.243333
day1_17	0.0877778
day1_17	0.277222
day1_17	3.115
day1_17	0
day1_17	0.286111
day1_17	5.59389
day1_17	1.41444
day1_17	1.75778
day1_17	0
day1_17	0
day1_17	0
day1_17	1.89667
day1_17	0.359444
day1_17	1.37278
day1_17	0
day1_17	3.30889
day1_17	0
day1_17	0
day1_17	3.645
day1_17	0.661111
day1_17	1.00278
day1_17	0
day1_17	0
day1_17	8.07944
day1_17	2.87333
day1_17	7.39
day1_17	0.250556
day1_17	0
day1_17	0
day1_17	1.85167
day1_17	0.303333
day1_17	0
day1_17	8.22722
day1_17	8.19056
day1_17	7.90167
day1_17	7.50333
day1_17	0
day1_17	5.23944
day1_17	7.99556
day1_17	4.095
day1_17	8.65944
day1_17	8.01611
day1_17	0.316667
day1_17	3.46333
day1_17	9.26111
day1_17	0.419444
day1_17	7.73
day3_1	3.20944
day3_1	1.775
day3_1	0.657222
day3_1	3.845
day3_1	4.31611
day3_1	3.15167
day3_1	0.435556
day3_1	0
day3_1	0
day3_1	0
day3_1	4.53944
day3_1	3.89944
day3_1	3.255
day3_1	0.43
day3_1	3.605
day3_1	1.65611
day3_1	3.57333
day3_1	1.18111
day3_1	1.50611
day3_1	2.31833
day3_1	0.194444
day3_1	1.83611
day3_1	0
day3_1	0
day3_1	0
day3_1	2.76444
day3_1	0.101667
day3_1	0.596111
day3_1	1.67278
day3_1	1.04667
day3_1	4.59389
day3_1	0
day3_1	5.83278
day3_1	0.356667
day3_1	2.78278
day3_1	1.55
day3_1	0
day3_1	1.58111
day3_1	1.84111
day3_1	2.25611
day3_1	2.90167
day3_1	2.38667
day3_1	0.377222
day3_1	1.33889
day3_1	7.16167
day3_1	0
day3_1	0.752222
day3_1	0.747778
day3_1	0.771667
day3_1	3.60278
day3_1	1.11
day3_1	0.380556
day3_2	0
day3_2	0.262222
day3_2	0
day3_2	0
day3_2	0
day3_2	0
day3_2	0
day3_2	0
day3_2	0
day3_2	0.111111
day3_2	0
day3_2	0
day3_2	0
day3_2	0
day3_2	0
day3_2	0
day3_2	0.172778
day3_2	0
day3_2	0
day3_2	0
day3_2	0
day3_2	0
day3_2	0
day3_2	0
day3_2	0
day3_2	0
day3_2	0
day3_2	0
day3_2	0
day3_2	0.532222
day3_2	0
day3_2	0
day3_2	0
day3_2	0
day3_2	0
day3_2	0
day3_2	0
day3_2	0
day3_2	0.721667
day3_2	0
day3_2	0
day3_2	0
day3_2	0
day3_2	0
day3_2	0
day3_2	0
day3_2	0
day3_2	0
day3_2	0.801667
day3_2	0
day3_2	0
day3_2	0
day3_3	0
day3_3	0.542222
day3_3	0
day3_3	0
day3_3	0
day3_3	0
day3_3	0.151667
day3_3	0
day3_3	0
day3_3	0
day3_3	0
day3_3	0
day3_3	0
day3_3	0
day3_3	0
day3_3	0
day3_3	0.896667
day3_3	0
day3_3	0
day3_3	0
day3_3	0
day3_3	0
day3_3	0
day3_3	0.400556
day3_3	0
day3_3	0
day3_3	0
day3_3	0
day3_3	0
day3_3	0
day3_3	0
day3_3	0
day3_3	0
day3_3	0.48
day3_3	0
day3_3	0
day3_3	0
day3_3	0
day3_3	0
day3_3	0
day3_3	0
day3_3	0
day3_3	0
day3_3	0.575556
day3_3	0
day3_3	0
day3_3	0.0977778
day3_3	0.461111
day3_3	0
day3_3	0
day3_3	0
day3_3	1.53444
day3_4	0
day3_4	0
day3_4	0
day3_4	0
day3_4	0
day3_4	0
day3_4	0
day3_4	0
day3_4	0.131111
day3_4	0
day3_4	0
day3_4	0
day3_4	0
day3_4	0
day3_4	0.138889
day3_4	0.783333
day3_4	2.26944
day3_4	0.148333
day3_4	0
day3_4	0
day3_4	0
day3_4	0
day3_4	0
day3_4	0.593889
day3_4	0
day3_4	0
day3_4	0
day3_4	0.107778
day3_4	0
day3_4	0
day3_4	0
day3_4	0
day3_4	0
day3_4	0
day3_4	0
day3_4	0.391667
day3_4	0
day3_4	0
day3_4	0
day3_4	0
day3_4	0
day3_4	0
day3_4	0
day3_4	0.722222
day3_4	0
day3_4	0
day3_4	0
day3_4	0.724444
day3_4	0
day3_4	0
day3_4	0
day3_4	0.222222
day3_5	0
day3_5	0
day3_5	0
day3_5	0
day3_5	0
day3_5	0
day3_5	0
day3_5	0
day3_5	0.533333
day3_5	0.871111
day3_5	0.287778
day3_5	0
day3_5	0
day3_5	0
day3_5	0.323333
day3_5	0.354444
day3_5	1.09611
day3_5	0.166667
day3_5	0
day3_5	1.79222
day3_5	0.818889
day3_5	0.228333
day3_5	0
day3_5	1.53222
day3_5	0
day3_5	0.394444
day3_5	0
day3_5	0
day3_5	0
day3_5	1.055
day3_5	0
day3_5	0.386667
day3_5	0
day3_5	0.508333
day3_5	0
day3_5	0.468889
day3_5	0
day3_5	0
day3_5	0
day3_5	0
day3_5	0
day3_5	0.415
day3_5	0.203889
day3_5	1.01889
day3_5	0
day3_5	0
day3_5	0
day3_5	0.448333
day3_5	0
day3_5	0.123333
day3_5	0
day3_5	0
day3_6	0
day3_6	0
day3_6	0
day3_6	0
day3_6	0
day3_6	0.0977778
day3_6	0
day3_6	0
day3_6	2.15778
day3_6	0.947222
day3_6	0
day3_6	0
day3_6	0
day3_6	0
day3_6	0.306667
day3_6	0
day3_6	0
day3_6	1.58778
day3_6	0
day3_6	0
day3_6	0
day3_6	0
day3_6	0
day3_6	0.349444
day3_6	0
day3_6	0.375556
day3_6	0.423333
day3_6	0.107222
day3_6	0
day3_6	0
day3_6	0
day3_6	0
day3_6	0
day3_6	1.30611
day3_6	0.286111
day3_6	0
day3_6	0
day3_6	0
day3_6	0
day3_6	0
day3_6	0
day3_6	0
day3_6	0
day3_6	0.102222
day3_6	0
day3_6	0
day3_6	0
day3_6	0.116111
day3_6	0
day3_6	0
day3_6	0
day3_6	0
day3_7	0
day3_7	0
day3_7	1.46889
day3_7	0
day3_7	0
day3_7	0.139444
day3_7	0
day3_7	0
day3_7	1.59889
day3_7	2.21333
day3_7	0
day3_7	0.494444
day3_7	0
day3_7	0
day3_7	0
day3_7	0
day3_7	0
day3_7	0.682778
day3_7	0
day3_7	0
day3_7	0.787778
day3_7	0
day3_7	0
day3_7	1.83167
day3_7	0
day3_7	0.778333
day3_7	0
day3_7	0
day3_7	0
day3_7	0.151111
day3_7	0
day3_7	0
day3_7	0
day3_7	0
day3_7	0.225
day3_7	1.10333
day3_7	0
day3_7	0
day3_7	0
day3_7	0.131111
day3_7	0
day3_7	0
day3_7	0
day3_7	0
day3_7	0
day3_7	0
day3_7	0
day3_7	0.957778
day3_7	0
day3_7	2.04611
day3_7	0.117222
day3_7	0
day3_8	0
day3_8	0.256667
day3_8	0.702222
day3_8	0.209444
day3_8	0
day3_8	0.334444
day3_8	0
day3_8	0
day3_8	0.982222
day3_8	0
day3_8	0
day3_8	0.776111
day3_8	0
day3_8	0
day3_8	0
day3_8	1.17222
day3_8	0
day3_8	0.445556
day3_8	0
day3_8	0
day3_8	0
day3_8	0
day3_8	0
day3_8	0.455556
day3_8	0
day3_8	0.148889
day3_8	0.321111
day3_8	1.04444
day3_8	0
day3_8	0.343333
day3_8	0
day3_8	0
day3_8	0
day3_8	1.12444
day3_8	0
day3_8	0.353333
day3_8	0
day3_8	0
day3_8	0
day3_8	0
day3_8	0
day3_8	0.340556
day3_8	0.417222
day3_8	0.506667
day3_8	0
day3_8	0
day3_8	0
day3_8	0.42
day3_8	0
day3_8	0
day3_8	0.0833333
day3_8	0
day3_9	0
day3_9	0
day3_9	0
day3_9	0
day3_9	0
day3_9	0.527222
day3_9	0.238333
day3_9	0
day3_9	0
day3_9	0.101667
day3_9	0
day3_9	0.575556
day3_9	0
day3_9	0
day3_9	0
day3_9	0.807778
day3_9	0
day3_9	0
day3_9	0
day3_9	0.895556
day3_9	0
day3_9	0.674444
day3_9	0
day3_9	0
day3_9	0
day3_9	0
day3_9	0
day3_9	0.982778
day3_9	0
day3_9	0
day3_9	0
day3_9	0
day3_9	0
day3_9	0
day3_9	0
day3_9	0
day3_9	0
day3_9	0
day3_9	0
day3_9	0
day3_9	0
day3_9	0.525556
day3_9	0
day3_9	0
day3_9	0
day3_9	0
day3_9	0
day3_9	0.0833333
day3_9	0
day3_9	0
day3_9	0
day3_9	0.247778
day3_10	0
day3_10	0
day3_10	0.386667
day3_10	0.0905556
day3_10	0
day3_10	0.177778
day3_10	0.206111
day3_10	0
day3_10	0
day3_10	0
day3_10	0
day3_10	0.3
day3_10	0
day3_10	0
day3_10	0
day3_10	1.04556
day3_10	0
day3_10	2.33333
day3_10	0
day3_10	0.385
day3_10	0
day3_10	0
day3_10	0.0855556
day3_10	0
day3_10	0
day3_10	0.211667
day3_10	0
day3_10	1.10278
day3_10	0
day3_10	0
day3_10	0
day3_10	0
day3_10	0
day3_10	2.61944
day3_10	0
day3_10	0.116111
day3_10	0
day3_10	0
day3_10	0
day3_10	0
day3_10	0
day3_10	0.767222
day3_10	0.0866667
day3_10	0
day3_10	0
day3_10	0
day3_10	0.105
day3_10	0
day3_10	0
day3_10	0
day3_10	0
day3_10	0.163889
day3_11	0
day3_11	0.417222
day3_11	0.112222
day3_11	0.520556
day3_11	0
day3_11	0.695556
day3_11	0.280556
day3_11	0
day3_11	0.389444
day3_11	0
day3_11	0.164444
day3_11	0.352778
day3_11	0
day3_11	0
day3_11	1.36778
day3_11	0.112222
day3_11	0
day3_11	0.69
day3_11	0
day3_11	0
day3_11	0
day3_11	0.117778
day3_11	0.177222
day3_11	0
day3_11	0
day3_11	0.0916667
day3_11	0
day3_11	0.961667
day3_11	0
day3_11	0
day3_11	0
day3_11	1.46056
day3_11	0
day3_11	0
day3_11	0.122222
day3_11	0.661111
day3_11	0
day3_11	0
day3_11	0.763889
day3_11	0
day3_11	0.432778
day3_11	1.08778
day3_11	0
day3_11	0.317222
day3_11	0
day3_11	0
day3_11	0.256667
day3_11	0
day3_11	0
day3_11	0
day3_11	0
day3_11	0.626111
day3_12	0
day3_12	0
day3_12	0
day3_12	0
day3_12	0
day3_12	0
day3_12	0.487222
day3_12	0
day3_12	0.549444
day3_12	0
day3_12	0
day3_12	0
day3_12	0.105556
day3_12	0
day3_12	0
day3_12	0
day3_12	0
day3_12	0
day3_12	0
day3_12	0
day3_12	0.472222
day3_12	0
day3_12	0.775
day3_12	0
day3_12	0
day3_12	0
day3_12	0
day3_12	0.785556
day3_12	0
day3_12	0
day3_12	0
day3_12	0.0905556
day3_12	0
day3_12	0
day3_12	0
day3_12	0.393889
day3_12	0
day3_12	0
day3_12	0.241667
day3_12	0
day3_12	0
day3_12	1.72944
day3_12	0
day3_12	0.763333
day3_12	0
day3_12	0
day3_12	0.492222
day3_12	0
day3_12	0
day3_12	0.253889
day3_12	0
day3_12	0.566667
day3_13	0.103889
day3_13	0.412222
day3_13	0
day3_13	0
day3_13	0
day3_13	0.128333
day3_13	0.157778
day3_13	0
day3_13	0
day3_13	0
day3_13	0.769444
day3_13	0
day3_13	0
day3_13	0
day3_13	0.206667
day3_13	0
day3_13	0
day3_13	0
day3_13	0
day3_13	0.987222
day3_13	0
day3_13	0.211111
day3_13	0
day3_13	0
day3_13	0
day3_13	0.251667
day3_13	0
day3_13	0.492222
day3_13	0
day3_13	0
day3_13	0
day3_13	0.291111
day3_13	0.111667
day3_13	0
day3_13	1.18778
day3_13	0.302222
day3_13	0
day3_13	0
day3_13	0
day3_13	0
day3_13	0
day3_13	0.135556
day3_13	0.0861111
day3_13	0.561111
day3_13	0
day3_13	0.110556
day3_13	0.328333
day3_13	0.24
day3_13	0
day3_13	0.112222
day3_13	0
day3_13	0.877778
day3_14	0.218333
day3_14	0
day3_14	0
day3_14	0
day3_14	0
day3_14	0
day3_14	2.27056
day3_14	0
day3_14	0
day3_14	0
day3_14	0.690556
day3_14	0
day3_14	0
day3_14	0
day3_14	0.463889
day3_14	0
day3_14	0
day3_14	0
day3_14	0
day3_14	0.972222
day3_14	0.141667
day3_14	0
day3_14	0.562222
day3_14	0
day3_14	0
day3_14	0
day3_14	0
day3_14	0.595556
day3_14	0
day3_14	0
day3_14	0
day3_14	3.41556
day3_14	0
day3_14	0
day3_14	0.275
day3_14	0
day3_14	0
day3_14	0
day3_14	0.0838889
day3_14	0
day3_14	0
day3_14	0
day3_14	0
day3_14	0
day3_14	0
day3_14	0
day3_14	0
day3_14	0
day3_14	0
day3_14	0
day3_14	0
day3_14	0.571111
day3_15	0.173333
day3_15	0
day3_15	0
day3_15	0
day3_15	0
day3_15	0
day3_15	0.217222
day3_15	0
day3_15	0
day3_15	0
day3_15	0.162222
day3_15	0
day3_15	0
day3_15	0
day3_15	0
day3_15	0
day3_15	0.483333
day3_15	0.251111
day3_15	0
day3_15	0.186667
day3_15	0.421111
day3_15	0
day3_15	0
day3_15	0
day3_15	0
day3_15	0.651111
day3_15	0
day3_15	0.171667
day3_15	0
day3_15	0
day3_15	0
day3_15	1.76167
day3_15	0
day3_15	0
day3_15	0
day3_15	0
day3_15	0
day3_15	0
day3_15	0.459444
day3_15	0
day3_15	0
day3_15	0
day3_15	0
day3_15	0.119444
day3_15	0
day3_15	0
day3_15	0
day3_15	0.327222
day3_15	0
day3_15	0
day3_15	0
day3_15	0.604444
day3_16	0
day3_16	0
day3_16	0.138333
day3_16	0
day3_16	0
day3_16	0
day3_16	0.152222
day3_16	0
day3_16	0
day3_16	0
day3_16	0.195
day3_16	0
day3_16	1.22833
day3_16	0.971111
day3_16	0
day3_16	0
day3_16	0
day3_16	0.481667
day3_16	0
day3_16	0
day3_16	0
day3_16	0.107222
day3_16	0
day3_16	0
day3_16	0
day3_16	0
day3_16	0
day3_16	0
day3_16	0
day3_16	0.402778
day3_16	0
day3_16	0
day3_16	0
day3_16	0
day3_16	0
day3_16	0
day3_16	0
day3_16	0
day3_16	0
day3_16	0
day3_16	0
day3_16	0
day3_16	0
day3_16	0
day3_16	0
day3_16	0
day3_16	0
day3_16	0
day3_16	0
day3_16	0
day3_16	0
day3_16	0
day3_17	1.41667
day3_17	5.20778
day3_17	2.59611
day3_17	0.875
day3_17	1.5
day3_17	0
day3_17	1.08444
day3_17	7.00556
day3_17	0
day3_17	3.51778
day3_17	0.125
day3_17	0
day3_17	5.59611
day3_17	7.21167
day3_17	0
day3_17	0
day3_17	0.678333
day3_17	0
day3_17	5.69889
day3_17	0
day3_17	3.35
day3_17	4.20778
day3_17	4.615
day3_17	0
day3_17	7.73444
day3_17	1.69833
day3_17	8.39444
day3_17	0
day3_17	6.41444
day3_17	5.065
day3_17	1.46278
day3_17	0
day3_17	0.932778
day3_17	0
day3_17	1.31556
day3_17	1.12444
day3_17	9.12778
day3_17	5.58778
day3_17	1.20556
day3_17	3.94722
day3_17	4.33444
day3_17	1.07222
day3_17	5.01556
day3_17	0.368889
day3_17	1.33667
day3_17	9.37167
day3_17	1.80944
day3_17	2.70611
day3_17	6.44889
day3_17	2.69889
day3_17	2.15444
day3_17	2.12722

## Sheet: Sup. Fig. 6d
group	titer		df<-read.csv("240309_240222_act_stayingtime.csv",header=TRUE,sep=",")							#----Analysis--------------------------------------------------------------------------#								sucralose+sorbitol vs sucralose
day1_1	0.273889		> tapply(df$titer, df$group, shapiro.test)							Comparison Estimator Lower Upper Statistic p.Value								day1		day3
day1_1	0.300556		$day1_1							1 p( day1_1 , day1_10 ) 0.409 0.180 0.637 -1.631936e+00 9.999771e-01								average	SEM	average	SEM
day1_1	0.541111									2 p( day1_1 , day1_11 ) 0.220 0.039 0.402 -6.271254e+00 4.990142e-05							1	0.437639	0.0253063	0.652126	0.031754
day1_1	0.503333			Shapiro-Wilk normality test						3 p( day1_1 , day1_12 ) 0.096 -0.022 0.214 -1.398597e+01 0.000000e+00							2	0.0621795	0.00361277	0.0807051	0.00681248
day1_1	0.532778									4 p( day1_1 , day1_13 ) 0.113 -0.015 0.241 -1.231627e+01 2.220446e-16							3	0.162329	0.0101668	0.196357	0.0144427
day1_1	1.05444		data: X[[i]]							5 p( day1_1 , day1_14 ) 0.066 -0.027 0.160 -1.889037e+01 0.000000e+00							4	0.157062	0.00883936	0.194893	0.0142839
day1_1	0.562222		W = 0.89268, p-value = 0.0002105							6 p( day1_1 , day1_15 ) 0.044 -0.029 0.116 -2.571658e+01 0.000000e+00							5	0.198024	0.0134919	0.210459	0.0159793
day1_1	0.369444									7 p( day1_1 , day1_16 ) 0.001 0.001 0.001 -6.635011e+03 0.000000e+00							6	0.199081	0.0130614	0.210908	0.0175615
day1_1	0.427222									8 p( day1_1 , day1_17 ) 0.667 0.450 0.885 3.135120e+00 4.492344e-01							7	0.24703	0.0141419	0.259455	0.0171788
day1_1	0.357778		$day1_10							9 p( day1_1 , day1_2 ) 0.001 0.001 0.001 -6.635011e+03 0.000000e+00							8	0.373654	0.0246505	0.363654	0.0272658
day1_1	0.481111									10 p( day1_1 , day1_3 ) 0.043 -0.025 0.110 -2.781797e+01 0.000000e+00							9	0.298013	0.0210201	0.271282	0.0186822
day1_1	0.556667			Shapiro-Wilk normality test						11 p( day1_1 , day1_4 ) 0.024 -0.024 0.072 -4.080828e+01 0.000000e+00							10	0.383996	0.0231513	0.375171	0.0275491
day1_1	0.475556									12 p( day1_1 , day1_5 ) 0.082 -0.024 0.189 -1.593968e+01 0.000000e+00							11	0.281207	0.0167883	0.29109	0.0184205
day1_1	0.858889		data: X[[i]]							13 p( day1_1 , day1_6 ) 0.084 -0.024 0.192 -1.570044e+01 0.000000e+00							12	0.211239	0.0133898	0.244669	0.0211331
day1_1	0.24		W = 0.94483, p-value = 0.01768							14 p( day1_1 , day1_7 ) 0.154 0.004 0.305 -9.374812e+00 4.763412e-12							13	0.21437	0.01455	0.261474	0.0195436
day1_1	0.899444									15 p( day1_1 , day1_8 ) 0.380 0.154 0.605 -2.176145e+00 9.853273e-01							14	0.184882	0.0125209	0.220449	0.0129388
day1_1	0.285									16 p( day1_1 , day1_9 ) 0.236 0.045 0.427 -5.631194e+00 2.279536e-04							15	0.166197	0.0106846	0.20859	0.0114078
day1_1	0.452778		$day1_11							17 p( day1_1 , day3_1 ) 0.796 0.613 0.980 6.594918e+00 9.014204e-07							16	0.0667842	0.00450911	0.0813355	0.00578489
day1_1	0.484444									18 p( day1_1 , day3_10 ) 0.394 0.166 0.623 -1.886642e+00 9.991626e-01							17	0.540994	0.0278167	0.837286	0.054634
day1_1	0.476111			Shapiro-Wilk normality test						19 p( day1_1 , day3_11 ) 0.251 0.059 0.442 -5.307069e+00 8.481041e-04
day1_1	0.493333									20 p( day1_1 , day3_12 ) 0.171 0.007 0.336 -8.155432e+00 1.160692e-08
day1_1	0.37		data: X[[i]]							21 p( day1_1 , day3_13 ) 0.192 0.017 0.366 -7.201326e+00 8.030335e-08
day1_1	0.503333		W = 0.92591, p-value = 0.003123							22 p( day1_1 , day3_14 ) 0.110 -0.013 0.233 -1.294098e+01 0.000000e+00
day1_1	0.571667									23 p( day1_1 , day3_15 ) 0.094 -0.016 0.205 -1.495104e+01 0.000000e+00
day1_1	0.333889									24 p( day1_1 , day3_16 ) 0.000 -0.002 0.003 -9.553013e+02 0.000000e+00
day1_1	0.459444		$day1_12							25 p( day1_1 , day3_17 ) 0.845 0.692 0.997 9.230735e+00 1.149414e-11
day1_1	0.342778									26 p( day1_1 , day3_2 ) 0.004 -0.013 0.021 -1.176845e+02 0.000000e+00
day1_1	0.552778			Shapiro-Wilk normality test						27 p( day1_1 , day3_3 ) 0.079 -0.031 0.188 -1.570445e+01 0.000000e+00
day1_1	0.292778									28 p( day1_1 , day3_4 ) 0.071 -0.041 0.183 -1.568230e+01 0.000000e+00
day1_1	0.331111		data: X[[i]]							29 p( day1_1 , day3_5 ) 0.108 -0.023 0.239 -1.217885e+01 2.220446e-16
day1_1	0.282222		W = 0.8855, p-value = 0.0001238							30 p( day1_1 , day3_6 ) 0.113 -0.018 0.244 -1.202852e+01 0.000000e+00
day1_1	0.615556									31 p( day1_1 , day3_7 ) 0.182 0.015 0.348 -7.800257e+00 9.738900e-09
day1_1	0.323333									32 p( day1_1 , day3_8 ) 0.372 0.148 0.596 -2.326453e+00 9.593963e-01
day1_1	0.652778		$day1_13							33 p( day1_1 , day3_9 ) 0.212 0.032 0.391 -6.548577e+00 1.502308e-05
day1_1	0.386667									34 p( day1_10 , day1_11 ) 0.314 0.099 0.529 -3.522648e+00 2.067937e-01
day1_1	0.568889			Shapiro-Wilk normality test						35 p( day1_10 , day1_12 ) 0.173 0.008 0.337 -8.119710e+00 9.302323e-10
day1_1	0.228889									36 p( day1_10 , day1_13 ) 0.180 0.014 0.346 -7.875655e+00 3.564048e-09
day1_1	0.283889		data: X[[i]]							37 p( day1_10 , day1_14 ) 0.124 -0.011 0.260 -1.129886e+01 7.771561e-16
day1_1	0.273333		W = 0.88468, p-value = 0.0001165							38 p( day1_10 , day1_15 ) 0.092 -0.020 0.203 -1.493063e+01 0.000000e+00
day1_1	0.222778									39 p( day1_10 , day1_16 ) 0.001 -0.005 0.008 -3.032108e+02 0.000000e+00
day1_1	0.258333									40 p( day1_10 , day1_17 ) 0.736 0.536 0.935 4.821446e+00 4.495620e-03
day1_1	0.471111		$day1_14							41 p( day1_10 , day1_2 ) 0.001 0.001 0.001 -6.635011e+03 0.000000e+00
day1_1	0.385									42 p( day1_10 , day1_3 ) 0.089 -0.018 0.196 -1.561029e+01 0.000000e+00
day1_1	0.193889			Shapiro-Wilk normality test						43 p( day1_10 , day1_4 ) 0.081 -0.024 0.187 -1.618205e+01 0.000000e+00
day1_1	0.386667									44 p( day1_10 , day1_5 ) 0.156 0.001 0.311 -9.054924e+00 4.015732e-11
day1_1	0.263889		data: X[[i]]							45 p( day1_10 , day1_6 ) 0.150 -0.002 0.302 -9.387989e+00 6.442624e-12
day1_1	0.395		W = 0.88845, p-value = 0.0001536							46 p( day1_10 , day1_7 ) 0.241 0.047 0.434 -5.464920e+00 5.212410e-04
day1_1	0.329444									47 p( day1_10 , day1_8 ) 0.473 0.239 0.707 -4.680713e-01 1.000000e+00
day1_1	0.554444									48 p( day1_10 , day1_9 ) 0.328 0.109 0.548 -3.191598e+00 4.032085e-01
day1_1	0.252222		$day1_15							49 p( day1_10 , day3_1 ) 0.846 0.688 1.004 8.921700e+00 5.571676e-11
day1_1	0.815556									50 p( day1_10 , day3_10 ) 0.470 0.236 0.705 -5.146366e-01 1.000000e+00
day1_1	0.229444			Shapiro-Wilk normality test						51 p( day1_10 , day3_11 ) 0.334 0.118 0.550 -3.131551e+00 4.519066e-01
day1_2	0.0311111									52 p( day1_10 , day3_12 ) 0.237 0.046 0.427 -5.639648e+00 2.236399e-04
day1_2	0.101111		data: X[[i]]							53 p( day1_10 , day3_13 ) 0.270 0.068 0.472 -4.647803e+00 8.324269e-03
day1_2	0.105		W = 0.8997, p-value = 0.00036							54 p( day1_10 , day3_14 ) 0.193 0.020 0.366 -7.241376e+00 8.323307e-08
day1_2	0.0861111									55 p( day1_10 , day3_15 ) 0.166 0.008 0.324 -8.626171e+00 1.126814e-10
day1_2	0.0988889									56 p( day1_10 , day3_16 ) 0.006 -0.011 0.024 -1.147181e+02 0.000000e+00
day1_2	0.113889		$day1_16							57 p( day1_10 , day3_17 ) 0.884 0.756 1.011 1.228674e+01 1.110223e-16
day1_2	0.0755556									58 p( day1_10 , day3_2 ) 0.014 -0.019 0.046 -6.157257e+01 0.000000e+00
day1_2	0.0566667			Shapiro-Wilk normality test						59 p( day1_10 , day3_3 ) 0.144 -0.005 0.294 -9.716929e+00 1.245559e-12
day1_2	0.0644444									60 p( day1_10 , day3_4 ) 0.144 -0.010 0.299 -9.411923e+00 1.936229e-12
day1_2	0.045		data: X[[i]]							61 p( day1_10 , day3_5 ) 0.174 0.008 0.341 -7.987131e+00 2.028351e-09
day1_2	0.0661111		W = 0.88675, p-value = 0.0001355							62 p( day1_10 , day3_6 ) 0.176 0.011 0.340 -8.030519e+00 3.364083e-09
day1_2	0.0894444									63 p( day1_10 , day3_7 ) 0.269 0.067 0.470 -4.690105e+00 6.830569e-03
day1_2	0.0566667									64 p( day1_10 , day3_8 ) 0.456 0.223 0.689 -7.701585e-01 1.000000e+00
day1_2	0.114444		$day1_17							65 p( day1_10 , day3_9 ) 0.293 0.085 0.501 -4.063526e+00 4.792554e-02
day1_2	0.0438889									66 p( day1_11 , day1_12 ) 0.322 0.107 0.536 -3.396326e+00 2.728705e-01
day1_2	0.118889			Shapiro-Wilk normality test						67 p( day1_11 , day1_13 ) 0.312 0.098 0.527 -3.569681e+00 1.855875e-01
day1_2	0.0288889									68 p( day1_11 , day1_14 ) 0.237 0.045 0.428 -5.605162e+00 2.876781e-04
day1_2	0.0677778		data: X[[i]]							69 p( day1_11 , day1_15 ) 0.192 0.019 0.366 -7.244883e+00 5.574052e-08
day1_2	0.0527778		W = 0.95326, p-value = 0.04007							70 p( day1_11 , day1_16 ) 0.010 -0.016 0.037 -7.547073e+01 0.000000e+00
day1_2	0.0772222									71 p( day1_11 , day1_17 ) 0.878 0.747 1.009 1.177568e+01 4.440892e-16
day1_2	0.108333									72 p( day1_11 , day1_2 ) 0.006 -0.014 0.025 -1.029717e+02 0.000000e+00
day1_2	0.0422222		$day1_2							73 p( day1_11 , day1_3 ) 0.184 0.013 0.355 -7.543571e+00 1.226041e-08
day1_2	0.0888889									74 p( day1_11 , day1_4 ) 0.165 0.007 0.324 -8.610667e+00 7.408718e-11
day1_2	0.0666667			Shapiro-Wilk normality test						75 p( day1_11 , day1_5 ) 0.279 0.074 0.483 -4.418653e+00 1.673590e-02
day1_2	0.0644444									76 p( day1_11 , day1_6 ) 0.275 0.071 0.479 -4.496164e+00 1.371626e-02
day1_2	0.0694444		data: X[[i]]							77 p( day1_11 , day1_7 ) 0.428 0.198 0.659 -1.264855e+00 1.000000e+00
day1_2	0.0372222		W = 0.94686, p-value = 0.02149							78 p( day1_11 , day1_8 ) 0.665 0.448 0.883 3.102410e+00 4.758282e-01
day1_2	0.085									79 p( day1_11 , day1_9 ) 0.524 0.289 0.758 4.119734e-01 1.000000e+00
day1_2	0.0394444									80 p( day1_11 , day3_1 ) 0.946 0.868 1.024 2.327048e+01 0.000000e+00
day1_2	0.0238889		$day1_3							81 p( day1_11 , day3_10 ) 0.628 0.399 0.858 2.280571e+00 9.694471e-01
day1_2	0.0588889									82 p( day1_11 , day3_11 ) 0.516 0.280 0.753 2.840136e-01 1.000000e+00
day1_2	0.0611111			Shapiro-Wilk normality test						83 p( day1_11 , day3_12 ) 0.387 0.159 0.615 -2.022735e+00 9.960759e-01
day1_2	0.0588889									84 p( day1_11 , day3_13 ) 0.434 0.202 0.666 -1.163220e+00 1.000000e+00
day1_2	0.0538889		data: X[[i]]							85 p( day1_11 , day3_14 ) 0.350 0.131 0.569 -2.797053e+00 7.177490e-01
day1_2	0.035		W = 0.90036, p-value = 0.0003789							86 p( day1_11 , day3_15 ) 0.326 0.112 0.540 -3.321319e+00 3.195509e-01
day1_2	0.100556									87 p( day1_11 , day3_16 ) 0.026 -0.025 0.076 -3.798546e+01 0.000000e+00
day1_2	0.0316667									88 p( day1_11 , day3_17 ) 0.957 0.891 1.023 2.836340e+01 0.000000e+00
day1_2	0.0361111		$day1_4							89 p( day1_11 , day3_2 ) 0.030 -0.029 0.089 -3.261266e+01 0.000000e+00
day1_2	0.0377778									90 p( day1_11 , day3_3 ) 0.272 0.070 0.473 -4.619083e+00 8.845871e-03
day1_2	0.0405556			Shapiro-Wilk normality test						91 p( day1_11 , day3_4 ) 0.269 0.067 0.471 -4.663256e+00 7.898087e-03
day1_2	0.0255556									92 p( day1_11 , day3_5 ) 0.312 0.100 0.525 -3.606343e+00 1.653188e-01
day1_2	0.0755556		data: X[[i]]							93 p( day1_11 , day3_6 ) 0.309 0.096 0.523 -3.647277e+00 1.551849e-01
day1_2	0.0588889		W = 0.95717, p-value = 0.05905							94 p( day1_11 , day3_7 ) 0.446 0.214 0.678 -9.472040e-01 1.000000e+00
day1_2	0.025									95 p( day1_11 , day3_8 ) 0.628 0.399 0.856 2.280865e+00 9.701088e-01
day1_2	0.0522222									96 p( day1_11 , day3_9 ) 0.472 0.236 0.707 -4.939006e-01 1.000000e+00
day1_2	0.0283333		$day1_5							97 p( day1_12 , day1_13 ) 0.484 0.249 0.719 -2.756504e-01 1.000000e+00
day1_2	0.0627778									98 p( day1_12 , day1_14 ) 0.411 0.181 0.641 -1.573526e+00 9.999941e-01
day1_2	0.0588889			Shapiro-Wilk normality test						99 p( day1_12 , day1_15 ) 0.340 0.121 0.559 -2.982975e+00 5.671822e-01
day1_2	0.07									100 p( day1_12 , day1_16 ) 0.032 -0.023 0.086 -3.503651e+01 0.000000e+00
day1_2	0.0416667		data: X[[i]]							101 p( day1_12 , day1_17 ) 0.956 0.885 1.026 2.649159e+01 0.000000e+00
day1_2	0.0627778		W = 0.89764, p-value = 0.0003069							102 p( day1_12 , day1_2 ) 0.018 -0.018 0.053 -5.527269e+01 0.000000e+00
day1_2	0.0377778									103 p( day1_12 , day1_3 ) 0.331 0.114 0.549 -3.158737e+00 4.325403e-01
day1_3	0.134444									104 p( day1_12 , day1_4 ) 0.324 0.110 0.538 -3.352298e+00 2.987198e-01
day1_3	0.102778		$day1_6							105 p( day1_12 , day1_5 ) 0.452 0.219 0.685 -8.484900e-01 1.000000e+00
day1_3	0.256111									106 p( day1_12 , day1_6 ) 0.461 0.227 0.695 -6.763012e-01 1.000000e+00
day1_3	0.176667			Shapiro-Wilk normality test						107 p( day1_12 , day1_7 ) 0.621 0.394 0.848 2.179758e+00 9.848172e-01
day1_3	0.249444									108 p( day1_12 , day1_8 ) 0.815 0.644 0.985 7.536517e+00 1.778922e-08
day1_3	0.205556		data: X[[i]]							109 p( day1_12 , day1_9 ) 0.710 0.503 0.917 4.146353e+00 3.858858e-02
day1_3	0.216111		W = 0.91296, p-value = 0.001039							110 p( day1_12 , day3_1 ) 0.984 0.951 1.018 5.911567e+01 0.000000e+00
day1_3	0.15									111 p( day1_12 , day3_10 ) 0.765 0.571 0.959 5.572779e+00 2.826996e-04
day1_3	0.166111									112 p( day1_12 , day3_11 ) 0.681 0.463 0.900 3.384043e+00 2.839160e-01
day1_3	0.0894444		$day1_7							113 p( day1_12 , day3_12 ) 0.548 0.312 0.785 8.365521e-01 1.000000e+00
day1_3	0.158333									114 p( day1_12 , day3_13 ) 0.606 0.378 0.834 1.892682e+00 9.991132e-01
day1_3	0.277778			Shapiro-Wilk normality test						115 p( day1_12 , day3_14 ) 0.544 0.311 0.777 7.709491e-01 1.000000e+00
day1_3	0.162222									116 p( day1_12 , day3_15 ) 0.507 0.272 0.741 1.190851e-01 1.000000e+00
day1_3	0.32		data: X[[i]]							117 p( day1_12 , day3_16 ) 0.069 -0.023 0.161 -1.916750e+01 0.000000e+00
day1_3	0.107222		W = 0.95521, p-value = 0.04861							118 p( day1_12 , day3_17 ) 0.985 0.952 1.018 6.005743e+01 0.000000e+00
day1_3	0.311111									119 p( day1_12 , day3_2 ) 0.071 -0.033 0.175 -1.689829e+01 0.000000e+00
day1_3	0.167222									120 p( day1_12 , day3_3 ) 0.444 0.211 0.676 -9.832211e-01 1.000000e+00
day1_3	0.143889		$day1_8							121 p( day1_12 , day3_4 ) 0.440 0.208 0.671 -1.064854e+00 1.000000e+00
day1_3	0.14									122 p( day1_12 , day3_5 ) 0.481 0.246 0.715 -3.344915e-01 1.000000e+00
day1_3	0.156667			Shapiro-Wilk normality test						123 p( day1_12 , day3_6 ) 0.466 0.231 0.701 -5.876414e-01 1.000000e+00
day1_3	0.267222									124 p( day1_12 , day3_7 ) 0.622 0.396 0.847 2.204597e+00 9.814328e-01
day1_3	0.105		data: X[[i]]							125 p( day1_12 , day3_8 ) 0.760 0.561 0.960 5.320448e+00 6.489656e-04
day1_3	0.267778		W = 0.8946, p-value = 0.0002434							126 p( day1_12 , day3_9 ) 0.647 0.421 0.872 2.656301e+00 8.146637e-01
day1_3	0.231111									127 p( day1_13 , day1_14 ) 0.416 0.187 0.646 -1.488305e+00 9.999995e-01
day1_3	0.138333									128 p( day1_13 , day1_15 ) 0.349 0.129 0.569 -2.802207e+00 7.146518e-01
day1_3	0.198889		$day1_9							129 p( day1_13 , day1_16 ) 0.031 -0.025 0.087 -3.419095e+01 0.000000e+00
day1_3	0.105									130 p( day1_13 , day1_17 ) 0.944 0.863 1.024 2.240531e+01 0.000000e+00
day1_3	0.206111			Shapiro-Wilk normality test						131 p( day1_13 , day1_2 ) 0.018 -0.020 0.056 -5.188466e+01 0.000000e+00
day1_3	0.110556									132 p( day1_13 , day1_3 ) 0.340 0.122 0.558 -2.991304e+00 5.615610e-01
day1_3	0.0861111		data: X[[i]]							133 p( day1_13 , day1_4 ) 0.347 0.129 0.565 -2.866793e+00 6.601837e-01
day1_3	0.156667		W = 0.83381, p-value = 4.074e-06							134 p( day1_13 , day1_5 ) 0.467 0.233 0.700 -5.815284e-01 1.000000e+00
day1_3	0.145									135 p( day1_13 , day1_6 ) 0.475 0.241 0.708 -4.427013e-01 1.000000e+00
day1_3	0.133889									136 p( day1_13 , day1_7 ) 0.623 0.394 0.852 2.185831e+00 9.839934e-01
day1_3	0.335		$day3_1							137 p( day1_13 , day1_8 ) 0.809 0.636 0.981 7.304238e+00 4.265864e-08
day1_3	0.0783333									138 p( day1_13 , day1_9 ) 0.703 0.491 0.916 3.898621e+00 7.927247e-02
day1_3	0.361111			Shapiro-Wilk normality test						139 p( day1_13 , day3_1 ) 0.977 0.934 1.020 4.521992e+01 0.000000e+00
day1_3	0.0966667									140 p( day1_13 , day3_10 ) 0.761 0.568 0.954 5.516681e+00 4.984464e-04
day1_3	0.0861111		data: X[[i]]							141 p( day1_13 , day3_11 ) 0.679 0.462 0.897 3.368581e+00 2.873687e-01
day1_3	0.0805556		W = 0.88319, p-value = 0.0001046							142 p( day1_13 , day3_12 ) 0.548 0.313 0.784 8.397707e-01 1.000000e+00
day1_3	0.0933333									143 p( day1_13 , day3_13 ) 0.605 0.376 0.835 1.871371e+00 9.992822e-01
day1_3	0.0861111									144 p( day1_13 , day3_14 ) 0.553 0.318 0.787 9.121316e-01 1.000000e+00
day1_3	0.182222		$day3_10							145 p( day1_13 , day3_15 ) 0.509 0.274 0.745 1.633983e-01 1.000000e+00
day1_3	0.123889									146 p( day1_13 , day3_16 ) 0.067 -0.028 0.162 -1.859414e+01 0.000000e+00
day1_3	0.0666667			Shapiro-Wilk normality test						147 p( day1_13 , day3_17 ) 0.982 0.944 1.019 5.238576e+01 0.000000e+00
day1_3	0.142222									148 p( day1_13 , day3_2 ) 0.082 -0.030 0.193 -1.532836e+01 0.000000e+00
day1_3	0.0833333		data: X[[i]]							149 p( day1_13 , day3_3 ) 0.447 0.215 0.680 -9.279318e-01 1.000000e+00
day1_3	0.136111		W = 0.93481, p-value = 0.006927							150 p( day1_13 , day3_4 ) 0.450 0.216 0.684 -8.639772e-01 1.000000e+00
day1_3	0.141111									151 p( day1_13 , day3_5 ) 0.485 0.250 0.720 -2.565233e-01 1.000000e+00
day1_3	0.172222									152 p( day1_13 , day3_6 ) 0.471 0.237 0.706 -4.981482e-01 1.000000e+00
day1_3	0.1		$day3_11							153 p( day1_13 , day3_7 ) 0.624 0.396 0.851 2.212595e+00 9.806592e-01
day1_3	0.14									154 p( day1_13 , day3_8 ) 0.747 0.544 0.950 4.966836e+00 2.789932e-03
day1_3	0.0933333			Shapiro-Wilk normality test						155 p( day1_13 , day3_9 ) 0.630 0.401 0.859 2.320692e+00 9.594748e-01
day1_4	0.0905556									156 p( day1_14 , day1_15 ) 0.433 0.202 0.665 -1.177418e+00 1.000000e+00
day1_4	0.186111		data: X[[i]]							157 p( day1_14 , day1_16 ) 0.058 -0.026 0.142 -2.150682e+01 0.000000e+00
day1_4	0.163889		W = 0.96088, p-value = 0.08548							158 p( day1_14 , day1_17 ) 0.969 0.915 1.024 3.525053e+01 0.000000e+00
day1_4	0.237778									159 p( day1_14 , day1_2 ) 0.038 -0.029 0.106 -2.782143e+01 0.000000e+00
day1_4	0.239444									160 p( day1_14 , day1_3 ) 0.416 0.185 0.646 -1.488548e+00 9.999991e-01
day1_4	0.246111		$day3_12							161 p( day1_14 , day1_4 ) 0.418 0.189 0.648 -1.452288e+00 9.999990e-01
day1_4	0.22									162 p( day1_14 , day1_5 ) 0.546 0.313 0.779 8.034748e-01 1.000000e+00
day1_4	0.166111			Shapiro-Wilk normality test						163 p( day1_14 , day1_6 ) 0.558 0.326 0.790 1.020676e+00 1.000000e+00
day1_4	0.194444									164 p( day1_14 , day1_7 ) 0.701 0.489 0.912 3.875390e+00 8.430042e-02
day1_4	0.0944444		data: X[[i]]							165 p( day1_14 , day1_8 ) 0.866 0.723 1.009 1.044772e+01 1.019185e-13
day1_4	0.142778		W = 0.85798, p-value = 1.851e-05							166 p( day1_14 , day1_9 ) 0.779 0.594 0.964 6.143772e+00 2.727331e-05
day1_4	0.241667									167 p( day1_14 , day3_1 ) 0.989 0.964 1.015 7.891530e+01 0.000000e+00
day1_4	0.107778									168 p( day1_14 , day3_10 ) 0.814 0.642 0.986 7.450982e+00 2.145906e-08
day1_4	0.272222		$day3_13							169 p( day1_14 , day3_11 ) 0.744 0.544 0.943 4.989631e+00 2.925261e-03
day1_4	0.172222									170 p( day1_14 , day3_12 ) 0.619 0.390 0.848 2.115430e+00 9.907835e-01
day1_4	0.367778			Shapiro-Wilk normality test						171 p( day1_14 , day3_13 ) 0.673 0.456 0.891 3.259291e+00 3.592327e-01
day1_4	0.112222									172 p( day1_14 , day3_14 ) 0.634 0.410 0.859 2.440218e+00 9.233889e-01
day1_4	0.144444		data: X[[i]]							173 p( day1_14 , day3_15 ) 0.601 0.373 0.829 1.803297e+00 9.996977e-01
day1_4	0.162778		W = 0.90227, p-value = 0.00044							174 p( day1_14 , day3_16 ) 0.116 -0.013 0.246 -1.206947e+01 0.000000e+00
day1_4	0.185556									175 p( day1_14 , day3_17 ) 0.991 0.970 1.013 9.268408e+01 0.000000e+00
day1_4	0.246111									176 p( day1_14 , day3_2 ) 0.112 -0.023 0.246 -1.174487e+01 0.000000e+00
day1_4	0.113889		$day3_14							177 p( day1_14 , day3_3 ) 0.539 0.306 0.773 6.888343e-01 1.000000e+00
day1_4	0.230556									178 p( day1_14 , day3_4 ) 0.534 0.300 0.768 5.920367e-01 1.000000e+00
day1_4	0.232222			Shapiro-Wilk normality test						179 p( day1_14 , day3_5 ) 0.562 0.329 0.795 1.084972e+00 1.000000e+00
day1_4	0.13									180 p( day1_14 , day3_6 ) 0.555 0.323 0.788 9.729350e-01 1.000000e+00
day1_4	0.146111		data: X[[i]]							181 p( day1_14 , day3_7 ) 0.702 0.491 0.912 3.914954e+00 7.708138e-02
day1_4	0.137778		W = 0.94846, p-value = 0.02508							182 p( day1_14 , day3_8 ) 0.806 0.625 0.986 6.913183e+00 3.953763e-07
day1_4	0.158333									183 p( day1_14 , day3_9 ) 0.710 0.502 0.919 4.116375e+00 4.195563e-02
day1_4	0.117222									184 p( day1_15 , day1_16 ) 0.075 -0.024 0.174 -1.750116e+01 0.000000e+00
day1_4	0.0955556		$day3_15							185 p( day1_15 , day1_17 ) 0.982 0.944 1.019 5.264710e+01 0.000000e+00
day1_4	0.161111									186 p( day1_15 , day1_2 ) 0.049 -0.024 0.123 -2.505315e+01 0.000000e+00
day1_4	0.167778			Shapiro-Wilk normality test						187 p( day1_15 , day1_3 ) 0.485 0.251 0.719 -2.642982e-01 1.000000e+00
day1_4	0.133889									188 p( day1_15 , day1_4 ) 0.488 0.254 0.722 -2.092078e-01 1.000000e+00
day1_4	0.172778		data: X[[i]]							189 p( day1_15 , day1_5 ) 0.600 0.371 0.829 1.785787e+00 9.997451e-01
day1_4	0.0711111		W = 0.95869, p-value = 0.06868							190 p( day1_15 , day1_6 ) 0.617 0.390 0.844 2.107149e+00 9.912348e-01
day1_4	0.212778									191 p( day1_15 , day1_7 ) 0.759 0.564 0.953 5.417746e+00 4.224939e-04
day1_4	0.0777778									192 p( day1_15 , day1_8 ) 0.898 0.778 1.018 1.353918e+01 0.000000e+00
day1_4	0.0705556		$day3_16							193 p( day1_15 , day1_9 ) 0.825 0.660 0.991 8.026146e+00 2.475714e-09
day1_4	0.07									194 p( day1_15 , day3_1 ) 0.994 0.977 1.011 1.183069e+02 0.000000e+00
day1_4	0.0822222			Shapiro-Wilk normality test						195 p( day1_15 , day3_10 ) 0.849 0.696 1.002 9.326184e+00 6.964540e-12
day1_4	0.0666667									196 p( day1_15 , day3_11 ) 0.791 0.610 0.973 6.539330e+00 2.528550e-06
day1_4	0.112222		data: X[[i]]							197 p( day1_15 , day3_12 ) 0.672 0.453 0.891 3.200977e+00 4.001449e-01
day1_4	0.145		W = 0.92214, p-value = 0.002251							198 p( day1_15 , day3_13 ) 0.735 0.533 0.936 4.755625e+00 5.742897e-03
day1_4	0.0538889									199 p( day1_15 , day3_14 ) 0.690 0.477 0.903 3.646491e+00 1.544294e-01
day1_4	0.145									200 p( day1_15 , day3_15 ) 0.660 0.441 0.878 2.986573e+00 5.665665e-01
day1_4	0.0733333		$day3_17							201 p( day1_15 , day3_16 ) 0.136 -0.005 0.277 -1.053804e+01 2.198242e-14
day1_4	0.153333									202 p( day1_15 , day3_17 ) 0.997 0.985 1.008 1.795288e+02 0.000000e+00
day1_4	0.171667			Shapiro-Wilk normality test						203 p( day1_15 , day3_2 ) 0.131 -0.015 0.276 -1.033692e+01 5.506706e-14
day1_4	0.195556									204 p( day1_15 , day3_3 ) 0.596 0.368 0.825 1.721016e+00 9.999114e-01
day1_4	0.102778		data: X[[i]]							205 p( day1_15 , day3_4 ) 0.597 0.367 0.826 1.719552e+00 9.999210e-01
day1_4	0.199444		W = 0.89147, p-value = 0.0001922							206 p( day1_15 , day3_5 ) 0.622 0.396 0.847 2.201902e+00 9.823480e-01
day1_4	0.172222									207 p( day1_15 , day3_6 ) 0.607 0.379 0.835 1.915826e+00 9.988025e-01
day1_5	0.160556									208 p( day1_15 , day3_7 ) 0.752 0.557 0.948 5.272815e+00 1.040588e-03
day1_5	0.128333		$day3_2							209 p( day1_15 , day3_8 ) 0.840 0.675 1.005 8.415548e+00 2.832288e-10
day1_5	0.161111									210 p( day1_15 , day3_9 ) 0.754 0.558 0.950 5.281365e+00 1.026551e-03
day1_5	0.188333			Shapiro-Wilk normality test						211 p( day1_16 , day1_17 ) 0.999 0.999 0.999 6.635011e+03 0.000000e+00
day1_5	0.222778									212 p( day1_16 , day1_2 ) 0.480 0.245 0.714 -3.535010e-01 1.000000e+00
day1_5	0.241667		data: X[[i]]							213 p( day1_16 , day1_3 ) 0.925 0.825 1.025 1.731679e+01 0.000000e+00
day1_5	0.245		W = 0.80533, p-value = 7.957e-07							214 p( day1_16 , day1_4 ) 0.914 0.807 1.020 1.584280e+01 0.000000e+00
day1_5	0.22									215 p( day1_16 , day1_5 ) 0.948 0.872 1.025 2.398918e+01 0.000000e+00
day1_5	0.266667									216 p( day1_16 , day1_6 ) 0.953 0.879 1.027 2.497160e+01 0.000000e+00
day1_5	0.142778		$day3_3							217 p( day1_16 , day1_7 ) 0.981 0.942 1.020 5.061475e+01 0.000000e+00
day1_5	0.143889									218 p( day1_16 , day1_8 ) 0.998 0.990 1.006 2.491889e+02 0.000000e+00
day1_5	0.243889			Shapiro-Wilk normality test						219 p( day1_16 , day1_9 ) 0.992 0.971 1.013 9.617046e+01 0.000000e+00
day1_5	0.160556									220 p( day1_16 , day3_1 ) 0.999 0.999 0.999 6.635011e+03 0.000000e+00
day1_5	0.478889		data: X[[i]]							221 p( day1_16 , day3_10 ) 0.990 0.965 1.014 8.207549e+01 0.000000e+00
day1_5	0.120556		W = 0.8314, p-value = 3.526e-06							222 p( day1_16 , day3_11 ) 0.978 0.932 1.025 4.207647e+01 0.000000e+00
day1_5	0.463889									223 p( day1_16 , day3_12 ) 0.949 0.863 1.034 2.139561e+01 0.000000e+00
day1_5	0.118333									224 p( day1_16 , day3_13 ) 0.974 0.926 1.022 4.027904e+01 0.000000e+00
day1_5	0.18		$day3_4							225 p( day1_16 , day3_14 ) 0.968 0.912 1.025 3.366210e+01 0.000000e+00
day1_5	0.236111									226 p( day1_16 , day3_15 ) 0.966 0.908 1.025 3.243405e+01 0.000000e+00
day1_5	0.217222			Shapiro-Wilk normality test						227 p( day1_16 , day3_16 ) 0.601 0.373 0.830 1.809844e+00 9.996827e-01
day1_5	0.332778									228 p( day1_16 , day3_17 ) 0.999 0.999 0.999 6.635011e+03 0.000000e+00
day1_5	0.126111		data: X[[i]]							229 p( day1_16 , day3_2 ) 0.581 0.351 0.811 1.439695e+00 9.999998e-01
day1_5	0.458333		W = 0.80515, p-value = 7.88e-07							230 p( day1_16 , day3_3 ) 0.950 0.874 1.026 2.414088e+01 0.000000e+00
day1_5	0.344444									231 p( day1_16 , day3_4 ) 0.947 0.869 1.025 2.340437e+01 0.000000e+00
day1_5	0.183333									232 p( day1_16 , day3_5 ) 0.951 0.877 1.025 2.488213e+01 0.000000e+00
day1_5	0.272222		$day3_5							233 p( day1_16 , day3_6 ) 0.940 0.854 1.026 2.085802e+01 0.000000e+00
day1_5	0.164444									234 p( day1_16 , day3_7 ) 0.979 0.936 1.022 4.541818e+01 0.000000e+00
day1_5	0.289444			Shapiro-Wilk normality test						235 p( day1_16 , day3_8 ) 0.981 0.942 1.020 5.030494e+01 0.000000e+00
day1_5	0.150556									236 p( day1_16 , day3_9 ) 0.976 0.932 1.021 4.343396e+01 0.000000e+00
day1_5	0.102778		data: X[[i]]							237 p( day1_17 , day1_2 ) 0.001 0.001 0.001 -6.635011e+03 0.000000e+00
day1_5	0.184444		W = 0.84804, p-value = 9.775e-06							238 p( day1_17 , day1_3 ) 0.017 -0.017 0.052 -5.712560e+01 0.000000e+00
day1_5	0.217778									239 p( day1_17 , day1_4 ) 0.007 -0.014 0.029 -9.407601e+01 0.000000e+00
day1_5	0.163333									240 p( day1_17 , day1_5 ) 0.040 -0.025 0.106 -2.850432e+01 0.000000e+00
day1_5	0.363333		$day3_6							241 p( day1_17 , day1_6 ) 0.041 -0.026 0.108 -2.783076e+01 0.000000e+00
day1_5	0.135									242 p( day1_17 , day1_7 ) 0.077 -0.024 0.177 -1.717042e+01 0.000000e+00
day1_5	0.284444			Shapiro-Wilk normality test						243 p( day1_17 , day1_8 ) 0.237 0.046 0.429 -5.593976e+00 2.238953e-04
day1_5	0.0672222									244 p( day1_17 , day1_9 ) 0.137 -0.011 0.285 -9.994403e+00 3.671285e-12
day1_5	0.0811111		data: X[[i]]							245 p( day1_17 , day3_1 ) 0.662 0.442 0.882 3.009986e+00 5.457258e-01
day1_5	0.0883333		W = 0.82793, p-value = 2.872e-06							246 p( day1_17 , day3_10 ) 0.265 0.066 0.465 -4.801716e+00 4.910714e-03
day1_5	0.0883333									247 p( day1_17 , day3_11 ) 0.135 -0.006 0.277 -1.049677e+01 2.275957e-14
day1_5	0.0838889									248 p( day1_17 , day3_12 ) 0.098 -0.026 0.223 -1.318256e+01 0.000000e+00
day1_5	0.228889		$day3_7							249 p( day1_17 , day3_13 ) 0.110 -0.019 0.239 -1.232337e+01 0.000000e+00
day1_5	0.156111									250 p( day1_17 , day3_14 ) 0.052 -0.024 0.129 -2.397889e+01 0.000000e+00
day1_5	0.0705556			Shapiro-Wilk normality test						251 p( day1_17 , day3_15 ) 0.039 -0.024 0.103 -2.957637e+01 0.000000e+00
day1_5	0.166667									252 p( day1_17 , day3_16 ) 0.001 0.001 0.001 -6.635011e+03 0.000000e+00
day1_5	0.0816667		data: X[[i]]							253 p( day1_17 , day3_17 ) 0.742 0.545 0.940 5.001536e+00 2.396989e-03
day1_5	0.168889		W = 0.92809, p-value = 0.003784							254 p( day1_17 , day3_2 ) 0.002 -0.006 0.010 -2.475507e+02 0.000000e+00
day1_5	0.148333									255 p( day1_17 , day3_3 ) 0.042 -0.035 0.119 -2.421208e+01 0.000000e+00
day1_5	0.236667									256 p( day1_17 , day3_4 ) 0.039 -0.038 0.115 -2.449678e+01 0.000000e+00
day1_5	0.125		$day3_8							257 p( day1_17 , day3_5 ) 0.057 -0.035 0.150 -1.958403e+01 0.000000e+00
day1_5	0.181111									258 p( day1_17 , day3_6 ) 0.063 -0.035 0.161 -1.817429e+01 0.000000e+00
day1_5	0.211111			Shapiro-Wilk normality test						259 p( day1_17 , day3_7 ) 0.101 -0.018 0.219 -1.374165e+01 0.000000e+00
day1_6	0.161667									260 p( day1_17 , day3_8 ) 0.240 0.048 0.432 -5.532103e+00 2.698083e-04
day1_6	0.178889		data: X[[i]]							261 p( day1_17 , day3_9 ) 0.119 -0.015 0.253 -1.158743e+01 0.000000e+00
day1_6	0.158889		W = 0.93048, p-value = 0.004685							262 p( day1_2 , day1_3 ) 0.946 0.869 1.023 2.355408e+01 0.000000e+00
day1_6	0.255									263 p( day1_2 , day1_4 ) 0.935 0.845 1.024 1.982550e+01 0.000000e+00
day1_6	0.278889									264 p( day1_2 , day1_5 ) 0.965 0.906 1.024 3.206850e+01 0.000000e+00
day1_6	0.251667		$day3_9							265 p( day1_2 , day1_6 ) 0.965 0.901 1.030 2.925279e+01 0.000000e+00
day1_6	0.247222									266 p( day1_2 , day1_7 ) 0.988 0.959 1.017 6.917270e+01 0.000000e+00
day1_6	0.295556			Shapiro-Wilk normality test						267 p( day1_2 , day1_8 ) 0.999 0.999 0.999 6.635011e+03 0.000000e+00
day1_6	0.512778									268 p( day1_2 , day1_9 ) 0.999 0.993 1.005 3.444860e+02 0.000000e+00
day1_6	0.142778		data: X[[i]]							269 p( day1_2 , day3_1 ) 0.999 0.999 0.999 6.635011e+03 0.000000e+00
day1_6	0.170556		W = 0.92932, p-value = 0.004223							270 p( day1_2 , day3_10 ) 0.995 0.981 1.010 1.410192e+02 0.000000e+00
day1_6	0.275556									271 p( day1_2 , day3_11 ) 0.987 0.949 1.025 5.241928e+01 0.000000e+00
day1_6	0.156111									272 p( day1_2 , day3_12 ) 0.960 0.886 1.034 2.529363e+01 0.000000e+00
day1_6	0.316667									273 p( day1_2 , day3_13 ) 0.982 0.942 1.021 4.938001e+01 0.000000e+00
day1_6	0.116111									274 p( day1_2 , day3_14 ) 0.979 0.929 1.029 3.906612e+01 0.000000e+00
day1_6	0.44									275 p( day1_2 , day3_15 ) 0.984 0.949 1.020 5.551332e+01 0.000000e+00
day1_6	0.182222									276 p( day1_2 , day3_16 ) 0.625 0.401 0.850 2.275529e+00 9.695805e-01
day1_6	0.165556									277 p( day1_2 , day3_17 ) 0.999 0.999 0.999 6.635011e+03 0.000000e+00
day1_6	0.185556									278 p( day1_2 , day3_2 ) 0.604 0.377 0.830 1.861851e+00 9.993734e-01
day1_6	0.177222									279 p( day1_2 , day3_3 ) 0.967 0.906 1.028 3.113900e+01 0.000000e+00
day1_6	0.268889									280 p( day1_2 , day3_4 ) 0.967 0.906 1.029 3.113789e+01 0.000000e+00
day1_6	0.183333									281 p( day1_2 , day3_5 ) 0.967 0.912 1.023 3.419214e+01 0.000000e+00
day1_6	0.358889									282 p( day1_2 , day3_6 ) 0.958 0.886 1.030 2.595518e+01 0.000000e+00
day1_6	0.412222									283 p( day1_2 , day3_7 ) 0.987 0.954 1.021 5.963383e+01 0.000000e+00
day1_6	0.196111									284 p( day1_2 , day3_8 ) 0.988 0.959 1.018 6.741144e+01 0.000000e+00
day1_6	0.223333									285 p( day1_2 , day3_9 ) 0.989 0.960 1.017 6.978327e+01 0.000000e+00
day1_6	0.151111									286 p( day1_3 , day1_4 ) 0.506 0.270 0.742 1.056365e-01 1.000000e+00
day1_6	0.283333									287 p( day1_3 , day1_5 ) 0.616 0.389 0.844 2.088422e+00 9.927246e-01
day1_6	0.158333									288 p( day1_3 , day1_6 ) 0.631 0.405 0.856 2.364235e+00 9.497946e-01
day1_6	0.123333									289 p( day1_3 , day1_7 ) 0.764 0.570 0.957 5.561257e+00 3.536801e-04
day1_6	0.17									290 p( day1_3 , day1_8 ) 0.905 0.792 1.018 1.458922e+01 0.000000e+00
day1_6	0.188333									291 p( day1_3 , day1_9 ) 0.832 0.671 0.993 8.425742e+00 3.190199e-10
day1_6	0.141667									292 p( day1_3 , day3_1 ) 0.994 0.979 1.010 1.302470e+02 0.000000e+00
day1_6	0.251111									293 p( day1_3 , day3_10 ) 0.858 0.711 1.005 9.950012e+00 5.317968e-13
day1_6	0.135									294 p( day1_3 , day3_11 ) 0.802 0.627 0.978 7.026719e+00 1.405917e-07
day1_6	0.25									295 p( day1_3 , day3_12 ) 0.682 0.467 0.898 3.451408e+00 2.436597e-01
day1_6	0.0777778									296 p( day1_3 , day3_13 ) 0.736 0.536 0.936 4.803971e+00 4.626528e-03
day1_6	0.0694444									297 p( day1_3 , day3_14 ) 0.705 0.494 0.915 3.963765e+00 6.760821e-02
day1_6	0.0844444									298 p( day1_3 , day3_15 ) 0.676 0.460 0.891 3.322062e+00 3.189397e-01
day1_6	0.0883333									299 p( day1_3 , day3_16 ) 0.141 -0.003 0.285 -1.017119e+01 6.517009e-14
day1_6	0.123333									300 p( day1_3 , day3_17 ) 0.998 0.991 1.005 2.908332e+02 0.000000e+00
day1_6	0.15									301 p( day1_3 , day3_2 ) 0.132 -0.017 0.281 -1.010819e+01 1.917355e-13
day1_6	0.146111									302 p( day1_3 , day3_3 ) 0.604 0.375 0.832 1.852227e+00 9.994819e-01
day1_6	0.0555556									303 p( day1_3 , day3_4 ) 0.606 0.375 0.836 1.870227e+00 9.992498e-01
day1_6	0.152222									304 p( day1_3 , day3_5 ) 0.637 0.413 0.860 2.496728e+00 8.996143e-01
day1_6	0.0922222									305 p( day1_3 , day3_6 ) 0.621 0.394 0.848 2.181540e+00 9.840487e-01
day1_6	0.173333									306 p( day1_3 , day3_7 ) 0.758 0.565 0.952 5.449050e+00 5.671031e-04
day1_6	0.197778									307 p( day1_3 , day3_8 ) 0.843 0.680 1.006 8.583080e+00 8.346857e-11
day1_6	0.309444									308 p( day1_3 , day3_9 ) 0.758 0.565 0.952 5.451842e+00 5.480213e-04
day1_6	0.108889									309 p( day1_4 , day1_5 ) 0.614 0.389 0.839 2.065591e+00 9.938919e-01
day1_6	0.22									310 p( day1_4 , day1_6 ) 0.633 0.410 0.856 2.431042e+00 9.263634e-01
day1_6	0.139444									311 p( day1_4 , day1_7 ) 0.778 0.594 0.963 6.156191e+00 2.711358e-05
day1_7	0.198889									312 p( day1_4 , day1_8 ) 0.922 0.818 1.025 1.667976e+01 0.000000e+00
day1_7	0.182778									313 p( day1_4 , day1_9 ) 0.848 0.696 0.999 9.361656e+00 2.754164e-11
day1_7	0.313333									314 p( day1_4 , day3_1 ) 0.998 0.990 1.006 2.475507e+02 0.000000e+00
day1_7	0.274444									315 p( day1_4 , day3_10 ) 0.864 0.716 1.011 1.005856e+01 8.726353e-14
day1_7	0.293333									316 p( day1_4 , day3_11 ) 0.811 0.637 0.985 7.305710e+00 1.978757e-07
day1_7	0.314444									317 p( day1_4 , day3_12 ) 0.688 0.473 0.904 3.571807e+00 1.878596e-01
day1_7	0.298889									318 p( day1_4 , day3_13 ) 0.750 0.555 0.946 5.219204e+00 1.078813e-03
day1_7	0.28									319 p( day1_4 , day3_14 ) 0.708 0.501 0.915 4.104282e+00 4.412941e-02
day1_7	0.476667									320 p( day1_4 , day3_15 ) 0.680 0.467 0.894 3.456348e+00 2.428738e-01
day1_7	0.227222									321 p( day1_4 , day3_16 ) 0.149 0.001 0.298 -9.607824e+00 1.444356e-11
day1_7	0.173889									322 p( day1_4 , day3_17 ) 0.999 0.994 1.004 3.913458e+02 0.000000e+00
day1_7	0.379444									323 p( day1_4 , day3_2 ) 0.148 -0.006 0.303 -9.297925e+00 4.124590e-12
day1_7	0.223333									324 p( day1_4 , day3_3 ) 0.607 0.380 0.834 1.922540e+00 9.984910e-01
day1_7	0.395556									325 p( day1_4 , day3_4 ) 0.609 0.382 0.837 1.965694e+00 9.977606e-01
day1_7	0.167222									326 p( day1_4 , day3_5 ) 0.644 0.423 0.866 2.657400e+00 8.121302e-01
day1_7	0.549444									327 p( day1_4 , day3_6 ) 0.623 0.398 0.849 2.234223e+00 9.768122e-01
day1_7	0.235									328 p( day1_4 , day3_7 ) 0.774 0.587 0.961 5.964623e+00 5.728932e-05
day1_7	0.251667									329 p( day1_4 , day3_8 ) 0.859 0.701 1.017 9.265316e+00 2.999467e-11
day1_7	0.273333									330 p( day1_4 , day3_9 ) 0.777 0.589 0.966 6.010921e+00 5.603755e-05
day1_7	0.186111									331 p( day1_5 , day1_6 ) 0.512 0.278 0.746 2.129953e-01 1.000000e+00
day1_7	0.307778									332 p( day1_5 , day1_7 ) 0.662 0.442 0.881 3.006902e+00 5.531710e-01
day1_7	0.140556									333 p( day1_5 , day1_8 ) 0.831 0.669 0.994 8.310923e+00 7.034993e-10
day1_7	0.299444									334 p( day1_5 , day1_9 ) 0.744 0.546 0.941 5.029297e+00 2.644399e-03
day1_7	0.272222									335 p( day1_5 , day3_1 ) 0.984 0.950 1.017 5.866603e+01 0.000000e+00
day1_7	0.235									336 p( day1_5 , day3_10 ) 0.786 0.602 0.971 6.330218e+00 3.819259e-05
day1_7	0.308889									337 p( day1_5 , day3_11 ) 0.714 0.504 0.923 4.156388e+00 3.817054e-02
day1_7	0.162778									338 p( day1_5 , day3_12 ) 0.587 0.355 0.818 1.532277e+00 9.999982e-01
day1_7	0.465556									339 p( day1_5 , day3_13 ) 0.644 0.422 0.866 2.645041e+00 8.217756e-01
day1_7	0.176111									340 p( day1_5 , day3_14 ) 0.587 0.357 0.817 1.548565e+00 9.999966e-01
day1_7	0.18									341 p( day1_5 , day3_15 ) 0.552 0.319 0.784 9.042690e-01 1.000000e+00
day1_7	0.208889									342 p( day1_5 , day3_16 ) 0.098 -0.018 0.213 -1.422634e+01 0.000000e+00
day1_7	0.439444									343 p( day1_5 , day3_17 ) 0.987 0.957 1.017 6.632223e+01 0.000000e+00
day1_7	0.167222									344 p( day1_5 , day3_2 ) 0.098 -0.024 0.220 -1.347218e+01 0.000000e+00
day1_7	0.357778									345 p( day1_5 , day3_3 ) 0.484 0.250 0.718 -2.804771e-01 1.000000e+00
day1_7	0.196667									346 p( day1_5 , day3_4 ) 0.485 0.250 0.720 -2.605536e-01 1.000000e+00
day1_7	0.322778									347 p( day1_5 , day3_5 ) 0.526 0.292 0.760 4.516507e-01 1.000000e+00
day1_7	0.0894444									348 p( day1_5 , day3_6 ) 0.515 0.280 0.749 2.542916e-01 1.000000e+00
day1_7	0.115									349 p( day1_5 , day3_7 ) 0.659 0.440 0.878 2.956585e+00 5.905564e-01
day1_7	0.137778									350 p( day1_5 , day3_8 ) 0.782 0.593 0.972 6.073712e+00 1.167619e-04
day1_7	0.183333									351 p( day1_5 , day3_9 ) 0.672 0.453 0.891 3.206182e+00 3.975294e-01
day1_7	0.112222									352 p( day1_6 , day1_7 ) 0.657 0.436 0.877 2.896444e+00 6.385088e-01
day1_7	0.225556									353 p( day1_6 , day1_8 ) 0.838 0.679 0.997 8.694554e+00 7.602963e-11
day1_7	0.223333									354 p( day1_6 , day1_9 ) 0.732 0.532 0.933 4.723401e+00 5.956840e-03
day1_7	0.0783333									355 p( day1_6 , day3_1 ) 0.987 0.957 1.016 6.702010e+01 0.000000e+00
day1_7	0.228333									356 p( day1_6 , day3_10 ) 0.785 0.599 0.971 6.250871e+00 4.591237e-06
day1_7	0.0916667									357 p( day1_6 , day3_11 ) 0.708 0.498 0.917 4.047256e+00 5.267670e-02
day1_7	0.272778									358 p( day1_6 , day3_12 ) 0.579 0.347 0.812 1.390678e+00 1.000000e+00
day1_7	0.251667									359 p( day1_6 , day3_13 ) 0.629 0.404 0.854 2.343279e+00 9.544069e-01
day1_7	0.270556									360 p( day1_6 , day3_14 ) 0.584 0.353 0.815 1.480247e+00 9.999993e-01
day1_7	0.157222									361 p( day1_6 , day3_15 ) 0.546 0.313 0.779 8.022223e-01 1.000000e+00
day1_7	0.323333									362 p( day1_6 , day3_16 ) 0.090 -0.024 0.204 -1.469393e+01 0.000000e+00
day1_7	0.148889									363 p( day1_6 , day3_17 ) 0.989 0.962 1.017 7.238284e+01 0.000000e+00
day1_8	0.390556									364 p( day1_6 , day3_2 ) 0.098 -0.026 0.223 -1.317820e+01 0.000000e+00
day1_8	0.402222									365 p( day1_6 , day3_3 ) 0.481 0.247 0.716 -3.281804e-01 1.000000e+00
day1_8	0.396111									366 p( day1_6 , day3_4 ) 0.476 0.241 0.712 -4.098191e-01 1.000000e+00
day1_8	0.461667									367 p( day1_6 , day3_5 ) 0.519 0.284 0.753 3.280385e-01 1.000000e+00
day1_8	0.396111									368 p( day1_6 , day3_6 ) 0.511 0.275 0.746 1.828484e-01 1.000000e+00
day1_8	0.361667									369 p( day1_6 , day3_7 ) 0.658 0.438 0.879 2.933745e+00 6.112965e-01
day1_8	0.455									370 p( day1_6 , day3_8 ) 0.776 0.583 0.969 5.834995e+00 7.121494e-05
day1_8	0.261667									371 p( day1_6 , day3_9 ) 0.662 0.441 0.882 2.989652e+00 5.622905e-01
day1_8	0.627778									372 p( day1_7 , day1_8 ) 0.736 0.537 0.935 4.841019e+00 3.940447e-03
day1_8	0.282778									373 p( day1_7 , day1_9 ) 0.593 0.365 0.821 1.667048e+00 9.999640e-01
day1_8	0.327222									374 p( day1_7 , day3_1 ) 0.971 0.918 1.023 3.657721e+01 0.000000e+00
day1_8	0.728333									375 p( day1_7 , day3_10 ) 0.695 0.479 0.912 3.675414e+00 1.440276e-01
day1_8	0.455									376 p( day1_7 , day3_11 ) 0.587 0.355 0.819 1.529139e+00 9.999983e-01
day1_8	0.410556									377 p( day1_7 , day3_12 ) 0.456 0.221 0.691 -7.608690e-01 1.000000e+00
day1_8	0.283889									378 p( day1_7 , day3_13 ) 0.496 0.261 0.731 -7.068651e-02 1.000000e+00
day1_8	1.00556									379 p( day1_7 , day3_14 ) 0.423 0.192 0.653 -1.371550e+00 9.999999e-01
day1_8	0.253889									380 p( day1_7 , day3_15 ) 0.392 0.165 0.619 -1.943884e+00 9.982521e-01
day1_8	0.452778									381 p( day1_7 , day3_16 ) 0.042 -0.027 0.111 -2.710410e+01 0.000000e+00
day1_8	0.312778									382 p( day1_7 , day3_17 ) 0.980 0.941 1.019 4.966730e+01 0.000000e+00
day1_8	0.397222									383 p( day1_7 , day3_2 ) 0.050 -0.030 0.130 -2.292876e+01 0.000000e+00
day1_8	0.492222									384 p( day1_7 , day3_3 ) 0.332 0.114 0.551 -3.125755e+00 4.565166e-01
day1_8	0.876667									385 p( day1_7 , day3_4 ) 0.317 0.101 0.533 -3.454723e+00 2.432576e-01
day1_8	0.522778									386 p( day1_7 , day3_5 ) 0.371 0.147 0.596 -2.332752e+00 9.561497e-01
day1_8	0.478333									387 p( day1_7 , day3_6 ) 0.374 0.147 0.601 -2.262683e+00 9.721838e-01
day1_8	0.461667									388 p( day1_7 , day3_7 ) 0.512 0.278 0.746 2.094137e-01 1.000000e+00
day1_8	0.671667									389 p( day1_7 , day3_8 ) 0.690 0.473 0.908 3.564638e+00 1.848537e-01
day1_8	0.326667									390 p( day1_7 , day3_9 ) 0.537 0.303 0.772 6.462643e-01 1.000000e+00
day1_8	0.553333									391 p( day1_8 , day1_9 ) 0.353 0.131 0.576 -2.688072e+00 7.958320e-01
day1_8	0.322778									392 p( day1_8 , day3_1 ) 0.864 0.712 1.016 9.742303e+00 5.910827e-13
day1_8	0.217222									393 p( day1_8 , day3_10 ) 0.500 0.263 0.737 0.000000e+00 1.000000e+00
day1_8	0.243889									394 p( day1_8 , day3_11 ) 0.361 0.140 0.582 -2.564517e+00 8.679515e-01
day1_8	0.425556									395 p( day1_8 , day3_12 ) 0.253 0.057 0.449 -5.143355e+00 1.245585e-03
day1_8	0.286111									396 p( day1_8 , day3_13 ) 0.287 0.080 0.494 -4.197962e+00 3.536115e-02
day1_8	0.509444									397 p( day1_8 , day3_14 ) 0.208 0.030 0.386 -6.699391e+00 7.841652e-07
day1_8	0.203889									398 p( day1_8 , day3_15 ) 0.180 0.017 0.343 -8.016821e+00 1.704238e-09
day1_8	0.427778									399 p( day1_8 , day3_16 ) 0.007 -0.014 0.028 -9.605038e+01 0.000000e+00
day1_8	0.119444									400 p( day1_8 , day3_17 ) 0.895 0.773 1.016 1.325588e+01 0.000000e+00
day1_8	0.245556									401 p( day1_8 , day3_2 ) 0.014 -0.021 0.048 -5.747831e+01 0.000000e+00
day1_8	0.178889									402 p( day1_8 , day3_3 ) 0.153 -0.001 0.307 -9.185317e+00 1.634803e-11
day1_8	0.215556									403 p( day1_8 , day3_4 ) 0.149 -0.008 0.306 -9.115616e+00 8.913092e-12
day1_8	0.149444									404 p( day1_8 , day3_5 ) 0.187 0.017 0.357 -7.518150e+00 3.331577e-08
day1_8	0.303889									405 p( day1_8 , day3_6 ) 0.185 0.016 0.355 -7.569552e+00 2.169102e-08
day1_8	0.268889									406 p( day1_8 , day3_7 ) 0.286 0.081 0.491 -4.255148e+00 2.729554e-02
day1_8	0.197778									407 p( day1_8 , day3_8 ) 0.483 0.249 0.718 -2.893899e-01 1.000000e+00
day1_8	0.207222									408 p( day1_8 , day3_9 ) 0.317 0.104 0.531 -3.486808e+00 2.263909e-01
day1_8	0.197222									409 p( day1_9 , day3_1 ) 0.925 0.816 1.034 1.586671e+01 0.000000e+00
day1_8	0.280556									410 p( day1_9 , day3_10 ) 0.620 0.388 0.852 2.112954e+00 9.914415e-01
day1_8	0.231111									411 p( day1_9 , day3_11 ) 0.508 0.272 0.744 1.405717e-01 1.000000e+00
day1_8	0.383333									412 p( day1_9 , day3_12 ) 0.372 0.146 0.598 -2.313795e+00 9.610161e-01
day1_8	0.158889									413 p( day1_9 , day3_13 ) 0.411 0.182 0.641 -1.576829e+00 9.999953e-01
day1_8	0.407222									414 p( day1_9 , day3_14 ) 0.328 0.112 0.544 -3.256909e+00 3.634108e-01
day1_8	0.202222									415 p( day1_9 , day3_15 ) 0.303 0.094 0.512 -3.845877e+00 9.292987e-02
day1_9	0.187778									416 p( day1_9 , day3_16 ) 0.018 -0.019 0.056 -5.204328e+01 0.000000e+00
day1_9	0.432222									417 p( day1_9 , day3_17 ) 0.945 0.863 1.027 2.203943e+01 0.000000e+00
day1_9	0.280556									418 p( day1_9 , day3_2 ) 0.028 -0.030 0.087 -3.302369e+01 0.000000e+00
day1_9	0.219444									419 p( day1_9 , day3_3 ) 0.243 0.049 0.436 -5.428200e+00 3.029772e-04
day1_9	0.674444									420 p( day1_9 , day3_4 ) 0.233 0.041 0.425 -5.684975e+00 3.220388e-04
day1_9	0.515									421 p( day1_9 , day3_5 ) 0.291 0.084 0.497 -4.137397e+00 4.000675e-02
day1_9	0.378333									422 p( day1_9 , day3_6 ) 0.293 0.084 0.503 -4.014275e+00 5.862947e-02
day1_9	0.261667									423 p( day1_9 , day3_7 ) 0.418 0.188 0.649 -1.446204e+00 9.999994e-01
day1_9	0.242778									424 p( day1_9 , day3_8 ) 0.611 0.380 0.842 1.958030e+00 9.980636e-01
day1_9	0.201667									425 p( day1_9 , day3_9 ) 0.453 0.220 0.686 -8.261775e-01 1.000000e+00
day1_9	0.245									426 p( day3_1 , day3_10 ) 0.156 -0.003 0.314 -8.853947e+00 4.842771e-11
day1_9	0.423889									427 p( day3_1 , day3_11 ) 0.062 -0.030 0.153 -1.959941e+01 0.000000e+00
day1_9	0.283889									428 p( day3_1 , day3_12 ) 0.053 -0.039 0.145 -1.986045e+01 0.000000e+00
day1_9	0.338889									429 p( day3_1 , day3_13 ) 0.056 -0.030 0.142 -2.110159e+01 0.000000e+00
day1_9	0.28									430 p( day3_1 , day3_14 ) 0.020 -0.019 0.059 -5.019225e+01 0.000000e+00
day1_9	0.454444									431 p( day3_1 , day3_15 ) 0.012 -0.016 0.041 -6.961226e+01 0.000000e+00
day1_9	0.263889									432 p( day3_1 , day3_16 ) 0.001 0.001 0.001 -6.635011e+03 0.000000e+00
day1_9	0.596111									433 p( day3_1 , day3_17 ) 0.641 0.411 0.870 2.503291e+00 8.954657e-01
day1_9	0.289444									434 p( day3_1 , day3_2 ) 0.000 -0.001 0.001 -1.911310e+03 0.000000e+00
day1_9	0.537778									435 p( day3_1 , day3_3 ) 0.021 -0.031 0.073 -3.744528e+01 0.000000e+00
day1_9	0.330556									436 p( day3_1 , day3_4 ) 0.019 -0.026 0.064 -4.333552e+01 0.000000e+00
day1_9	0.272778									437 p( day3_1 , day3_5 ) 0.027 -0.030 0.084 -3.382320e+01 0.000000e+00
day1_9	0.364444									438 p( day3_1 , day3_6 ) 0.033 -0.037 0.104 -2.702664e+01 0.000000e+00
day1_9	0.226111									439 p( day3_1 , day3_7 ) 0.044 -0.027 0.115 -2.620733e+01 0.000000e+00
day1_9	0.25									440 p( day3_1 , day3_8 ) 0.143 -0.011 0.297 -9.446012e+00 2.061240e-12
day1_9	0.23									441 p( day3_1 , day3_9 ) 0.055 -0.028 0.137 -2.195869e+01 0.000000e+00
day1_9	0.939444									442 p( day3_10 , day3_11 ) 0.371 0.145 0.597 -2.327823e+00 9.584292e-01
day1_9	0.480556									443 p( day3_10 , day3_12 ) 0.289 0.082 0.497 -4.145435e+00 3.954603e-02
day1_9	0.170556									444 p( day3_10 , day3_13 ) 0.324 0.106 0.541 -3.303606e+00 3.281296e-01
day1_9	0.128889									445 p( day3_10 , day3_14 ) 0.259 0.055 0.462 -4.850743e+00 3.976114e-03
day1_9	0.220556									446 p( day3_10 , day3_15 ) 0.233 0.039 0.426 -5.634300e+00 3.765160e-04
day1_9	0.313889									447 p( day3_10 , day3_16 ) 0.025 -0.022 0.072 -4.125886e+01 0.000000e+00
day1_9	0.182222									448 p( day3_10 , day3_17 ) 0.875 0.742 1.008 1.150619e+01 3.330669e-16
day1_9	0.244444									449 p( day3_10 , day3_2 ) 0.028 -0.022 0.079 -3.817326e+01 0.000000e+00
day1_9	0.343333									450 p( day3_10 , day3_3 ) 0.210 0.026 0.393 -6.454036e+00 6.363021e-05
day1_9	0.304444									451 p( day3_10 , day3_4 ) 0.210 0.023 0.397 -6.323173e+00 3.675553e-06
day1_9	0.13									452 p( day3_10 , day3_5 ) 0.233 0.041 0.424 -5.692695e+00 2.600482e-04
day1_9	0.146667									453 p( day3_10 , day3_6 ) 0.232 0.042 0.422 -5.747750e+00 9.424611e-05
day1_9	0.143889									454 p( day3_10 , day3_7 ) 0.328 0.108 0.548 -3.195381e+00 4.048143e-01
day1_9	0.271111									455 p( day3_10 , day3_8 ) 0.481 0.247 0.715 -3.355478e-01 1.000000e+00
day1_9	0.157222									456 p( day3_10 , day3_9 ) 0.340 0.119 0.561 -2.960391e+00 5.875658e-01
day1_9	0.331667									457 p( day3_11 , day3_12 ) 0.374 0.149 0.599 -2.290528e+00 9.668442e-01
day1_9	0.165556									458 p( day3_11 , day3_13 ) 0.418 0.187 0.650 -1.440929e+00 9.999997e-01
day1_9	0.191111									459 p( day3_11 , day3_14 ) 0.344 0.122 0.567 -2.855363e+00 6.736266e-01
day1_9	0.213333									460 p( day3_11 , day3_15 ) 0.310 0.097 0.522 -3.652247e+00 1.520639e-01
day1_9	0.108333									461 p( day3_11 , day3_16 ) 0.041 -0.029 0.110 -2.693966e+01 0.000000e+00
day1_9	0.238889									462 p( day3_11 , day3_17 ) 0.950 0.874 1.026 2.416756e+01 0.000000e+00
day1_9	0.237222									463 p( day3_11 , day3_2 ) 0.048 -0.030 0.125 -2.382852e+01 0.000000e+00
day1_9	0.232222									464 p( day3_11 , day3_3 ) 0.275 0.069 0.481 -4.451147e+00 1.521680e-02
day1_9	0.293333									465 p( day3_11 , day3_4 ) 0.269 0.061 0.477 -4.537107e+00 1.160461e-02
day1_9	0.358889									466 p( day3_11 , day3_5 ) 0.308 0.096 0.521 -3.671108e+00 1.447029e-01
day1_9	0.167778									467 p( day3_11 , day3_6 ) 0.308 0.096 0.521 -3.676855e+00 1.429595e-01
day1_10	0.27									468 p( day3_11 , day3_7 ) 0.430 0.197 0.663 -1.227399e+00 1.000000e+00
day1_10	0.426111									469 p( day3_11 , day3_8 ) 0.603 0.374 0.832 1.838918e+00 9.995162e-01
day1_10	0.548333									470 p( day3_11 , day3_9 ) 0.450 0.217 0.683 -8.802136e-01 1.000000e+00
day1_10	0.346111									471 p( day3_12 , day3_13 ) 0.545 0.312 0.778 7.805553e-01 1.000000e+00
day1_10	0.448333									472 p( day3_12 , day3_14 ) 0.484 0.247 0.722 -2.673326e-01 1.000000e+00
day1_10	0.379444									473 p( day3_12 , day3_15 ) 0.464 0.228 0.699 -6.311613e-01 1.000000e+00
day1_10	0.422778									474 p( day3_12 , day3_16 ) 0.089 -0.025 0.203 -1.468537e+01 0.000000e+00
day1_10	0.279444									475 p( day3_12 , day3_17 ) 0.964 0.899 1.029 2.927763e+01 0.000000e+00
day1_10	0.546111									476 p( day3_12 , day3_2 ) 0.088 -0.027 0.203 -1.460772e+01 0.000000e+00
day1_10	0.191667									477 p( day3_12 , day3_3 ) 0.406 0.175 0.637 -1.658316e+00 9.999738e-01
day1_10	0.507778									478 p( day3_12 , day3_4 ) 0.399 0.166 0.632 -1.770936e+00 9.998265e-01
day1_10	0.581111									479 p( day3_12 , day3_5 ) 0.437 0.205 0.670 -1.099797e+00 1.000000e+00
day1_10	0.318333									480 p( day3_12 , day3_6 ) 0.436 0.204 0.668 -1.125048e+00 1.000000e+00
day1_10	0.361111									481 p( day3_12 , day3_7 ) 0.557 0.325 0.790 1.004895e+00 1.000000e+00
day1_10	0.378889									482 p( day3_12 , day3_8 ) 0.701 0.489 0.912 3.874283e+00 8.453115e-02
day1_10	0.752778									483 p( day3_12 , day3_9 ) 0.575 0.344 0.806 1.323544e+00 1.000000e+00
day1_10	0.321667									484 p( day3_13 , day3_14 ) 0.429 0.197 0.661 -1.247020e+00 1.000000e+00
day1_10	0.769444									485 p( day3_13 , day3_15 ) 0.407 0.178 0.637 -1.651236e+00 9.999664e-01
day1_10	0.44									486 p( day3_13 , day3_16 ) 0.055 -0.026 0.136 -2.243446e+01 0.000000e+00
day1_10	0.852778									487 p( day3_13 , day3_17 ) 0.957 0.890 1.025 2.757728e+01 0.000000e+00
day1_10	0.43									488 p( day3_13 , day3_2 ) 0.060 -0.029 0.150 -2.006116e+01 0.000000e+00
day1_10	0.466111									489 p( day3_13 , day3_3 ) 0.347 0.126 0.568 -2.818300e+00 6.990100e-01
day1_10	0.543333									490 p( day3_13 , day3_4 ) 0.339 0.118 0.559 -2.985498e+00 5.690983e-01
day1_10	0.346667									491 p( day3_13 , day3_5 ) 0.386 0.160 0.611 -2.068780e+00 9.940662e-01
day1_10	0.457778									492 p( day3_13 , day3_6 ) 0.378 0.152 0.604 -2.207504e+00 9.808728e-01
day1_10	0.485556									493 p( day3_13 , day3_7 ) 0.510 0.276 0.744 1.740755e-01 1.000000e+00
day1_10	0.517778									494 p( day3_13 , day3_8 ) 0.666 0.446 0.887 3.075984e+00 4.954667e-01
day1_10	0.734444									495 p( day3_13 , day3_9 ) 0.538 0.304 0.772 6.583179e-01 1.000000e+00
day1_10	0.302222									496 p( day3_14 , day3_15 ) 0.474 0.240 0.708 -4.518377e-01 1.000000e+00
day1_10	0.156667									497 p( day3_14 , day3_16 ) 0.063 -0.026 0.152 -1.999177e+01 0.000000e+00
day1_10	0.241111									498 p( day3_14 , day3_17 ) 0.987 0.958 1.016 6.846757e+01 0.000000e+00
day1_10	0.485556									499 p( day3_14 , day3_2 ) 0.067 -0.032 0.166 -1.789684e+01 0.000000e+00
day1_10	0.228889									500 p( day3_14 , day3_3 ) 0.403 0.175 0.632 -1.726243e+00 9.998821e-01
day1_10	0.461667									501 p( day3_14 , day3_4 ) 0.399 0.171 0.627 -1.804401e+00 9.996617e-01
day1_10	0.309444									502 p( day3_14 , day3_5 ) 0.444 0.211 0.676 -9.901192e-01 1.000000e+00
day1_10	0.552222									503 p( day3_14 , day3_6 ) 0.438 0.205 0.672 -1.079589e+00 1.000000e+00
day1_10	0.147778									504 p( day3_14 , day3_7 ) 0.587 0.358 0.816 1.551974e+00 9.999953e-01
day1_10	0.201111									505 p( day3_14 , day3_8 ) 0.745 0.541 0.948 4.905231e+00 2.980733e-03
day1_10	0.153333									506 p( day3_14 , day3_9 ) 0.610 0.381 0.840 1.963565e+00 9.978181e-01
day1_10	0.331111									507 p( day3_15 , day3_16 ) 0.070 -0.023 0.163 -1.888361e+01 0.000000e+00
day1_10	0.140556									508 p( day3_15 , day3_17 ) 0.995 0.982 1.009 1.497331e+02 0.000000e+00
day1_10	0.422222									509 p( day3_15 , day3_2 ) 0.073 -0.031 0.177 -1.679144e+01 0.000000e+00
day1_10	0.274444									510 p( day3_15 , day3_3 ) 0.437 0.205 0.668 -1.115849e+00 1.000000e+00
day1_10	0.300556									511 p( day3_15 , day3_4 ) 0.428 0.196 0.659 -1.272849e+00 1.000000e+00
day1_10	0.228333									512 p( day3_15 , day3_5 ) 0.469 0.235 0.703 -5.426195e-01 1.000000e+00
day1_10	0.188333									513 p( day3_15 , day3_6 ) 0.474 0.239 0.708 -4.566025e-01 1.000000e+00
day1_10	0.235									514 p( day3_15 , day3_7 ) 0.613 0.387 0.839 2.040133e+00 9.951116e-01
day1_10	0.329444									515 p( day3_15 , day3_8 ) 0.763 0.566 0.960 5.452061e+00 4.459334e-04
day1_10	0.367778									516 p( day3_15 , day3_9 ) 0.637 0.414 0.860 2.502004e+00 8.988456e-01
day1_10	0.203889									517 p( day3_16 , day3_17 ) 0.999 0.999 0.999 6.635011e+03 0.000000e+00
day1_10	0.391667									518 p( day3_16 , day3_2 ) 0.475 0.240 0.709 -4.408791e-01 1.000000e+00
day1_10	0.190556									519 p( day3_16 , day3_3 ) 0.902 0.786 1.018 1.413506e+01 0.000000e+00
day1_11	0.255									520 p( day3_16 , day3_4 ) 0.902 0.787 1.018 1.420207e+01 0.000000e+00
day1_11	0.195556									521 p( day3_16 , day3_5 ) 0.908 0.798 1.018 1.511418e+01 0.000000e+00
day1_11	0.224444									522 p( day3_16 , day3_6 ) 0.893 0.772 1.015 1.318196e+01 0.000000e+00
day1_11	0.193333									523 p( day3_16 , day3_7 ) 0.955 0.884 1.027 2.613881e+01 0.000000e+00
day1_11	0.552222									524 p( day3_16 , day3_8 ) 0.964 0.900 1.027 2.968898e+01 0.000000e+00
day1_11	0.396111									525 p( day3_16 , day3_9 ) 0.952 0.880 1.024 2.554435e+01 0.000000e+00
day1_11	0.433889									526 p( day3_17 , day3_2 ) 0.001 0.001 0.001 -6.635011e+03 0.000000e+00
day1_11	0.336111									527 p( day3_17 , day3_3 ) 0.013 -0.024 0.049 -5.450264e+01 0.000000e+00
day1_11	0.427222									528 p( day3_17 , day3_4 ) 0.015 -0.022 0.052 -5.330059e+01 0.000000e+00
day1_11	0.213333									529 p( day3_17 , day3_5 ) 0.016 -0.024 0.056 -4.966753e+01 0.000000e+00
day1_11	0.317778									530 p( day3_17 , day3_6 ) 0.020 -0.028 0.068 -4.088683e+01 0.000000e+00
day1_11	0.561667									531 p( day3_17 , day3_7 ) 0.034 -0.023 0.091 -3.336715e+01 0.000000e+00
day1_11	0.259444									532 p( day3_17 , day3_8 ) 0.111 -0.014 0.236 -1.271623e+01 0.000000e+00
day1_11	0.302222									533 p( day3_17 , day3_9 ) 0.042 -0.025 0.109 -2.794057e+01 0.000000e+00
day1_11	0.196667									534 p( day3_2 , day3_3 ) 0.902 0.779 1.025 1.333740e+01 0.000000e+00
day1_11	0.510556									535 p( day3_2 , day3_4 ) 0.903 0.779 1.027 1.327198e+01 0.000000e+00
day1_11	0.191111									536 p( day3_2 , day3_5 ) 0.911 0.798 1.025 1.475199e+01 0.000000e+00
day1_11	0.531111									537 p( day3_2 , day3_6 ) 0.901 0.780 1.021 1.358509e+01 0.000000e+00
day1_11	0.173889									538 p( day3_2 , day3_7 ) 0.950 0.868 1.032 2.249079e+01 0.000000e+00
day1_11	0.317222									539 p( day3_2 , day3_8 ) 0.965 0.905 1.025 3.184290e+01 0.000000e+00
day1_11	0.287778									540 p( day3_2 , day3_9 ) 0.950 0.870 1.029 2.319046e+01 0.000000e+00
day1_11	0.202222									541 p( day3_3 , day3_4 ) 0.497 0.263 0.731 -4.838211e-02 1.000000e+00
day1_11	0.243333									542 p( day3_3 , day3_5 ) 0.533 0.299 0.767 5.834933e-01 1.000000e+00
day1_11	0.247778									543 p( day3_3 , day3_6 ) 0.520 0.285 0.754 3.412484e-01 1.000000e+00
day1_11	0.304444									544 p( day3_3 , day3_7 ) 0.668 0.451 0.886 3.164614e+00 4.255763e-01
day1_11	0.206667									545 p( day3_3 , day3_8 ) 0.791 0.602 0.980 6.284406e+00 4.794525e-06
day1_11	0.434444									546 p( day3_3 , day3_9 ) 0.685 0.468 0.901 3.483416e+00 2.238364e-01
day1_11	0.405556									547 p( day3_4 , day3_5 ) 0.540 0.305 0.775 6.937350e-01 1.000000e+00
day1_11	0.164444									548 p( day3_4 , day3_6 ) 0.518 0.282 0.753 3.076029e-01 1.000000e+00
day1_11	0.120556									549 p( day3_4 , day3_7 ) 0.675 0.458 0.891 3.287722e+00 3.412304e-01
day1_11	0.221111									550 p( day3_4 , day3_8 ) 0.797 0.607 0.986 6.375182e+00 2.550673e-06
day1_11	0.37									551 p( day3_4 , day3_9 ) 0.698 0.481 0.915 3.730829e+00 1.242179e-01
day1_11	0.186667									552 p( day3_5 , day3_6 ) 0.496 0.262 0.731 -6.113350e-02 1.000000e+00
day1_11	0.496667									553 p( day3_5 , day3_7 ) 0.633 0.410 0.856 2.425542e+00 9.295343e-01
day1_11	0.263333									554 p( day3_5 , day3_8 ) 0.764 0.568 0.960 5.501366e+00 3.036715e-04
day1_11	0.292222									555 p( day3_5 , day3_9 ) 0.648 0.427 0.870 2.732931e+00 7.595912e-01
day1_11	0.0816667									556 p( day3_6 , day3_7 ) 0.640 0.416 0.863 2.551461e+00 8.741012e-01
day1_11	0.209444									557 p( day3_6 , day3_8 ) 0.760 0.564 0.955 5.417675e+00 6.966907e-04
day1_11	0.156667									558 p( day3_6 , day3_9 ) 0.645 0.422 0.868 2.654737e+00 8.143571e-01
day1_11	0.170556									559 p( day3_7 , day3_8 ) 0.670 0.449 0.890 3.143098e+00 4.417396e-01
day1_11	0.146667									560 p( day3_7 , day3_9 ) 0.527 0.292 0.762 4.689218e-01 1.000000e+00
day1_11	0.308889									561 p( day3_8 , day3_9 ) 0.352 0.130 0.575 -2.702362e+00 7.872607e-01
day1_11	0.210556
day1_11	0.197778									#----Overall---------------------------------------------------------------------------#
day1_11	0.214444									Quantile p.Value
day1_11	0.112778									1 4.080058 0
day1_11	0.166111
day1_11	0.280556									#--------------------------------------------------------------------------------------#
day1_11	0.358333
day1_11	0.298333
day1_11	0.483333
day1_11	0.190556
day1_12	0.202222
day1_12	0.199444
day1_12	0.166667
day1_12	0.121111
day1_12	0.42
day1_12	0.281667
day1_12	0.434444
day1_12	0.282778
day1_12	0.233333
day1_12	0.181667
day1_12	0.2
day1_12	0.476111
day1_12	0.213889
day1_12	0.222222
day1_12	0.267778
day1_12	0.489444
day1_12	0.141667
day1_12	0.265556
day1_12	0.247778
day1_12	0.233333
day1_12	0.266111
day1_12	0.113889
day1_12	0.338333
day1_12	0.172222
day1_12	0.232222
day1_12	0.178333
day1_12	0.101111
day1_12	0.395556
day1_12	0.175556
day1_12	0.0972222
day1_12	0.151111
day1_12	0.229444
day1_12	0.119444
day1_12	0.282222
day1_12	0.221667
day1_12	0.174444
day1_12	0.116111
day1_12	0.231667
day1_12	0.0988889
day1_12	0.150556
day1_12	0.0966667
day1_12	0.191667
day1_12	0.166111
day1_12	0.0883333
day1_12	0.131111
day1_12	0.101111
day1_12	0.175
day1_12	0.139444
day1_12	0.226111
day1_12	0.186667
day1_12	0.223333
day1_12	0.131667
day1_13	0.157222
day1_13	0.141667
day1_13	0.154444
day1_13	0.143333
day1_13	0.408889
day1_13	0.388333
day1_13	0.427222
day1_13	0.158333
day1_13	0.357778
day1_13	0.141111
day1_13	0.383333
day1_13	0.522778
day1_13	0.229444
day1_13	0.277778
day1_13	0.208333
day1_13	0.463889
day1_13	0.198889
day1_13	0.168889
day1_13	0.223889
day1_13	0.198889
day1_13	0.315556
day1_13	0.165
day1_13	0.346111
day1_13	0.163889
day1_13	0.272222
day1_13	0.178889
day1_13	0.137222
day1_13	0.345
day1_13	0.145556
day1_13	0.0955556
day1_13	0.178889
day1_13	0.204444
day1_13	0.146111
day1_13	0.265
day1_13	0.0988889
day1_13	0.174444
day1_13	0.137222
day1_13	0.0766667
day1_13	0.0966667
day1_13	0.12
day1_13	0.0788889
day1_13	0.225
day1_13	0.179444
day1_13	0.153333
day1_13	0.221667
day1_13	0.131667
day1_13	0.147222
day1_13	0.174444
day1_13	0.243889
day1_13	0.13
day1_13	0.306111
day1_13	0.137778
day1_14	0.117778
day1_14	0.175
day1_14	0.151111
day1_14	0.145556
day1_14	0.355
day1_14	0.422778
day1_14	0.279444
day1_14	0.126111
day1_14	0.272222
day1_14	0.145
day1_14	0.162222
day1_14	0.428333
day1_14	0.233889
day1_14	0.211667
day1_14	0.255
day1_14	0.460556
day1_14	0.174444
day1_14	0.170556
day1_14	0.308889
day1_14	0.188333
day1_14	0.268333
day1_14	0.112778
day1_14	0.176667
day1_14	0.178333
day1_14	0.227778
day1_14	0.151111
day1_14	0.197778
day1_14	0.268333
day1_14	0.105
day1_14	0.163333
day1_14	0.120556
day1_14	0.182222
day1_14	0.137778
day1_14	0.208889
day1_14	0.177222
day1_14	0.145556
day1_14	0.0688889
day1_14	0.114444
day1_14	0.075
day1_14	0.121667
day1_14	0.075
day1_14	0.111667
day1_14	0.115556
day1_14	0.0566667
day1_14	0.145
day1_14	0.106111
day1_14	0.127778
day1_14	0.117778
day1_14	0.241667
day1_14	0.0955556
day1_14	0.248889
day1_14	0.186667
day1_15	0.104444
day1_15	0.166111
day1_15	0.171667
day1_15	0.131667
day1_15	0.210556
day1_15	0.307222
day1_15	0.293333
day1_15	0.119444
day1_15	0.218889
day1_15	0.118889
day1_15	0.173889
day1_15	0.419444
day1_15	0.138889
day1_15	0.276111
day1_15	0.131111
day1_15	0.382222
day1_15	0.189444
day1_15	0.161667
day1_15	0.176667
day1_15	0.22
day1_15	0.257222
day1_15	0.104444
day1_15	0.168333
day1_15	0.192778
day1_15	0.15
day1_15	0.152222
day1_15	0.294444
day1_15	0.173333
day1_15	0.225
day1_15	0.0894444
day1_15	0.140556
day1_15	0.132222
day1_15	0.0961111
day1_15	0.133889
day1_15	0.0961111
day1_15	0.166111
day1_15	0.0766667
day1_15	0.0716667
day1_15	0.0738889
day1_15	0.138333
day1_15	0.0872222
day1_15	0.107222
day1_15	0.111111
day1_15	0.127778
day1_15	0.11
day1_15	0.0611111
day1_15	0.137778
day1_15	0.112222
day1_15	0.222778
day1_15	0.0905556
day1_15	0.206667
day1_15	0.223333
day1_16	0.065
day1_16	0.0666667
day1_16	0.0788889
day1_16	0.0422222
day1_16	0.108333
day1_16	0.0883333
day1_16	0.115
day1_16	0.0544444
day1_16	0.172222
day1_16	0.0527778
day1_16	0.116667
day1_16	0.136111
day1_16	0.0438889
day1_16	0.136111
day1_16	0.055
day1_16	0.135
day1_16	0.0488889
day1_16	0.110556
day1_16	0.0644444
day1_16	0.0844444
day1_16	0.0911111
day1_16	0.0477778
day1_16	0.0488889
day1_16	0.0655556
day1_16	0.0572222
day1_16	0.0555556
day1_16	0.0361111
day1_16	0.0727778
day1_16	0.0488889
day1_16	0.0272222
day1_16	0.0727778
day1_16	0.05
day1_16	0.0505556
day1_16	0.0766667
day1_16	0.0344444
day1_16	0.0855556
day1_16	0.0255556
day1_16	0.0344444
day1_16	0.0466667
day1_16	0.0433333
day1_16	0.0344444
day1_16	0.0466667
day1_16	0.0372222
day1_16	0.0388889
day1_16	0.0488889
day1_16	0.0266667
day1_16	0.0977778
day1_16	0.0405556
day1_16	0.0777778
day1_16	0.0516667
day1_16	0.0594444
day1_16	0.0666667
day1_17	0.582778
day1_17	0.423889
day1_17	0.558333
day1_17	0.71
day1_17	0.776667
day1_17	0.987222
day1_17	0.747222
day1_17	0.488889
day1_17	0.705
day1_17	0.662222
day1_17	0.513889
day1_17	1.00333
day1_17	0.443889
day1_17	0.91
day1_17	0.330556
day1_17	1.11944
day1_17	0.381111
day1_17	0.569444
day1_17	0.691667
day1_17	0.494444
day1_17	0.797778
day1_17	0.403889
day1_17	0.653333
day1_17	0.565
day1_17	0.540556
day1_17	0.433889
day1_17	0.566667
day1_17	0.619444
day1_17	0.508333
day1_17	0.276667
day1_17	0.465
day1_17	0.635
day1_17	0.487778
day1_17	0.494444
day1_17	0.495556
day1_17	0.549444
day1_17	0.223889
day1_17	0.356667
day1_17	0.293889
day1_17	0.441667
day1_17	0.286667
day1_17	0.42
day1_17	0.396667
day1_17	0.282778
day1_17	0.477778
day1_17	0.262778
day1_17	0.603889
day1_17	0.250556
day1_17	0.695556
day1_17	0.342222
day1_17	0.766667
day1_17	0.437222
day3_1	0.806111
day3_1	0.413889
day3_1	0.648333
day3_1	0.888889
day3_1	0.759444
day3_1	0.823889
day3_1	0.736111
day3_1	0.539444
day3_1	0.459444
day3_1	0.537778
day3_1	0.712222
day3_1	0.726667
day3_1	0.292222
day3_1	0.558889
day3_1	0.325556
day3_1	0.837222
day3_1	0.326111
day3_1	0.466111
day3_1	0.718333
day3_1	0.674444
day3_1	0.661667
day3_1	0.821111
day3_1	0.527778
day3_1	0.762778
day3_1	0.836111
day3_1	0.525556
day3_1	0.316667
day3_1	0.533889
day3_1	0.963889
day3_1	0.644444
day3_1	0.928889
day3_1	0.613889
day3_1	0.703333
day3_1	0.647222
day3_1	0.582778
day3_1	0.628889
day3_1	0.426111
day3_1	0.623889
day3_1	0.634444
day3_1	0.504444
day3_1	0.592778
day3_1	0.503333
day3_1	0.856111
day3_1	0.623889
day3_1	0.756667
day3_1	0.283333
day3_1	1.02167
day3_1	0.84
day3_1	0.525
day3_1	0.632778
day3_1	1.68167
day3_1	0.454444
day3_2	0.0588889
day3_2	0.0538889
day3_2	0.05
day3_2	0.0955556
day3_2	0.06
day3_2	0.0672222
day3_2	0.0788889
day3_2	0.0727778
day3_2	0.180556
day3_2	0.112778
day3_2	0.0644444
day3_2	0.166667
day3_2	0.0344444
day3_2	0.0366667
day3_2	0.0516667
day3_2	0.0988889
day3_2	0.0472222
day3_2	0.0466667
day3_2	0.05
day3_2	0.0794444
day3_2	0.103889
day3_2	0.0411111
day3_2	0.0722222
day3_2	0.0988889
day3_2	0.0616667
day3_2	0.0788889
day3_2	0.0288889
day3_2	0.0488889
day3_2	0.0805556
day3_2	0.0461111
day3_2	0.143333
day3_2	0.0283333
day3_2	0.0772222
day3_2	0.0588889
day3_2	0.0666667
day3_2	0.188889
day3_2	0.0433333
day3_2	0.0816667
day3_2	0.0644444
day3_2	0.0744444
day3_2	0.0705556
day3_2	0.0338889
day3_2	0.156111
day3_2	0.121111
day3_2	0.0477778
day3_2	0.0322222
day3_2	0.283333
day3_2	0.0772222
day3_2	0.0688889
day3_2	0.0977778
day3_2	0.171667
day3_2	0.0411111
day3_3	0.277222
day3_3	0.141111
day3_3	0.167222
day3_3	0.196667
day3_3	0.200556
day3_3	0.172222
day3_3	0.352222
day3_3	0.161111
day3_3	0.308333
day3_3	0.240556
day3_3	0.195
day3_3	0.235
day3_3	0.0577778
day3_3	0.0777778
day3_3	0.136111
day3_3	0.21
day3_3	0.0994444
day3_3	0.0922222
day3_3	0.130556
day3_3	0.206667
day3_3	0.187222
day3_3	0.120556
day3_3	0.141111
day3_3	0.445556
day3_3	0.135556
day3_3	0.122222
day3_3	0.142222
day3_3	0.156111
day3_3	0.165
day3_3	0.118889
day3_3	0.328333
day3_3	0.08
day3_3	0.212222
day3_3	0.297778
day3_3	0.123889
day3_3	0.237222
day3_3	0.117222
day3_3	0.227778
day3_3	0.304444
day3_3	0.208333
day3_3	0.156111
day3_3	0.102222
day3_3	0.187222
day3_3	0.269444
day3_3	0.212778
day3_3	0.0755556
day3_3	0.671111
day3_3	0.322778
day3_3	0.127778
day3_3	0.217222
day3_3	0.191111
day3_3	0.147778
day3_4	0.233333
day3_4	0.142222
day3_4	0.177778
day3_4	0.211667
day3_4	0.172778
day3_4	0.195556
day3_4	0.223889
day3_4	0.161667
day3_4	0.135556
day3_4	0.135556
day3_4	0.121111
day3_4	0.216667
day3_4	0.0572222
day3_4	0.0722222
day3_4	0.185556
day3_4	0.225
day3_4	0.270556
day3_4	0.111111
day3_4	0.166111
day3_4	0.114444
day3_4	0.243333
day3_4	0.123333
day3_4	0.110556
day3_4	0.593333
day3_4	0.118333
day3_4	0.199444
day3_4	0.201111
day3_4	0.191111
day3_4	0.108889
day3_4	0.127778
day3_4	0.203889
day3_4	0.0811111
day3_4	0.271111
day3_4	0.217778
day3_4	0.25
day3_4	0.248889
day3_4	0.133333
day3_4	0.202222
day3_4	0.182778
day3_4	0.218333
day3_4	0.132222
day3_4	0.09
day3_4	0.235556
day3_4	0.44
day3_4	0.143889
day3_4	0.0772222
day3_4	0.542222
day3_4	0.359444
day3_4	0.150556
day3_4	0.206111
day3_4	0.230556
day3_4	0.17
day3_5	0.352778
day3_5	0.107222
day3_5	0.132222
day3_5	0.323333
day3_5	0.216111
day3_5	0.2
day3_5	0.252222
day3_5	0.177778
day3_5	0.592222
day3_5	0.295
day3_5	0.306667
day3_5	0.167222
day3_5	0.065
day3_5	0.112222
day3_5	0.196667
day3_5	0.293889
day3_5	0.156667
day3_5	0.25
day3_5	0.206111
day3_5	0.135556
day3_5	0.299444
day3_5	0.0972222
day3_5	0.160556
day3_5	0.646667
day3_5	0.112778
day3_5	0.214444
day3_5	0.153333
day3_5	0.173333
day3_5	0.166111
day3_5	0.119444
day3_5	0.235556
day3_5	0.102778
day3_5	0.417778
day3_5	0.277778
day3_5	0.22
day3_5	0.281667
day3_5	0.108889
day3_5	0.198889
day3_5	0.313333
day3_5	0.158889
day3_5	0.161111
day3_5	0.112222
day3_5	0.244444
day3_5	0.256667
day3_5	0.0922222
day3_5	0.0794444
day3_5	0.223889
day3_5	0.180556
day3_5	0.136667
day3_5	0.0838889
day3_5	0.276111
day3_5	0.0988889
day3_6	0.23
day3_6	0.117778
day3_6	0.225556
day3_6	0.375556
day3_6	0.227222
day3_6	0.498333
day3_6	0.195
day3_6	0.158333
day3_6	0.318889
day3_6	0.322222
day3_6	0.16
day3_6	0.285556
day3_6	0.0761111
day3_6	0.135556
day3_6	0.305556
day3_6	0.361667
day3_6	0.115
day3_6	0.168333
day3_6	0.168889
day3_6	0.131667
day3_6	0.337778
day3_6	0.118889
day3_6	0.366111
day3_6	0.787778
day3_6	0.0905556
day3_6	0.32
day3_6	0.0694444
day3_6	0.201667
day3_6	0.176667
day3_6	0.113333
day3_6	0.191667
day3_6	0.127222
day3_6	0.291111
day3_6	0.181111
day3_6	0.305
day3_6	0.171667
day3_6	0.122778
day3_6	0.16
day3_6	0.149444
day3_6	0.170556
day3_6	0.131111
day3_6	0.108333
day3_6	0.202778
day3_6	0.338889
day3_6	0.0833333
day3_6	0.0516667
day3_6	0.252778
day3_6	0.190556
day3_6	0.19
day3_6	0.09
day3_6	0.217778
day3_6	0.08
day3_7	0.308889
day3_7	0.130556
day3_7	0.491667
day3_7	0.437778
day3_7	0.31
day3_7	0.517222
day3_7	0.210556
day3_7	0.205556
day3_7	0.443889
day3_7	0.205
day3_7	0.175
day3_7	0.442778
day3_7	0.105556
day3_7	0.136667
day3_7	0.362222
day3_7	0.378889
day3_7	0.131111
day3_7	0.237222
day3_7	0.196111
day3_7	0.192222
day3_7	0.278889
day3_7	0.198889
day3_7	0.505556
day3_7	0.649444
day3_7	0.140556
day3_7	0.256111
day3_7	0.113333
day3_7	0.368889
day3_7	0.18
day3_7	0.216111
day3_7	0.307778
day3_7	0.223333
day3_7	0.279444
day3_7	0.255556
day3_7	0.215556
day3_7	0.276111
day3_7	0.148333
day3_7	0.224444
day3_7	0.295
day3_7	0.203889
day3_7	0.175
day3_7	0.184444
day3_7	0.318333
day3_7	0.237222
day3_7	0.0938889
day3_7	0.0666667
day3_7	0.316111
day3_7	0.247222
day3_7	0.196111
day3_7	0.118333
day3_7	0.412778
day3_7	0.169444
day3_8	0.458333
day3_8	0.262778
day3_8	0.619444
day3_8	0.492778
day3_8	0.364444
day3_8	0.487222
day3_8	0.482222
day3_8	0.223333
day3_8	0.552222
day3_8	0.307222
day3_8	0.299444
day3_8	0.87
day3_8	0.112778
day3_8	0.155556
day3_8	0.413889
day3_8	0.470556
day3_8	0.136667
day3_8	0.427222
day3_8	0.276667
day3_8	0.240556
day3_8	0.329444
day3_8	1.04056
day3_8	0.585556
day3_8	0.443333
day3_8	0.216667
day3_8	0.616111
day3_8	0.0772222
day3_8	0.486111
day3_8	0.186667
day3_8	0.375556
day3_8	0.350556
day3_8	0.243333
day3_8	0.472778
day3_8	0.745556
day3_8	0.336111
day3_8	0.462222
day3_8	0.105556
day3_8	0.177778
day3_8	0.355
day3_8	0.282778
day3_8	0.255556
day3_8	0.355556
day3_8	0.416111
day3_8	0.250556
day3_8	0.126667
day3_8	0.0844444
day3_8	0.35
day3_8	0.322778
day3_8	0.253333
day3_8	0.134444
day3_8	0.598889
day3_8	0.219444
day3_9	0.318889
day3_9	0.253889
day3_9	0.267778
day3_9	0.346111
day3_9	0.716667
day3_9	0.354444
day3_9	0.457778
day3_9	0.131111
day3_9	0.154444
day3_9	0.182778
day3_9	0.462778
day3_9	0.28
day3_9	0.0811111
day3_9	0.123333
day3_9	0.307222
day3_9	0.191667
day3_9	0.161111
day3_9	0.324444
day3_9	0.401111
day3_9	0.506667
day3_9	0.238333
day3_9	0.252778
day3_9	0.283333
day3_9	0.272222
day3_9	0.128333
day3_9	0.233333
day3_9	0.57
day3_9	0.237778
day3_9	0.120556
day3_9	0.135556
day3_9	0.222778
day3_9	0.118333
day3_9	0.276667
day3_9	0.247778
day3_9	0.447778
day3_9	0.303889
day3_9	0.0988889
day3_9	0.158333
day3_9	0.246667
day3_9	0.303333
day3_9	0.432778
day3_9	0.265556
day3_9	0.214444
day3_9	0.23
day3_9	0.13
day3_9	0.0866667
day3_9	0.358333
day3_9	0.281667
day3_9	0.158333
day3_9	0.342222
day3_9	0.527778
day3_9	0.158889
day3_10	0.273889
day3_10	0.323333
day3_10	0.622222
day3_10	0.451111
day3_10	0.491667
day3_10	0.302222
day3_10	0.403333
day3_10	0.17
day3_10	0.472778
day3_10	0.179444
day3_10	0.531111
day3_10	0.712222
day3_10	0.100556
day3_10	0.149444
day3_10	0.477222
day3_10	0.465556
day3_10	0.135
day3_10	0.677222
day3_10	0.422222
day3_10	0.567778
day3_10	0.346111
day3_10	0.477222
day3_10	0.455556
day3_10	0.27
day3_10	0.195
day3_10	0.396111
day3_10	0.138333
day3_10	0.773333
day3_10	0.176667
day3_10	0.177778
day3_10	0.265
day3_10	0.342778
day3_10	0.402222
day3_10	1.05222
day3_10	0.492222
day3_10	0.736667
day3_10	0.117222
day3_10	0.185
day3_10	0.555556
day3_10	0.461111
day3_10	0.302778
day3_10	0.293889
day3_10	0.291111
day3_10	0.367778
day3_10	0.203889
day3_10	0.102222
day3_10	0.425
day3_10	0.455556
day3_10	0.214444
day3_10	0.148333
day3_10	0.500556
day3_10	0.258889
day3_11	0.455
day3_11	0.135
day3_11	0.194444
day3_11	0.711111
day3_11	0.416111
day3_11	0.443333
day3_11	0.432222
day3_11	0.221111
day3_11	0.406111
day3_11	0.162222
day3_11	0.266111
day3_11	0.301667
day3_11	0.0877778
day3_11	0.117222
day3_11	0.451111
day3_11	0.422778
day3_11	0.121111
day3_11	0.283333
day3_11	0.291111
day3_11	0.236667
day3_11	0.415556
day3_11	0.155
day3_11	0.316111
day3_11	0.231111
day3_11	0.172778
day3_11	0.155
day3_11	0.302778
day3_11	0.463889
day3_11	0.267222
day3_11	0.171667
day3_11	0.336111
day3_11	0.475556
day3_11	0.221667
day3_11	0.187778
day3_11	0.378889
day3_11	0.267222
day3_11	0.111667
day3_11	0.275556
day3_11	0.53
day3_11	0.368889
day3_11	0.37
day3_11	0.246111
day3_11	0.357778
day3_11	0.378333
day3_11	0.154444
day3_11	0.0633333
day3_11	0.412222
day3_11	0.157778
day3_11	0.244444
day3_11	0.254444
day3_11	0.377222
day3_11	0.160556
day3_12	0.348889
day3_12	0.120556
day3_12	0.180556
day3_12	0.481667
day3_12	0.243889
day3_12	0.62
day3_12	0.356667
day3_12	0.273889
day3_12	0.274444
day3_12	0.112222
day3_12	0.141111
day3_12	0.136111
day3_12	0.101667
day3_12	0.0933333
day3_12	0.440556
day3_12	0.305
day3_12	0.103889
day3_12	0.185556
day3_12	0.164444
day3_12	0.228333
day3_12	0.210556
day3_12	0.148333
day3_12	0.322222
day3_12	0.357778
day3_12	0.264444
day3_12	0.141667
day3_12	0.0394444
day3_12	0.3
day3_12	0.185556
day3_12	0.0966667
day3_12	0.313889
day3_12	0.265
day3_12	0.213889
day3_12	0.304444
day3_12	0.388889
day3_12	0.157222
day3_12	0.0961111
day3_12	0.242222
day3_12	0.362778
day3_12	0.317778
day3_12	0.185
day3_12	0.141667
day3_12	0.239444
day3_12	0.541667
day3_12	0.085
day3_12	0.0794444
day3_12	0.880556
day3_12	0.095
day3_12	0.287778
day3_12	0.156667
day3_12	0.182222
day3_12	0.206667
day3_13	0.377222
day3_13	0.100556
day3_13	0.235556
day3_13	0.246667
day3_13	0.258333
day3_13	0.473333
day3_13	0.43
day3_13	0.393333
day3_13	0.277778
day3_13	0.191667
day3_13	0.408889
day3_13	0.143333
day3_13	0.085
day3_13	0.119444
day3_13	0.502222
day3_13	0.309444
day3_13	0.202222
day3_13	0.0927778
day3_13	0.227222
day3_13	0.216111
day3_13	0.24
day3_13	0.153889
day3_13	0.228889
day3_13	0.267222
day3_13	0.175556
day3_13	0.186111
day3_13	0.0672222
day3_13	0.315556
day3_13	0.137222
day3_13	0.139444
day3_13	0.305556
day3_13	0.664444
day3_13	0.172778
day3_13	0.268333
day3_13	0.536111
day3_13	0.176667
day3_13	0.165556
day3_13	0.229444
day3_13	0.505556
day3_13	0.295556
day3_13	0.223333
day3_13	0.192222
day3_13	0.352778
day3_13	0.25
day3_13	0.151111
day3_13	0.111111
day3_13	0.373333
day3_13	0.112778
day3_13	0.241111
day3_13	0.139444
day3_13	0.251111
day3_13	0.676111
day3_14	0.433889
day3_14	0.188333
day3_14	0.238889
day3_14	0.191667
day3_14	0.295
day3_14	0.192778
day3_14	0.350556
day3_14	0.301111
day3_14	0.186111
day3_14	0.163889
day3_14	0.211111
day3_14	0.159444
day3_14	0.0583333
day3_14	0.205
day3_14	0.476667
day3_14	0.252222
day3_14	0.121667
day3_14	0.0961111
day3_14	0.110556
day3_14	0.291667
day3_14	0.222778
day3_14	0.142778
day3_14	0.183889
day3_14	0.148889
day3_14	0.241667
day3_14	0.182222
day3_14	0.09
day3_14	0.223333
day3_14	0.107222
day3_14	0.210556
day3_14	0.333333
day3_14	0.272778
day3_14	0.213889
day3_14	0.167778
day3_14	0.31
day3_14	0.147778
day3_14	0.201667
day3_14	0.256667
day3_14	0.457222
day3_14	0.229444
day3_14	0.208889
day3_14	0.166667
day3_14	0.300556
day3_14	0.316667
day3_14	0.178889
day3_14	0.151111
day3_14	0.295
day3_14	0.105556
day3_14	0.128333
day3_14	0.122778
day3_14	0.236111
day3_14	0.383889
day3_15	0.378333
day3_15	0.112222
day3_15	0.275556
day3_15	0.167778
day3_15	0.212778
day3_15	0.221667
day3_15	0.229444
day3_15	0.265556
day3_15	0.186667
day3_15	0.115
day3_15	0.201111
day3_15	0.118889
day3_15	0.130556
day3_15	0.223889
day3_15	0.301667
day3_15	0.212778
day3_15	0.243889
day3_15	0.114444
day3_15	0.170556
day3_15	0.110556
day3_15	0.305
day3_15	0.119444
day3_15	0.25
day3_15	0.201111
day3_15	0.260556
day3_15	0.29
day3_15	0.0872222
day3_15	0.158889
day3_15	0.128889
day3_15	0.152778
day3_15	0.281667
day3_15	0.358333
day3_15	0.176111
day3_15	0.149444
day3_15	0.147222
day3_15	0.112222
day3_15	0.151111
day3_15	0.321667
day3_15	0.316111
day3_15	0.407222
day3_15	0.193889
day3_15	0.196111
day3_15	0.265556
day3_15	0.317222
day3_15	0.151667
day3_15	0.213333
day3_15	0.322778
day3_15	0.113333
day3_15	0.166111
day3_15	0.0688889
day3_15	0.155556
day3_15	0.313889
day3_16	0.131667
day3_16	0.0483333
day3_16	0.0583333
day3_16	0.0677778
day3_16	0.0905556
day3_16	0.0822222
day3_16	0.115556
day3_16	0.128889
day3_16	0.0561111
day3_16	0.0633333
day3_16	0.128333
day3_16	0.0472222
day3_16	0.0261111
day3_16	0.106667
day3_16	0.0638889
day3_16	0.0866667
day3_16	0.0305556
day3_16	0.0355556
day3_16	0.055
day3_16	0.0566667
day3_16	0.122778
day3_16	0.04
day3_16	0.0872222
day3_16	0.05
day3_16	0.0811111
day3_16	0.0477778
day3_16	0.0311111
day3_16	0.0416667
day3_16	0.0511111
day3_16	0.108333
day3_16	0.19
day3_16	0.0911111
day3_16	0.0644444
day3_16	0.133889
day3_16	0.0738889
day3_16	0.0616667
day3_16	0.0416667
day3_16	0.136111
day3_16	0.126667
day3_16	0.147778
day3_16	0.0861111
day3_16	0.0666667
day3_16	0.0866667
day3_16	0.157778
day3_16	0.113889
day3_16	0.0427778
day3_16	0.200556
day3_16	0.035
day3_16	0.0777778
day3_16	0.0277778
day3_16	0.0516667
day3_16	0.075
day3_17	1.435
day3_17	0.475
day3_17	1.35278
day3_17	0.773333
day3_17	1.14833
day3_17	1.09611
day3_17	1.01167
day3_17	1.40944
day3_17	0.652222
day3_17	0.911111
day3_17	0.681667
day3_17	0.592222
day3_17	0.342778
day3_17	0.963333
day3_17	0.59
day3_17	0.946111
day3_17	0.427778
day3_17	0.423333
day3_17	1.04
day3_17	0.473333
day3_17	1.27111
day3_17	0.566111
day3_17	1.18833
day3_17	0.610556
day3_17	1.03389
day3_17	0.668889
day3_17	0.331111
day3_17	0.377778
day3_17	0.710556
day3_17	0.449444
day3_17	1.005
day3_17	0.505556
day3_17	0.656111
day3_17	0.411667
day3_17	0.930556
day3_17	1.07611
day3_17	0.682778
day3_17	1.12944
day3_17	1.28333
day3_17	1.31278
day3_17	0.653889
day3_17	0.481111
day3_17	1.08833
day3_17	0.508333
day3_17	0.775556
day3_17	0.917222
day3_17	1.22944
day3_17	0.870556
day3_17	0.811111
day3_17	0.321667
day3_17	2.47222
day3_17	0.462778
