# Supplementary material for: Preference of position in the proximity of various sugars revealed by location analysis of Drosophila melanogaster
Source: Sci Rep. 2024 May 17;14:11285. doi: 10.1038/s41598-024-61457-w (PMC11101431; doi:10.1038/s41598-024-61457-w)
Supplement: Supplementary file 1 — Supplementary Information 1. [file 41598_2024_61457_MOESM1_ESM.zip › Sorbitol-Kato-R2-Analyzed_data_20240430/Sup_Fig_7(1).xlsx]

## Sheet: Sup. Fig. 7a
Sup Fig. 7a
group	titer		df<-read.csv("total_stayingtime.csv",header=TRUE,sep=",")							average	SEM	n
Fed control	0.111667		> tapply(df$titer, df$group, shapiro.test)						Fed control	0.991597	0.129084	32
Fed control	0.957222		$Fed control						Fasted for 48 h	4.66816	0.439339	32
Fed control	0.456667
Fed control	0.641667			Shapiro-Wilk normality test
Fed control	0.65
Fed control	0.434444		data: X[[i]]
Fed control	0.632222		W = 0.77462, p-value = 1.408e-05
Fed control	0.997778
Fed control	1.64333
Fed control	0.555		$Fasted for 48 h
Fed control	0.65
Fed control	0.666667			Shapiro-Wilk normality test
Fed control	1.18167
Fed control	0.999444		data: X[[i]]
Fed control	0.537222		W = 0.94715, p-value = 0.1196
Fed control	1.09444
Fed control	0.987778
Fed control	2.45556		> library(coin)
Fed control	1.27333		> df <- read.csv("total_stayingtime.csv", header=TRUE,",")
Fed control	0.747778		> wilcox_test(titer~group, data=df, distribution="exact")
Fed control	3.77556
Fed control	0.325556			Exact Wilcoxon-Mann-Whitney Test
Fed control	1.05833
Fed control	0.523333		data: titer by group (Fed control, Fasted for 48 h)
Fed control	0.872778		Z = -5.7603, p-value = 1.832e-10
Fed control	0.530556		alternative hypothesis: true mu is not equal to 0
Fed control	2.27889
Fed control	1.70611
Fed control	0.478333
Fed control	1.25444
Fed control	0.575556
Fed control	0.677778
Fasted for 48 h	0.798889
Fasted for 48 h	6.77556
Fasted for 48 h	4.01833
Fasted for 48 h	3.33611
Fasted for 48 h	6.98944
Fasted for 48 h	7.06778
Fasted for 48 h	7.87278
Fasted for 48 h	2.58833
Fasted for 48 h	3.20833
Fasted for 48 h	6.42167
Fasted for 48 h	2.98556
Fasted for 48 h	1.89167
Fasted for 48 h	5.27667
Fasted for 48 h	0.905
Fasted for 48 h	5.51778
Fasted for 48 h	7.65333
Fasted for 48 h	3.73389
Fasted for 48 h	5.67389
Fasted for 48 h	3.02111
Fasted for 48 h	7.46111
Fasted for 48 h	8.18278
Fasted for 48 h	4.03611
Fasted for 48 h	0.715556
Fasted for 48 h	4.76778
Fasted for 48 h	8.03278
Fasted for 48 h	0.878889
Fasted for 48 h	5.56833
Fasted for 48 h	3.00889
Fasted for 48 h	0.883333
Fasted for 48 h	5.78333
Fasted for 48 h	8.91944
Fasted for 48 h	5.40667

## Sheet: Sup. Fig. 7b
Sup Fig. 7b
group	titer		df<-read.csv("total_PI.csv",header=TRUE,sep=",")							average	SEM
Fed control	0.725322		> tapply(df$titer, df$group, shapiro.test)						Fed control	0.25472	0.0525354
Fed control	-0.00920069		$Fed control						Fasted for 48 h	0.769438	0.0449681
Fed control	0.298578
Fed control	0.371734			Shapiro-Wilk normality test
Fed control	0.152709
Fed control	0.2502		data: X[[i]]
Fed control	0.253994		W = 0.92707, p-value = 0.03247
Fed control	0.147604
Fed control	0.438366
Fed control	0.26216		$Fasted for 48 h
Fed control	0.292818
Fed control	0.362089			Shapiro-Wilk normality test
Fed control	0.51119
Fed control	0.24069		data: X[[i]]
Fed control	0.332874		W = 0.71331, p-value = 1.383e-06
Fed control	0.183539
Fed control	-0.0339582
Fed control	0.344282		> library(coin)
Fed control	0.274041		> df <- read.csv("total_PI.csv", header=TRUE,",")
Fed control	-0.516957		> wilcox_test(titer~group, data=df, distribution="exact")
Fed control	0.967574
Fed control	0.356481			Exact Wilcoxon-Mann-Whitney Test
Fed control	0.170867
Fed control	-0.145191		data: titer by group (Fed control, Fasted for 48 h)
Fed control	0.375055		Z = -5.7602, p-value = 1.849e-10
Fed control	-0.486283		alternative hypothesis: true mu is not equal to 0
Fed control	0.71202
Fed control	0.0700348
Fed control	0.195833
Fed control	0.56047
Fed control	0.312223
Fed control	0.179884
Fasted for 48 h	0.427295
Fasted for 48 h	0.894671
Fasted for 48 h	0.814374
Fasted for 48 h	0.901219
Fasted for 48 h	0.918859
Fasted for 48 h	0.922188
Fasted for 48 h	0.951256
Fasted for 48 h	0.37718
Fasted for 48 h	0.804688
Fasted for 48 h	0.773805
Fasted for 48 h	0.885945
Fasted for 48 h	0.598216
Fasted for 48 h	0.952112
Fasted for 48 h	0.441593
Fasted for 48 h	0.883022
Fasted for 48 h	0.917595
Fasted for 48 h	0.85075
Fasted for 48 h	0.782062
Fasted for 48 h	0.746027
Fasted for 48 h	0.922416
Fasted for 48 h	0.921466
Fasted for 48 h	0.862343
Fasted for 48 h	0.629349
Fasted for 48 h	0.71984
Fasted for 48 h	0.951677
Fasted for 48 h	-0.267423
Fasted for 48 h	0.929727
Fasted for 48 h	0.821729
Fasted for 48 h	0.473587
Fasted for 48 h	0.994253
Fasted for 48 h	0.945235
Fasted for 48 h	0.874964

## Sheet: Sup. Fig. 7c
Sup Fig. 7c
group	titer		df<-read.csv("up150_stayingtime.csv",header=TRUE,sep=",")							average	SEM
Fed control	0		> tapply(df$titer, df$group, shapiro.test)						Fed control	0.261024	0.126222
Fed control	0		$Fed control						Fasted for 48 h	3.93707	0.468018
Fed control	0
Fed control	0			Shapiro-Wilk normality test
Fed control	0
Fed control	0		data: X[[i]]
Fed control	0		W = 0.43019, p-value = 4.876e-10
Fed control	0
Fed control	0.642778
Fed control	0		$Fasted for 48 h
Fed control	0
Fed control	0			Shapiro-Wilk normality test
Fed control	0.503333
Fed control	0		data: X[[i]]
Fed control	0		W = 0.9446, p-value = 0.1012
Fed control	0
Fed control	0
Fed control	1.56778		> library(coin)
Fed control	0		> df <- read.csv("up150_stayingtime.csv", header=TRUE,",")
Fed control	0		> wilcox_test(titer~group, data=df, distribution="exact")
Fed control	3.51111
Fed control	0			Exact Wilcoxon-Mann-Whitney Test
Fed control	0
Fed control	0		data: titer by group (Fed control, Fasted for 48 h)
Fed control	0.183889		Z = -5.6776, p-value = 8.762e-10
Fed control	0		alternative hypothesis: true mu is not equal to 0
Fed control	1.52389
Fed control	0
Fed control	0
Fed control	0.42
Fed control	0
Fed control	0
Fasted for 48 h	0
Fasted for 48 h	6.27167
Fasted for 48 h	3.16722
Fasted for 48 h	2.75778
Fasted for 48 h	6.45667
Fasted for 48 h	6.42167
Fasted for 48 h	7.42333
Fasted for 48 h	1.50667
Fasted for 48 h	2.44167
Fasted for 48 h	5.92278
Fasted for 48 h	2.33889
Fasted for 48 h	0.838889
Fasted for 48 h	3.98833
Fasted for 48 h	0
Fasted for 48 h	4.97722
Fasted for 48 h	7.17778
Fasted for 48 h	2.99833
Fasted for 48 h	4.63
Fasted for 48 h	1.79722
Fasted for 48 h	6.96889
Fasted for 48 h	7.67833
Fasted for 48 h	3.21667
Fasted for 48 h	0
Fasted for 48 h	4.00278
Fasted for 48 h	7.63556
Fasted for 48 h	0
Fasted for 48 h	5.08444
Fasted for 48 h	1.96167
Fasted for 48 h	0
Fasted for 48 h	4.98333
Fasted for 48 h	8.57667
Fasted for 48 h	4.76167

## Sheet: Sup. Fig. 7d
Sup Fig. 7d
group	titer		df<-read.csv("under150_stayingtime.csv",header=TRUE,sep=",")							average	SEM
Fed control	0.111667		> tapply(df$titer, df$group, shapiro.test)						Fed control	0.730573	0.0555797
Fed control	0.957222		$Fed control						Fasted for 48 h	0.731094	0.0436458
Fed control	0.456667
Fed control	0.641667			Shapiro-Wilk normality test					ftest	0.183974
Fed control	0.65								ttest	0.994143
Fed control	0.434444		data: X[[i]]
Fed control	0.632222		W = 0.95082, p-value = 0.1521
Fed control	0.997778
Fed control	1.00056
Fed control	0.555		$Fasted for 48 h
Fed control	0.65
Fed control	0.666667			Shapiro-Wilk normality test
Fed control	0.678333
Fed control	0.999444		data: X[[i]]
Fed control	0.537222		W = 0.95244, p-value = 0.169
Fed control	1.09444
Fed control	0.987778
Fed control	0.887778
Fed control	1.27333
Fed control	0.747778
Fed control	0.264444
Fed control	0.325556
Fed control	1.05833
Fed control	0.523333
Fed control	0.688889
Fed control	0.530556
Fed control	0.755
Fed control	1.70611
Fed control	0.478333
Fed control	0.834444
Fed control	0.575556
Fed control	0.677778
Fasted for 48 h	0.798889
Fasted for 48 h	0.503889
Fasted for 48 h	0.851111
Fasted for 48 h	0.578333
Fasted for 48 h	0.532778
Fasted for 48 h	0.646111
Fasted for 48 h	0.449444
Fasted for 48 h	1.08167
Fasted for 48 h	0.766667
Fasted for 48 h	0.498889
Fasted for 48 h	0.646667
Fasted for 48 h	1.05278
Fasted for 48 h	1.28833
Fasted for 48 h	0.905
Fasted for 48 h	0.540556
Fasted for 48 h	0.475556
Fasted for 48 h	0.735556
Fasted for 48 h	1.04389
Fasted for 48 h	1.22389
Fasted for 48 h	0.492222
Fasted for 48 h	0.504444
Fasted for 48 h	0.819444
Fasted for 48 h	0.715556
Fasted for 48 h	0.765
Fasted for 48 h	0.397222
Fasted for 48 h	0.878889
Fasted for 48 h	0.483889
Fasted for 48 h	1.04722
Fasted for 48 h	0.883333
Fasted for 48 h	0.8
Fasted for 48 h	0.342778
Fasted for 48 h	0.645

## Sheet: Sup. Fig. 7e
Sup Fig. 7e
group	titer		df<-read.csv("sleep.csv",header=TRUE,sep=",")							average	SEM
Fed control	10.4539		> tapply(df$titer, df$group, shapiro.test)						Fed control	5.30988	0.366092
Fed control	2.03556		$Fed control						Fasted for 48 h	6.2322	0.315969
Fed control	7.27778
Fed control	6.53667			Shapiro-Wilk normality test
Fed control	5.38444
Fed control	7.62		data: X[[i]]
Fed control	6.66889		W = 0.95823, p-value = 0.2455
Fed control	4.51444
Fed control	4.90056
Fed control	6.29056		$Fasted for 48 h
Fed control	5.66944
Fed control	5.14889			Shapiro-Wilk normality test
Fed control	7.38167
Fed control	2.96278		data: X[[i]]
Fed control	6.46722		W = 0.91955, p-value = 0.02021
Fed control	2.88167
Fed control	2.29944		library(coin)
Fed control	2.66111		> df <- read.csv("sleep.csv", header=TRUE,",")
Fed control	2.48889		> wilcox_test(titer~group, data=df, distribution="exact")
Fed control	6.11111
Fed control	5.145			Exact Wilcoxon-Mann-Whitney Test
Fed control	8.93778
Fed control	2.62167		data: titer by group (Fed control, Fasted for 48 h)
Fed control	4.79		Z = -1.5173, p-value = 0.1316
Fed control	5.65944		alternative hypothesis: true mu is not equal to 0
Fed control	6.21833
Fed control	5.27611
Fed control	1.78778
Fed control	7.27333
Fed control	4.49944
Fed control	6.23167
Fed control	5.72056
Fasted for 48 h	5.27167
Fasted for 48 h	7.54389
Fasted for 48 h	4.32278
Fasted for 48 h	6.91111
Fasted for 48 h	8.14389
Fasted for 48 h	7.08222
Fasted for 48 h	8.44333
Fasted for 48 h	4.44889
Fasted for 48 h	5.22278
Fasted for 48 h	7.30556
Fasted for 48 h	4.715
Fasted for 48 h	4.13222
Fasted for 48 h	5.61889
Fasted for 48 h	4.73444
Fasted for 48 h	7.32611
Fasted for 48 h	7.88444
Fasted for 48 h	7.21056
Fasted for 48 h	4.18333
Fasted for 48 h	4.34111
Fasted for 48 h	8.20722
Fasted for 48 h	9.01778
Fasted for 48 h	4.55889
Fasted for 48 h	7.33333
Fasted for 48 h	5.21111
Fasted for 48 h	8.98278
Fasted for 48 h	3.65944
Fasted for 48 h	8.47056
Fasted for 48 h	3.59833
Fasted for 48 h	4.38611
Fasted for 48 h	6.35722
Fasted for 48 h	9.22889
Fasted for 48 h	5.57667
