# Supplementary material for: Preference of position in the proximity of various sugars revealed by location analysis of Drosophila melanogaster
Source: Sci Rep. 2024 May 17;14:11285. doi: 10.1038/s41598-024-61457-w (PMC11101431; doi:10.1038/s41598-024-61457-w)
Supplement: Supplementary file 1 — Supplementary Information 1. [file 41598_2024_61457_MOESM1_ESM.zip › Sorbitol-Kato-R2-Analyzed_data_20240430/Sup_Fig_8.xlsx]

## Sheet: Sheet1
Sup Fig. 8
group	titer		> df<-read.csv("bluedye240313.csv",header=TRUE,sep=",")																	average	SEM	n
water_24 h	0.00277098		> tapply(df$titer, df$group, shapiro.test)						df=read.csv("bluedye240313.csv", sep=",")										water_24 h	0.0341534	0.022014	20
water_24 h	0.0117847		$sucrose_24 h						> old.op<-options(max.print=2147483647)										sucrose_24 h	0.435684	0.0201263	17
water_24 h	0.0131725								> Steel_Dwass <-nparcomp(titer ~ group, data=df, asy.method = "mult.t",type = "Tukey",alternative = "two.sided",info = FALSE)										water_48 h	0.0471534	0.00905706	21
water_24 h	0.0166433								> summary(Steel_Dwass)										sucrose_48 h	0.536299	0.0163427	30
water_24 h	0.451464
water_24 h	0.0124785		data: X[[i]]	Shapiro-Wilk normality test					#------------Nonparametric Multiple Comparisons for relative contrast effects----------#
water_24 h	0.00346391		W = 0.9657, p-value = 0.7396
water_24 h	0.0166433								- Alternative Hypothesis: True relative contrast effect p is not equal to 1/2
water_24 h	0.0242854								- Estimation Method: Global Pseudo ranks
water_24 h	0.0249806		$sucrose_48 h						- Type of Contrast : Tukey
water_24 h	0.0097035								- Confidence Level: 95 %
water_24 h	0.00484998								- Method = Multi - T with 22 DF
water_24 h	0
water_24 h	0.00831642		data: X[[i]]	Shapiro-Wilk normality test					- Estimation Method: Pairwise rankings
water_24 h	0.0145606		W = 0.96868, p-value = 0.5036
water_24 h	0.0145606								#---------------------------Interpretation--------------------------------------------#
water_24 h	0.00554312								p(a,b) > 1/2 : b tends to be larger than a
water_24 h	0.0166433		$water_24 h						#-------------------------------------------------------------------------------------#
water_24 h	0.0166433
water_24 h	0.0145606								#----Data Info-------------------------------------------------------------------------#
water_48 h	0.00277098								Sample Size
water_48 h	0.0451722		data: X[[i]]	Shapiro-Wilk normality test					1 sucrose_24 h 17
water_48 h	0.0194212		W = 0.29387, p-value = 6.906e-09						2 sucrose_48 h 30
water_48 h	0.0437777								3 water_24 h 20
water_48 h	0.0242854								4 water_48 h 21
water_48 h	0.0738229		$water_48 h
water_48 h	0.047962								#----Contrast--------------------------------------------------------------------------#
water_48 h	0.0333283								sucrose_24 h sucrose_48 h water_24 h water_48 h
water_48 h	0.0215054								sucrose_48 h - sucrose_24 h -1 1 0 0
water_48 h	0.0152547		data: X[[i]]	Shapiro-Wilk normality test					water_24 h - sucrose_24 h -1 0 1 0
water_48 h	0.050753		W = 0.82072, p-value = 0.001385						water_48 h - sucrose_24 h -1 0 0 1
water_48 h	0.125842								water_24 h - sucrose_48 h 0 -1 1 0
water_48 h	0.12302								water_48 h - sucrose_48 h 0 -1 0 1
water_48 h	0.12796								water_48 h - water_24 h 0 0 -1 1
water_48 h	0.0312404
water_48 h	0.0166433								#----Analysis--------------------------------------------------------------------------#
water_48 h	0.0284575								Comparison Estimator Lower Upper Statistic p.Value
water_48 h	0.00207813								1 p( sucrose_24 h , sucrose_48 h ) 0.801 0.613 0.989 4.519845 0.0008466514
water_48 h	0.116675								2 p( sucrose_24 h , water_24 h ) 0.024 -0.045 0.092 -19.573556 0.0000000000
water_48 h	0.00900993								3 p( sucrose_24 h , water_48 h ) 0.001 0.000 0.002 -1480.273218 0.0000000000
water_48 h	0.0312404								4 p( sucrose_48 h , water_24 h ) 0.010 -0.020 0.040 -45.934406 0.0000000000
sucrose_24 h	0.356518								5 p( sucrose_48 h , water_48 h ) 0.001 0.000 0.002 -1480.273218 0.0000000000
sucrose_24 h	0.45928								6 p( water_24 h , water_48 h ) 0.798 0.577 1.018 3.801710 0.0050333836
sucrose_24 h	0.43066
sucrose_24 h	0.453551								#----Overall---------------------------------------------------------------------------#
sucrose_24 h	0.477915								Quantile p.Value
sucrose_24 h	0.359363								1 2.818579 0
sucrose_24 h	0.493701
sucrose_24 h	0.316758								#--------------------------------------------------------------------------------------#
sucrose_24 h	0.493701
sucrose_24 h	0.43924
sucrose_24 h	0.383563
sucrose_24 h	0.377865
sucrose_24 h	0.489394
sucrose_24 h	0.261568
sucrose_24 h	0.487959
sucrose_24 h	0.572898
sucrose_24 h	0.552697
sucrose_48 h	0.404951
sucrose_48 h	0.522449
sucrose_48 h	0.617729
sucrose_48 h	0.564237
sucrose_48 h	0.601805
sucrose_48 h	0.568567
sucrose_48 h	0.512381
sucrose_48 h	0.554139
sucrose_48 h	0.483653
sucrose_48 h	0.460713
sucrose_48 h	0.572898
sucrose_48 h	0.648178
sucrose_48 h	0.533965
sucrose_48 h	0.420656
sucrose_48 h	0.722391
sucrose_48 h	0.450688
sucrose_48 h	0.722391
sucrose_48 h	0.500883
sucrose_48 h	0.503756
sucrose_48 h	0.375017
sucrose_48 h	0.603252
sucrose_48 h	0.422085
sucrose_48 h	0.567123
sucrose_48 h	0.562794
sucrose_48 h	0.688876
sucrose_48 h	0.52101
sucrose_48 h	0.500883
sucrose_48 h	0.509505
sucrose_48 h	0.559908
sucrose_48 h	0.412088
