# Supplementary material for: Preference of position in the proximity of various sugars revealed by location analysis of Drosophila melanogaster
Source: Sci Rep. 2024 May 17;14:11285. doi: 10.1038/s41598-024-61457-w (PMC11101431; doi:10.1038/s41598-024-61457-w)
Supplement: Supplementary file 2 — Supplementary Information 2. [file 41598_2024_61457_MOESM2_ESM.xlsx]

## Sheet: data_analysis
Figure	Analysis	Treatment	p-value
Fig. 1c	Steel-Dwass test	sucrose vs. water	< 0.001***
		sorbitol vs. water	0.95
		sucrose vs. sorbitol	< 0.001 ***
Fig .1d	Steel test	sucrose vs. water	< 0.001 ***
		arabinose vs. water	0.0072**
		sucralose vs. water	< 0.001 ***
		xylitol vs. water	0.9
		sorbitol vs. water	0.97
Fig .1e	Steel test	sucrose vs. water	0.011*
		arabinose vs. water	0.007**
		sucralose vs. water	< 0.001 ***
		xylitol vs. water	0.91
		sorbitol vs. water	1
Fig .1f	Steel test	sucrose vs. water	0.059
		arabinose vs. water	0.88
		sucralose vs. water	0.6
		xylitol vs. water	0.077
		sorbitol vs. water	0.98
Fig. 2b	Steel-Dwass test	day 1 vs. day 3 (position 1)	< 0.001 ***
		day 1 vs. day 3 (position 2)	1
		day 1 vs. day 3 (position 3)	0.99
		day 1 vs. day 3 (position 4)	1
		day 1 vs. day 3 (position 5)	1
		day 1 vs. day 3 (position 6)	1
		day 1 vs. day 3 (position 7)	1
		day 1 vs. day 3 (position 8)	1
		day 1 vs. day 3 (position 9)	1
		day 1 vs. day 3 (position 10)	1
		day 1 vs. day 3 (position 11)	1
		day 1 vs. day 3 (position 12)	1
		day 1 vs. day 3 (position 13)	1
		day 1 vs. day 3 (position 14)	0.96
		day 1 vs. day 3 (position 15)	0.71
		day 1 vs. day 3 (position 16)	1
		day 1 vs. day 3 (position 17)	1
Fig. 2c	Steel-Dwass test	"sorbitol vs sorbitol" vs. "sorbitol vs water" (day 1)	0.96
		"sorbitol vs sorbitol" vs. "sorbitol vs water" (day 2)	0.13
		"sorbitol vs sorbitol" vs. "sorbitol vs water" (day 3)	0.012*
Fig. 2d	Steel-Dwass test	day 1 vs. day 3 (position 1)	< 0.001 ***
		day 1 vs. day 3 (position 2)	1
		day 1 vs. day 3 (position 3)	0.93
		day 1 vs. day 3 (position 4)	1
		day 1 vs. day 3 (position 5)	1
		day 1 vs. day 3 (position 6)	1
		day 1 vs. day 3 (position 7)	1
		day 1 vs. day 3 (position 8)	1
		day 1 vs. day 3 (position 9)	1
		day 1 vs. day 3 (position 10)	1
		day 1 vs. day 3 (position 11)	1
		day 1 vs. day 3 (position 12)	1
		day 1 vs. day 3 (position 13)	1
		day 1 vs. day 3 (position 14)	1
		day 1 vs. day 3 (position 15)	0.98
		day 1 vs. day 3 (position 16)	1
		day 1 vs. day 3 (position 17)	1
Fig. 2e	Steel-Dwass test	day 1 vs. day 3 (position 1)	0.45
		day 1 vs. day 3 (position 2)	1
		day 1 vs. day 3 (position 3)	1
		day 1 vs. day 3 (position 4)	1
		day 1 vs. day 3 (position 5)	1
		day 1 vs. day 3 (position 6)	1
		day 1 vs. day 3 (position 7)	1
		day 1 vs. day 3 (position 8)	0.14
		day 1 vs. day 3 (position 9)	1
		day 1 vs. day 3 (position 10)	0.37
		day 1 vs. day 3 (position 11)	1
		day 1 vs. day 3 (position 12)	1
		day 1 vs. day 3 (position 13)	1
		day 1 vs. day 3 (position 14)	1
		day 1 vs. day 3 (position 15)	1
		day 1 vs. day 3 (position 16)	1
		day 1 vs. day 3 (position 17)	1
Fig. 3a	Mann-Whiteney- U test	Fed control vs. Fasting for 48 h	< 0.001 ***
Fig. 3b	Mann-Whiteney- U test	Fed control vs. Fasting for 48 h	0.0030**
Fig. 3c	Mann-Whiteney- U test	Fed control vs. Fasting for 48 h	< 0.001 ***
Fig. 3d	Mann-Whiteney- U test	Fed control vs. Fasting for 48 h	< 0.001 ***
Fig. 3e	Mann-Whiteney- U test	Fed control vs. Fasting for 48 h	< 0.0043**
Fig. 4a	one-way ANOVA followed by Tukey-Kramer post hoc test	"sorbitol vs sorbitol" vs. "sorbitol vs water" (0 h)	0.64
		"sorbitol vs sorbitol" vs. "sorbitol vs water" (24 h)	0.0075 **
		"sorbitol vs sorbitol" vs. "sorbitol vs water" (48 h)	< 0.001 ***
		"sorbitol vs water" (0 h) vs. "sorbitol vs water" (48 h)	< 0.001 ***
		"sorbitol vs water" (24 h) vs. "sorbitol vs water" (48 h)	0.046 *
Fig. 4b	Steel-Dwass test	sorbitol vs. water (24 h)	0.0013**
		sorbitol vs. water (48 h)	< 0.001***
		water (24 h) vs. water(48 h)	< 0.001***
		sorbitol (24 h) vs. sorbitol(48 h)	< 0.001 ***
Fig. 4c	two-way ANOVA followed by simple effect test	sorbitol (24 h) vs. sucrose(24 h)	< 0.035*
		sorbitol (48 h) vs. sucrose(48 h)	< 0.0023*
		sucrose (24 h) vs. sucrose(48 h)	< 0.02*
		sorbitol (24 h) vs. sorbitol(48 h)	0.24
Fig. 4d	two-way ANOVA followed by simple effect test	sorbitol (24 h) vs. sucrose(24 h)	< 0.0052**
		sorbitol (48 h) vs. sucrose(48 h)	< 0.0052**
		sucrose (24 h) vs. sucrose(48 h)	1
		sorbitol (24 h) vs. sorbitol(48 h)	1
Fig. 4e	log rank test with Bonferroni correction (before correction)	"5% sucrose vs water" vs. "2.5% sucrose vs 2.5% sucrose"	1.00 (0.53)
		"5% sucrose vs water" vs. "5% sorbitol vs 5% sorbitol"	< 0.001 ***
		"5% sucrose vs water" vs. "5% sorbitol vs water"	< 0.001 ***
		"5% sucrose vs water" vs. "2.5% sorbitol vs 2.5% sorbitol"	< 0.001 ***
		"2.5% sucrose vs 2.5% sucrose" vs. "5% sorbitol vs 5% sorbitol"	< 0.001 ***
		"2.5% sucrose vs 2.5% sucrose" vs. "5% sorbitol vs water"	< 0.001 ***
		"2.5% sucrose vs 2.5% sucrose" vs. "2.5% sorbitol vs 2.5% sorbitol"	< 0.001 ***
		"5% sorbitol vs 5% sorbitol" vs. "5% sorbitol vs water"	1.00 (0.97)
		"5% sorbitol vs 5% sorbitol" vs. "2.5% sorbitol vs 2.5% sorbitol"	< 0.001 ***
		"5% sorbitol vs water" vs. "2.5% sorbitol vs 2.5% sorbitol"	< 0.001 ***
Sup.Fig. 1b	Steel-Dwass test	sucrose vs. water	< 0.048*
		sorbitol vs. water	0.15
		sucrose vs. sorbitol	0.97
Sup.Fig. 1c	Steel test	sucrose vs. water	< 0.001 ***
		arabinose vs. water	0.0019**
		sucralose vs. water	< 0.001 ***
		xylitol vs. water	0.34
		sorbitol vs. water	0.61
Sup.Fig. 1d	Steel test	sucrose vs. water	< 0.001 ***
		arabinose vs. water	< 0.001 ***
		sucralose vs. water	< 0.001 ***
		xylitol vs. water	0.08
		sorbitol vs. water	0.16
Sup.Fig. 1e	Steel test	sucrose vs. water	0.99
		arabinose vs. water	1
		sucralose vs. water	0.98
		xylitol vs. water	0.071
		sorbitol vs. water	0.85
Sup.Fig. 2a	Mann-Whiteney U test	death vs. survive	0.17
Sup.Fig. 2b	Mann-Whiteney U test	death vs. survive	0.59
Sup. Fig. 3	Steel-Dwass test	day 1 vs. day 2	0.62
		day 1 vs. day 3	0.031*
		day 2 vs. day 3	< 0.001 ***
Sup.Fig. 4a	Steel-Dwass test	day 1 vs. day 3 (position 1)	0.7
		day 1 vs. day 3 (position 2)	1
		day 1 vs. day 3 (position 3)	1
		day 1 vs. day 3 (position 4)	1
		day 1 vs. day 3 (position 5)	1
		day 1 vs. day 3 (position 6)	1
		day 1 vs. day 3 (position 7)	0.7
		day 1 vs. day 3 (position 8)	1
		day 1 vs. day 3 (position 9)	0.4
		day 1 vs. day 3 (position 10)	1
		day 1 vs. day 3 (position 11)	1
		day 1 vs. day 3 (position 12)	1
		day 1 vs. day 3 (position 13)	1
		day 1 vs. day 3 (position 14)	0.93
		day 1 vs. day 3 (position 15)	0.7
		day 1 vs. day 3 (position 16)	0.98
		day 1 vs. day 3 (position 17)	1
Sup.Fig. 4b	Steel-Dwass test	"sucrose vs sucrose" vs. "sucrose vs water" (day 1)	0.033*
		"sucrose vs sucrose" vs. "sucrose vs water" (day 2)	< 0.001 ***
		"sucrose vs sucrose" vs. "sucrose vs water" (day 3)	< 0.001 ***
Sup.Fig. 4c	Steel-Dwass test	day 1 vs. day 3 (position 1)	1
		day 1 vs. day 3 (position 2)	1
		day 1 vs. day 3 (position 3)	1
		day 1 vs. day 3 (position 4)	1
		day 1 vs. day 3 (position 5)	1
		day 1 vs. day 3 (position 6)	1
		day 1 vs. day 3 (position 7)	1
		day 1 vs. day 3 (position 8)	1
		day 1 vs. day 3 (position 9)
		day 1 vs. day 3 (position 10)	0.94
		day 1 vs. day 3 (position 11)	1
		day 1 vs. day 3 (position 12)	1
		day 1 vs. day 3 (position 13)	1
		day 1 vs. day 3 (position 14)	1
		day 1 vs. day 3 (position 15)	1
		day 1 vs. day 3 (position 16)	1
		day 1 vs. day 3 (position 17)	1
Sup.Fig. 4d	Steel-Dwass test	day 1 vs. day 3 (position 1)	0.54
		day 1 vs. day 3 (position 2)	1
		day 1 vs. day 3 (position 3)	1
		day 1 vs. day 3 (position 4)	1
		day 1 vs. day 3 (position 5)	1
		day 1 vs. day 3 (position 6)	1
		day 1 vs. day 3 (position 7)	1
		day 1 vs. day 3 (position 8)	0.95
		day 1 vs. day 3 (position 9)	1
		day 1 vs. day 3 (position 10)	1
		day 1 vs. day 3 (position 11)	1
		day 1 vs. day 3 (position 12)	1
		day 1 vs. day 3 (position 13)	1
		day 1 vs. day 3 (position 14)	1
		day 1 vs. day 3 (position 15)	0.95
		day 1 vs. day 3 (position 16)	1
		day 1 vs. day 3 (position 17)	1
Sup.Fig. 5a	Steel-Dwass test	day 1 vs. day 3 (position 1)	0.16
		day 1 vs. day 3 (position 2)	1
		day 1 vs. day 3 (position 3)	0.97
		day 1 vs. day 3 (position 4)	1
		day 1 vs. day 3 (position 5)	1
		day 1 vs. day 3 (position 6)	0.24
		day 1 vs. day 3 (position 7)	0.86
		day 1 vs. day 3 (position 8)	1
		day 1 vs. day 3 (position 9)	1
		day 1 vs. day 3 (position 10)	1
		day 1 vs. day 3 (position 11)	1
		day 1 vs. day 3 (position 12)	0.8
		day 1 vs. day 3 (position 13)	0.98
		day 1 vs. day 3 (position 14)	0.76
		day 1 vs. day 3 (position 15)	0.97
		day 1 vs. day 3 (position 16)	0.9
		day 1 vs. day 3 (position 17)	1
Sup.Fig. 5b	Steel-Dwass test	"sorbitol vs sorbitol" vs. "sorbitol vs water" (day 1)	0.051
		"sorbitol vs sorbitol" vs. "sorbitol vs water" (day 2)	< 0.001 ***
		"sorbitol vs sorbitol" vs. "sorbitol vs water" (day 3)	< 0.001 ***
Sup.Fig. 5c	Steel-Dwass test	day 1 vs. day 3 (position 1)	0.95
		day 1 vs. day 3 (position 2)	1
		day 1 vs. day 3 (position 3)	0.99
		day 1 vs. day 3 (position 4)	1
		day 1 vs. day 3 (position 5)	1
		day 1 vs. day 3 (position 6)	1
		day 1 vs. day 3 (position 7)	0.7
		day 1 vs. day 3 (position 8)	1
		day 1 vs. day 3 (position 9)	1
		day 1 vs. day 3 (position 10)	1
		day 1 vs. day 3 (position 11)	1
		day 1 vs. day 3 (position 12)	1
		day 1 vs. day 3 (position 13)	1
		day 1 vs. day 3 (position 14)	0.99
		day 1 vs. day 3 (position 15)	1
		day 1 vs. day 3 (position 16)	1
		day 1 vs. day 3 (position 17)	1
Sup.Fig. 5d	Steel-Dwass test	day 1 vs. day 3 (position 1)	0.048*
		day 1 vs. day 3 (position 2)	1
		day 1 vs. day 3 (position 3)	1
		day 1 vs. day 3 (position 4)	1
		day 1 vs. day 3 (position 5)	1
		day 1 vs. day 3 (position 6)	1
		day 1 vs. day 3 (position 7)	1
		day 1 vs. day 3 (position 8)	0.95
		day 1 vs. day 3 (position 9)	1
		day 1 vs. day 3 (position 10)	0.27
		day 1 vs. day 3 (position 11)	1
		day 1 vs. day 3 (position 12)	1
		day 1 vs. day 3 (position 13)	1
		day 1 vs. day 3 (position 14)	1
		day 1 vs. day 3 (position 15)	0.95
		day 1 vs. day 3 (position 16)	0.76
		day 1 vs. day 3 (position 17)	1
Sup.Fig. 6a	Steel-Dwass test	day 1 vs. day 3 (position 1)	< 0.001 ***
		day 1 vs. day 3 (position 2)	0.81
		day 1 vs. day 3 (position 3)	1
		day 1 vs. day 3 (position 4)	1
		day 1 vs. day 3 (position 5)	1
		day 1 vs. day 3 (position 6)	1
		day 1 vs. day 3 (position 7)	1
		day 1 vs. day 3 (position 8)	1
		day 1 vs. day 3 (position 9)	0.88
		day 1 vs. day 3 (position 10)	0.93
		day 1 vs. day 3 (position 11)	1
		day 1 vs. day 3 (position 12)	1
		day 1 vs. day 3 (position 13)	1
		day 1 vs. day 3 (position 14)	1
		day 1 vs. day 3 (position 15)	1
		day 1 vs. day 3 (position 16)	0.99
		day 1 vs. day 3 (position 17)	1
Sup.Fig. 6b	Steel-Dwass test	"sucralose + sorbitol vs sucralose + sorbitol" vs. "sucralose + sorbitol vs water" (day 1)	0.051
		"sucralose + sorbitol vs sucralose + sorbitol" vs. "sucralose + sorbitol vs water" (day 2)	0.84
		"sucralose + sorbitol vs sucralose + sorbitol" vs. "sucralose + sorbitol vs water" (day 3)	1
Sup.Fig. 6c	Steel-Dwass test	day 1 vs. day 3 (position 1)	< 0.001 ***
		day 1 vs. day 3 (position 2)	1
		day 1 vs. day 3 (position 3)	0.93
		day 1 vs. day 3 (position 4)	1
		day 1 vs. day 3 (position 5)	1
		day 1 vs. day 3 (position 6)	1
		day 1 vs. day 3 (position 7)	1
		day 1 vs. day 3 (position 8)	1
		day 1 vs. day 3 (position 9)	1
		day 1 vs. day 3 (position 10)	1
		day 1 vs. day 3 (position 11)	1
		day 1 vs. day 3 (position 12)	1
		day 1 vs. day 3 (position 13)	1
		day 1 vs. day 3 (position 14)	1
		day 1 vs. day 3 (position 15)	0.98
		day 1 vs. day 3 (position 16)	1
		day 1 vs. day 3 (position 17)	1
Sup.Fig. 6d	Steel-Dwass test	day 1 vs. day 3 (position 1)	< 0.001 ***
		day 1 vs. day 3 (position 2)	1
		day 1 vs. day 3 (position 3)	0.96
		day 1 vs. day 3 (position 4)	1
		day 1 vs. day 3 (position 5)	1
		day 1 vs. day 3 (position 6)	0.23
		day 1 vs. day 3 (position 7)	0.86
		day 1 vs. day 3 (position 8)	1
		day 1 vs. day 3 (position 9)	1
		day 1 vs. day 3 (position 10)	1
		day 1 vs. day 3 (position 11)	1
		day 1 vs. day 3 (position 12)	1
		day 1 vs. day 3 (position 13)	1
		day 1 vs. day 3 (position 14)	0.92
		day 1 vs. day 3 (position 15)	0.57
		day 1 vs. day 3 (position 16)	1
		day 1 vs. day 3 (position 17)	0.0024**
Sup.Fig 7a	Mann-Whiteney- U test	Fed control vs. Fasting for 48 h	< 0.001 ***
Sup.Fig 7b	Mann-Whiteney- U test	Fed control vs. Fasting for 48 h	< 0.001 ***
Sup.Fig 7c	Mann-Whiteney- U test	Fed control vs. Fasting for 48 h	< 0.001 ***
Sup.Fig 7d	Student- t test	Fed control vs. Fasting for 48 h	0.99
Sup.Fig 7e	Mann-Whiteney- U test	Fed control vs. Fasting for 48 h	0.13
Sup. Fig. 8	Steel-Dwass test	sucrose vs. water (24 h)	< 0.001***
		sucrose vs. water (48 h)	< 0.001***
		water (24 h) vs. water (48 h)	0.0050**
		sucrose (24 h) vs. sucrose (48 h)	< 0.001 ***
